# Supplementary material for: Serum Proteomics Reveals Diagnostic Biomarkers and Molecular Pathways in Cerebral Palsy
Source: Nat Commun. 2025 Nov 21;16:10253. doi: 10.1038/s41467-025-65110-6 (PMC12638935; doi:10.1038/s41467-025-65110-6)
Supplement: Supplementary file 3 — Supplementary Data 1 [file 41467_2025_65110_MOESM3_ESM.xlsx]

## Sheet: Clinical traits  annotation
Clinical traits	Annotation
Gender	Male: 1; Female: 0
Age
GMFCS	Gross Motor Function Classification System
MriCs	MRI Classification System
Adverse pregnancy history	Yes: 1; No: 0
Threatened abortion	Yes: 1; No: 0
Muliple pregnancy	Yes: 1; No: 0
Placental abnormality	Yes: 1; No: 0
Fetal distress	Yes: 1; No: 0
Pregnancy−related complications	Yes: 1; No: 0
Umbilical cord around neck	Yes: 1; No: 0
Abnormal amniotic fluid	Yes: 1; No: 0
Perinatal asphyxia	Yes: 1; No: 0
Low birth weight	Yes: 1; No: 0
Preterm birth	Yes: 1; No: 0
PVL	Yes: 1; No: 0
Pathological jaundice	Yes: 1; No: 0
Intracranial hemorrhage	Yes: 1; No: 0
Neonatal hypoglycemia	Yes: 1; No: 0

## Sheet: Clinical traits
		CP: N=346[ALL]	N		Independent study	CP (n=38)	HC (n=32)
	Clinical subtypes		344		Gender
	Spastic	278 (80.8%)			Female	12 (32.4%)	11 (34.4%)
	Ataxic	9 (2.7%)			Male	25 (67.6%)	21 (65.6%)
	Dyskinetic	17 (4.9%)			Age
	Mixed	40 (11.6%)			Age median (month)	22	22
	GMFCS		344
	Level I	90 (26.2%)
	Level II	84 (24.4%)
	Level III	60 (17.4%)
	Level IV	47 (13.7%)
	Level V	63 (18.3%)
	MriCs		296
	Maldevelopments	18 (6.1%)
	Predominant White Matter Injury	183 (61.8%)
	Predominant Gray Matter Injury	43 (14.5%)
	Miscellaneous	29 (9.8%)
	Normal	23 (7.8%)
	Clinical risk score
	Adverse pregnancy history	21 (6.1%)	344
	Threatened abortion	45 (13.2%)	341
	Muliple pregnancy	35 (10.2%)	344
	Placental abnormality	15 (4.4%)	344
	Fetal distress	6 (1.7%)	344
	Pregnancy−related complications	58 (16.9%)	344
	Umbilical cord around neck	58 (16.9%)	343
	Abnormal amniotic fluid	45 (13.1%)	344
	Perinatal asphyxia	93 (27.1%)	343
	Low birth weight	101 (30.2%)	334
	Preterm birth	118 (34.6%)	341
	PVL	130 (37.8%)	344
	Pathological jaundice	102 (29.7%)	344
	Intracranial hemorrhage	17 (4.9%)	344
	Neonatal hypoglycemia	27 (7.8%)	344
		CP (n=346)	HC (n=190)
	Gender
	Female	106 (30.8%)	49 (26%)
	Male	238 (69.2%)	141 (74%)
	Age
	Age median (month)	23	24

## Sheet: Protein expression
Group	CP	CP	CP	CP	CP	CP	CP	CP	CP	CP	CP	CP	CP	CP	CP	CP	CP	CP	CP	CP	CP	CP	CP	CP	CP	CP	CP	CP	CP	CP	CP	CP	CP	CP	CP	CP	CP	CP	CP	CP	CP	CP	CP	CP	CP	CP	CP	CP	CP
Symbol	Exp119196	Exp119443	Exp119454	Exp119346	Exp119145	Exp119126	Exp119260	Exp119496	Exp119490	Exp119371	Exp119274	Exp119594	Exp119152	Exp119438	Exp119293	Exp119427	Exp119317	Exp119526	Exp119340	Exp119578	Exp119607	Exp119166	Exp119441	Exp119227	Exp119221	Exp119618	Exp119617	Exp119160	Exp119535	Exp119088	Exp119201	Exp119310	Exp119162	Exp119480	Exp119080	Exp119572	Exp119428	Exp119091	Exp119348	Exp119408	Exp119345	Exp119182	Exp119031	Exp119623	Exp119068	Exp119270	Exp119611	Exp119130	Exp119312
A1BG	168.816	380.494	444.377	318.218	428.089	228.536	375.147	246.128	382.118	423.823	264.583	307.331	309.477	387.225	291.306	405.008	270.733	254.177	242.913	260.01	206.827	218.424	350.636	428.574	414.335	220.833	385.492	232.86	169.761	235.45	296.073	268.109	239.819	237.169	437.464	246.714	408.48	245.009	264.023	252.107	278.71	235.912	213.321	297.17	274.751	89.7389	225.736	190.669	338.623
A2M	3015.99	2719.65	2765.68	2923.72	3160.03	2725.99	3037.53	2332.68	2819	2809.84	2167.4	2601.52	3036.62	2711.51	3025.58	3130.01	2900.93	2595.96	1901.98	2802.09	2109.29	2411.41	2604.39	3466.15	2916.28	3396.21	1710.13	3062.07	2169.81	3077.91	3076.38	2693.57	3725.18	2999.67	3363.7	2496.12	3920.13	2722.33	2343.16	2139.05	2324.37	2672.3	2440.22	2602.92	2635.05	2451.08	2672.53	2892.87	2444.4
A2ML1	5.31883	0.144079	0.126589	3.41011	2.04679	1.78886	4.01789	2.72636	0.791672	1.01547	2.65384	1.26884	2.43024	1.26731	2.59588	2.13848	2.06015	2.08073	3.6804	2.1756	1.0767	0.0651683	1.60108	4.36909	1.7098	5.00895	0.0417169	0.131792	0.744392	1.63985	2.76322	2.98145	2.08323	3.86171	2.67263	3.883	1.82985	1.13596	1.32006	1.18528	0.0848356	6.37925	5.27763	1.35426	7.05198	6.0263	1.37924	1.85862	3.11899
AAK1	0.383502	1.00361	0.415237	0.962105	0.413871	2.13297	0.843166	0.542901	3.47621	0.55655	0.860283	0.116588	0.428387	0.679461	0.57979	0.252537	0.599151	0.28627	0.387937	1.26242	0.243081	0.292897	0.408243	0.778874	0.0975185	0.483443	0.209189	0.415425	0.374391	0.3033	0.174639	0.40047	0.146703	0.366273	0.304755	0.448331	0.686722	0.359515	0.350933	0.421297	0.328636	0.277526	0.0872139	1.38703	0.451582	0.256382	0.344259	0.454178	0.240137
AAR2	0.816888	1.09136	0.681397	0.942132	1.02702	0.585439	1.91043	0.514766	0.828889	0.825733	1.20776	1.21897	0.806844	0.689171	0.631857	0.623161	0.959196	0.736552	0.666169	0.648995	0.79863	1.00365	0.707728	1.38353	0.911765	0.810975	0.464482	0.888074	1.60117	0.428966	1.61906	0.724553	0.607158	0.58506	0.824456	0.629622	0.501415	0.963465	0.624478	0.649316	1.81684	0.952415	0.708526	0.837087	0.877824	0.536739	0.520861	0.971959	0.933044
AARS1	0.477349	0.168128	0.24442	0.152353	0.220965	2.13297	0.196699	0.350483	0.246092	0.197215	0.128021	0.111864	0.325077	0.0490135	0.455331	0.270701	2.84436	1.14027	0.0860535	2.33105	0.637289	0.17073	0.18613	0.901666	0.126895	0.329214	0.0120403	0.279967	0.159096	0.120244	0.0223681	0.0741992	0.289618	0.347884	0.164399	0.957724	0.414006	0.110559	0.134218	0.0230954	0.173047	0.271812	0.205008	0.428992	0.12625	0.270146	0.301653	0.150163	0.487833
ABAT	0.134484	0.407559	0.340905	1.08662	0.259496	0.278097	0.181423	0.637139	0.165219	2.84496	2.83516	0.0669848	0.33562	1.10636	0.069298	0.217699	0.624644	0.109684	0.288185	0.358429	0.26473	0.329819	0.318191	2.88554	3.00522	1.47517	0.291959	0.859735	0.380628	1.00105	0.274839	0.576911	2.52239	0.210711	0.451459	4.32057	0.462161	0.135644	0.419222	0.386823	0.42583	0.53445	0.592003	0.324588	0.25888	0.196834	0.540535	0.690821	2.07194
ABCD1	0.729208	0.79145	0.459455	0.772394	0.75365	0.724898	0.224201	0.602113	0.738543	0.29736	1.73136	0.551831	0.628182	0.664034	0.402459	0.405382	0.601012	1.93131	0.536985	0.635457	0.637777	0.434407	0.502623	0.323136	0.150997	0.552766	0.380173	0.146633	0.419024	1.74895	0.167781	0.627522	0.532219	0.784851	0.707843	0.5491	0.637489	1.08864	0.62938	0.708182	0.573486	0.612187	0.818417	0.706823	0.813221	0.559653	0.64626	0.642807	0.430171
UBE2A	1.20135	27.5339	53.0064	16.8511	25.9786	27.0879	81.7559	17.5053	13.8167	53.271	26.8639	23.5574	3.24601	41.8034	21.258	38.4139	19.6523	8.22032	35.8687	21.3624	23.6437	41.2101	36.7165	8.09379	3.00522	28.7716	39.9851	6.69969	23.8589	23.0508	14.5706	26.4359	26.97	16.8322	2.67643	75.6271	52.5378	7.57885	23.8901	35.7071	18.7985	41.8483	38.3723	24.2192	39.4744	18.0373	15.1676	43.2326	15.0109
ABCE1	3.87234	5.66935	5.93593	3.55345	4.97307	1.48257	0.0874418	10.6097	5.85163	6.20934	5.9523	11.654	3.59969	9.55286	3.65934	9.99379	6.18738	0.657115	7.06087	1.8359	3.27258	2.65737	7.76446	2.11939	0.975484	4.34543	3.77482	3.46332	4.43035	1.66928	1.80483	6.34504	0.372992	1.32438	1.79822	2.65632	13.1909	2.46319	5.38521	6.34847	5.9363	2.73942	1.93671	2.53303	1.75921	2.95535	1.36055	3.9107	3.35607
ACTR3	1.4284	3.22966	0.212065	0.0710726	0.598154	0.710827	0.0838551	0.0730664	3.47621	0.29736	0.756879	0.654064	0.748415	3.20265	0.324841	0.280866	0.0532304	1.26642	1.05327	1.26321	8.21852	0.582096	0.646858	1.14748	0.150997	0.505807	0.0279607	0.605982	0.0747542	0.648761	2.66072	0.58334	0.782519	0.146259	0.148511	4.21394	0.0681902	0.641375	0.447119	1.18528	1.05536	0.76114	0.500669	0.185669	0.761392	0.25549	0.397988	0.624795	0.530655
ADH1B	1.12906	0.893891	0.211428	0.118347	2.76902	0.123634	1.48846	0.430051	0.747205	0.438475	0.0962176	0.144583	0.0830935	0.215294	0.435931	5.31988	0.344901	0.199222	0.257233	0.339959	0.260889	1.19845	0.0806642	4.69702	4.18444	0.516531	0.112067	1.73165	0.317566	0.869623	6.14217	0.282295	2.49068	0.216134	0.110439	0.293776	0.365422	0.0231282	0.180524	1.18528	0.406117	0.304976	0.164322	0.149333	0.00758767	0.120728	0.259125	0.148073	0.221859
ABHD12	0.904547	0.992806	0.861981	0.354486	1.09227	0.394565	4.01789	0.106627	0.228114	0.14798	0.634607	0.337069	0.241879	0.307037	0.657103	0.293245	0.505194	1.05368	0.848848	0.628173	0.892264	0.383096	0.652629	1.45507	1.65435	0.846711	0.663691	0.57144	0.969101	0.346058	2.66072	0.485653	0.88197	0.389736	0.472613	0.906602	0.148845	0.562207	0.557486	0.670011	1.01088	0.532659	0.622961	3.52569	0.123462	0.524832	0.454969	0.677354	0.376726
ABHD14B	2.09823	5.81997	2.05009	0.882289	4.47512	3.69984	10.5606	2.47657	2.78721	6.07459	3.43328	2.1805	4.2563	2.24137	2.61818	3.57865	1.97794	0.528389	1.74342	2.81479	1.97597	2.09443	2.78241	4.02135	5.00814	4.01243	3.2396	3.37328	8.87832	2.30731	7.5223	2.05703	2.57145	2.07895	3.84839	1.79166	3.33941	1.49383	3.81201	2.47923	2.90614	1.40634	3.70238	7.58104	1.64847	0.230498	0.0973835	2.42582	1.62114
ABHD16A	1.86461	2.18269	0.423021	6.42522	2.25167	0.609212	2.34444	2.31224	0.364652	2.56898	0.299405	1.13184	1.64786	1.34429	3.06483	5.53722	2.29951	1.8732	0.162666	5.64568	1.83372	1.85895	4.55171	4.1003	5.01726	1.76335	22.8152	3.19088	2.28852	0.623935	2.52131	2.52937	1.75817	2.24871	2.30282	5.13967	4.01063	4.92203	0.624555	3.11666	2.62213	2.14863	2.73283	2.34149	1.27054	0.886394	2.44331	1.64186	2.45762
ADD2	5.06355	17.7118	0.701024	0.291282	1.09694	0.328651	0.94389	1.11718	0.909907	0.424012	0.38154	0.586814	0.0617825	0.992496	0.998631	2.06439	6.34869	0.042215	0.40811	0.643492	2.1295	0.200053	1.24215	2.89805	0.815339	1.61778	0.949102	10.4855	1.22446	0.476179	1.15945	8.9858	11.4582	4.80997	1.33642	6.04774	0.735851	0.666336	0.517128	0.622071	0.897219	0.959805	0.467329	1.23173	0.163097	0.511998	0.199324	0.795905	1.86732
ABLIM1	0.847707	0.257013	0.645171	0.242996	0.364316	1.37659	4.01789	0.211184	3.47621	0.463577	0.386924	0.440951	0.0339311	0.31048	0.291245	0.113942	0.187774	0.736039	0.292296	0.324769	0.836458	0.456991	0.226287	2.88554	0.082756	0.0593622	0.64073	0.522344	0.881099	0.438754	2.66072	0.442629	0.362509	0.29196	0.609702	0.0964648	2.39029	0.61659	0.368802	0.83972	0.263513	2.52023	0.888363	0.284752	0.362712	0.506125	0.26363	0.0638332	0.400291
ABR	0.0839429	0.860209	0.108313	0.1509	0.324597	0.897838	4.97846	0.265005	0.16869	0.199815	0.325751	0.101026	0.179435	0.205016	0.379415	0.303055	0.224494	0.316365	0.192791	0.367098	0.125873	0.257117	0.113089	0.324307	0.444649	0.117119	0.238698	0.223634	0.14485	0.204895	0.438731	0.302948	0.428241	0.244954	0.237943	0.210317	0.2378	0.621283	0.421661	0.267092	0.301873	0.215787	0.443252	0.917899	0.38003	1.5214	0.0603433	1.14744	0.231638
ACAA2	17.9042	9.43526	129.995	3.02987	5.67646	3.53711	48.4674	70.9339	107.923	9.83005	11.865	7.42076	7.4153	9.71545	23.5232	136.894	38.2649	4.17358	33.8982	5.0073	11.6485	46.0139	88.9425	0.473936	0.560821	13.9607	0.162585	14.2718	4.61377	46.7907	0.787177	13.4651	9.61735	41.7151	30.6658	9.93511	63.3596	13.2893	9.05006	6.12834	3.66152	8.01347	8.16066	3.21117	4.25096	1.39668	10.4429	7.41602	15.1543
ACACA	0.585195	0.590159	0.468961	0.573296	0.566654	0.47934	0.0967324	0.706524	0.72349	0.672999	0.904223	0.401063	0.619294	0.623484	0.416932	0.536043	0.666901	0.619649	0.305701	0.535724	0.91712	0.509723	0.591591	0.149183	0.0836519	0.882119	0.43404	0.678919	0.37016	0.445764	0.0687661	1.6766	0.588239	0.690603	0.697687	0.528441	0.770267	0.408271	0.527902	0.636864	1.29652	0.465266	0.741649	0.801989	1.17757	0.459252	0.425922	1.18742	0.472606
ACACB	0.503352	0.566394	0.450077	0.360459	0.543836	0.460038	0.0928372	0.410299	0.595137	0.645899	0.67008	0.384913	0.594356	0.3926	0.30388	0.514458	0.511995	0.388427	0.293391	0.514152	0.599784	0.489197	0.508981	0.143176	0.0802833	0.4126	0.416562	0.65158	0.355254	0.419097	0.065997	0.504386	0.564551	0.574452	0.630204	0.339321	0.683057	0.391831	0.506645	0.611218	0.387734	0.446531	0.284783	0.440596	0.567326	0.440758	0.408771	0.601937	0.308004
ACAD8	2.16612	3.69308	16.0604	4.02904	16.373	4.33866	19.9087	11.5668	4.25776	4.13167	17.6109	1.06404	8.87886	28.4726	11.1277	4.51828	11.3939	2.17436	6.12981	6.26384	35.5226	6.07184	0.355757	0.209006	3.00522	20.5761	18.9046	1.32088	6.75963	4.05645	2.66072	2.34141	0.65363	8.19618	3.4582	0.485284	4.81959	0.928746	2.87083	4.24873	4.36067	1.72477	2.88669	12.448	2.02381	0.333917	5.08051	6.00389	0.906027
AK1	0.252112	0.617492	0.268266	0.692377	0.708206	0.509993	0.23998	0.471826	0.566623	1.59905	2.44061	0.678497	0.559256	2.28906	0.581997	0.689226	1.08597	0.48675	0.402983	0.481447	0.883161	0.65119	0.618567	0.433669	0.246586	0.573135	0.280132	0.643447	0.518873	0.220804	0.272003	0.549652	0.794441	0.455458	0.812229	0.665442	0.586445	0.620664	0.0839317	0.501691	0.285413	0.331081	0.214813	0.405592	0.155232	2.0118	0.638441	0.535211	0.500965
ACAN	4.03498	1.38696	2.85584	2.51876	3.86756	2.16029	1.09981	2.64863	2.25784	1.11631	0.802387	0.505789	1.89009	1.19574	2.98823	2.73014	4.02748	1.65452	5.31503	1.52459	1.79771	1.93594	1.99448	4.28072	1.10925	2.95251	2.396	2.11759	0.132455	1.19532	1.07021	0.118991	1.83852	3.86472	2.54415	2.56693	2.57479	1.18401	1.72071	2.3689	2.23258	1.85936	2.89736	2.29229	1.08733	5.07122	1.59124	1.5318	3.13818
ACAT1	2.11281	2.19238	1.53815	4.64107	14.3008	0.62274	5.06724	1.76169	5.53138	0.428655	1.85077	2.38172	2.23797	1.35061	2.42316	2.65402	2.88712	0.951533	1.55266	2.65387	1.95356	1.36536	2.03201	0.504813	1.35808	3.2251	1.87921	3.04279	0.665581	13.1608	0.346886	0.801374	3.7396	0.495414	2.26505	1.78777	1.16094	0.784788	1.51924	0.366273	5.79909	7.73611	1.63841	3.41317	2.32594	2.34721	2.54148	1.8169	2.37436
ACE	0.169997	0.196188	0.386771	0.731528	0.142193	0.255242	0.172202	0.530635	0.0762937	0.14427	0.226457	0.479756	0.287257	0.0626158	0.177699	0.525572	0.426201	0.403988	0.186575	0.310278	0.364489	0.294947	0.309678	0.19898	0.388798	0.73073	0.835007	0.334298	0.880125	0.17885	0.548796	0.864029	0.247896	0.277059	0.488671	0.366617	2.12627	0.314562	0.59061	0.461794	0.222591	0.50898	0.100825	0.663487	0.101591	0.0487659	0.632871	0.260797	0.121532
ACE2	1.47051	3.11988	4.28795	1.45409	0.641767	0.753221	0.993708	3.03513	0.88727	3.65159	1.73058	0.289894	4.43689	0.317523	3.21504	9.59427	1.96408	0.670603	2.65341	0.347996	0.508633	1.28012	0.911437	1.38985	2.47462	0.866654	0.37808	5.25389	2.48016	0.354731	0.117289	3.34909	0.275698	0.930888	3.76317	0.954403	7.44646	0.288144	1.34551	4.04184	1.66422	1.26424	0.649331	0.226048	0.0678128	0.717236	0.143574	0.209112	1.12972
ACIN1	2.04875	1.90106	0.92518	3.50864	12.2628	1.07963	2.53999	1.0821	0.944607	1.12572	1.66503	1.51345	2.41328	1.32847	1.27595	2.83741	1.34038	1.12523	0.938493	1.00272	0.103073	2.32523	1.17568	1.76091	1.08117	0.778812	0.662588	0.862536	0.835525	1.36754	2.74276	2.96804	0.988702	0.776133	17.8553	1.15306	2.15262	1.47776	1.27582	0.848099	0.582543	2.30258	1.58849	0.87429	1.30369	0.674433	0.756388	1.61569	1.62739
ACLY	24.3533	16.2897	12.939	22.6676	2.76902	28.4691	4.15879	10.0075	1.64122	21.1797	0.0874674	0.505626	1.67283	15.6898	0.0162519	16.637	26.0951	24.3389	11.6779	0.0299667	0.0546649	8.63435	0.469535	0.0236171	0.706629	28.1229	2.01839	2.28014	2.51685	1.00105	2.12495	3.67225	0.809144	22.5467	2.60709	2.77215	0.214649	0.974191	16.5104	14.216	0.00645006	9.81007	0.1353	6.09671	0.159768	0.0538093	20.0748	2.31145	0.451809
ACO1	0.259417	13.2054	0.232665	0.242614	0.055884	0.314056	4.01789	0.129174	3.47621	0.204188	1.5049	0.716821	0.243486	0.0871114	0.339381	0.242755	0.0187228	0.321877	0.326174	0.341588	0.373724	0.221998	0.211094	0.00971295	0.046142	0.270114	0.444932	0.166936	0.230514	0.650574	0.275015	0.12071	0.0510628	0.315702	0.156457	0.204798	0.362153	0.188254	0.325873	1.18528	1.05536	0.192483	0.362702	0.204172	0.499161	0.133483	0.461212	0.512268	0.166067
ACO2	1.17537	0.550916	0.857607	0.189666	0.107688	0.142795	0.140259	0.507418	0.270426	0.504779	0.79006	0.158837	0.401538	0.603738	0.276413	0.596852	0.351182	0.368286	0.371109	0.185752	0.0865561	0.449074	0.416221	2.88554	0.40818	1.18634	0.186681	0.227489	0.348489	0.340013	2.66072	0.244632	0.926414	1.10458	0.326036	0.243245	0.821447	0.43069	0.599028	1.04366	0.271584	0.309948	0.598332	0.330063	1.11782	0.948513	0.355819	0.0707368	0.300132
ACOT9	0.971353	0.542806	0.524881	0.615402	0.829578	0.726412	4.01789	0.44995	0.696397	0.756559	0.544889	2.48163	0.603112	0.726034	0.531346	0.642502	0.840042	0.481251	0.364866	0.847624	0.618424	1.09948	0.692356	1.38353	0.343531	0.958272	0.22816	0.922542	0.588734	0.629184	1.11387	0.744188	1.12266	0.419445	0.985119	0.456223	0.501415	0.686476	0.756563	0.423512	2.2721	0.403358	0.61711	0.5369	0.597438	0.748711	0.537543	0.837755	0.511204
ACOX1	0.902544	15.3989	1.35912	2.94658	0.61097	1.00926	1.10374	1.36819	1.01084	1.19236	1.00751	3.50939	1.46674	1.06932	2.08749	7.96096	1.1577	1.31794	1.10505	1.91731	1.75701	0.789423	2.92359	0.731712	1.39851	1.29197	0.0950347	0.198329	0.714535	0.0326763	0.561287	2.33128	1.7981	5.13015	0.787312	1.50605	1.68098	1.16339	0.863385	2.0338	1.34524	0.635206	6.09657	11.5356	2.14419	1.0529	1.19217	1.29857	0.746572
ACOX3	1.06148	2.9836	2.03602	3.12248	2.49934	1.67348	1.21595	1.65608	2.37285	2.61884	1.1091	0.476164	2.00754	1.42497	2.2247	2.6255	3.24212	1.68964	1.05327	1.66276	0.170771	1.9502	3.49882	0.947313	5.12994	0.104931	2.20044	3.17384	0.95998	1.32499	1.57709	0.857796	4.57185	0.177294	2.68194	1.6238	2.84103	2.31773	1.96147	2.41234	0.414273	2.10195	1.52973	1.48264	2.48179	1.2235	0.292687	1.87806	0.665815
CPN1	24.8891	23.6221	10.9645	12.9852	27.5108	10.272	28.2081	24.9796	17.3599	13.5289	11.5838	18.8484	17.5275	17.2451	13.1949	18.1789	11.5625	16.3272	8.47121	18.8889	20.9308	11.8459	23.1904	11.4221	10.2889	14.3664	6.60543	12.9146	8.49268	9.95928	94.7244	9.69738	25.4634	10.7666	13.1168	11.4041	37.4084	6.03099	6.80673	7.82431	10.1432	29.7014	6.38698	6.2784	20.6878	17.3821	10.0035	14.404	8.33638
ACSL3	1.01697	3.22966	0.0733332	2.56618	0.937081	0.957363	0.886695	0.545371	3.47621	0.468705	0.863121	0.941125	0.718385	0.654181	0.393394	0.405382	0.512956	0.720339	0.289457	0.0460253	0.14661	0.791555	1.30721	1.1574	0.999915	0.254685	0.307842	0.637517	0.718225	0.950845	0.611022	0.760868	3.19747	0.141117	1.5487	0.256039	1.55279	0.80985	0.8286	0.095253	1.32486	0.888551	1.69662	0.0553014	1.11505	0.925797	0.161683	0.865051	0.508179
ACSL5	5.65417	3.64003	2.42825	2.98721	3.80293	3.6939	0.63066	6.51576	4.18765	0.55325	1.24245	2.21159	1.13611	3.18641	6.47329	2.32662	2.39483	4.98359	1.05327	3.36601	5.29975	2.36687	5.20693	1.20108	1.33281	4.8124	1.77836	3.73852	1.7446	1.94021	0.581007	2.12754	5.53428	0.067649	1.93479	1.45413	2.76471	3.3844	1.05324	1.18528	1.11374	4.62553	1.60275	0.097191	1.78548	4.54277	1.10399	4.17127	6.24476
WASHC2C	0.157348	0.183319	0.302931	0.123921	0.0641097	0.0244078	4.01789	2.72636	3.47621	0.16061	0.0698652	0.102368	0.010173	0.0379822	0.19716	0.110098	0.0822919	0.0338105	0.0934742	0.0722784	0.0255087	0.096936	0.0290315	0.0511539	0.0369944	0.0530284	0.0210446	0.0517535	2.51685	0.149762	2.66072	0.132802	0.0550323	0.100045	2.67643	2.56693	0.0794809	0.0858893	2.6512	1.18528	0.116116	0.180356	0.069892	0.0417444	0.130373	0.192789	0.0699514	0.133108	0.171649
VCL	2.64113	1.0359	0.116727	2.06961	3.54644	6.46188	4.49651	0.11195	1.14257	2.65131	2.87593	2.30179	5.87204	3.53166	3.41697	4.7843	3.48612	5.04786	7.34452	0.776538	1.99138	5.36565	0.111559	4.40934	0.240282	4.3421	0.424566	4.59167	2.68785	5.51694	6.53332	4.48481	5.99268	4.1618	4.6549	0.351975	3.24434	2.70372	5.50593	0.57426	4.2158	4.4221	3.1067	0.0676234	4.16308	1.54029	1.78391	5.98733	4.50217
FREM2	1.04581	0.624197	0.164583	2.56618	0.518313	0.190637	0.238681	0.337788	0.272781	0.817202	0.310573	0.4094	0.500926	0.148193	0.39846	0.136266	0.171374	0.246545	0.232495	0.38674	0.277523	0.204509	0.307815	0.0844043	0.204835	0.449517	0.536805	0.523065	0.165533	0.413766	2.66072	0.555285	0.767319	0.0871503	2.30098	0.352356	0.609634	0.280617	0.283749	1.18528	0.112844	0.391157	0.868907	0.063214	0.810396	0.447579	0.170772	0.652259	0.671758
UBC	76.7115	75.8018	68.5862	0.341017	5.08197	0.973362	1.30494	69.9754	29.1735	66.8183	111.192	0.751444	0.429852	54.7363	0.280022	51.9834	69.1837	47.4684	46.9545	40.2609	0.639575	10.8986	56.1355	1.9402	3.26509	1.40453	42.5648	107.606	0.317079	8.10808	5.34157	76.0799	47.3898	44.9863	5.47872	4.89823	64.8362	0.150727	43.9037	62.8571	57.5058	5.72795	1.07191	5.06339	3.33213	84.1293	45.084	10.8225	42.4941
UBB	76.7115	75.8018	68.5862	0.341017	5.08197	0.973362	1.30494	69.9754	29.1735	66.8183	111.192	0.751444	0.429852	54.7363	0.280022	51.9834	69.1837	47.4684	46.9545	40.2609	0.639575	10.8986	56.1355	1.9402	3.26509	1.40453	42.5648	107.606	0.317079	8.10808	5.34157	76.0799	47.3898	44.9863	5.47872	4.89823	64.8362	0.150727	43.9037	62.8571	57.5058	5.72795	1.07191	5.06339	3.33213	84.1293	45.084	10.8225	42.4941
TUBB8B	0.00999755	0.00533791	0.136728	0.261627	2.57487	0.270413	2.7538	0.123839	0.08567	0.499386	1.73136	2.38719	1.08854	1.07489	1.21456	0.0116177	0.491644	0.399605	1.05327	4.98114	0.161039	0.407191	0.00788194	0.663497	0.277982	2.95251	0.0747866	0.146633	0.238562	1.74895	0.304226	0.139189	3.00045	0.351875	0.745587	8.56911	1.73851	0.542051	0.0951946	1.26821	7.84022	7.40052	0.492943	0.24759	0.101335	0.0511478	0.0644935	0.642807	0.121856
ACTN2	0.164449	0.139432	0.145676	0.106678	0.563202	0.111205	0.0656842	0.0661706	0.175062	0.795591	0.0928029	0.0550582	0.508767	0.129971	0.235692	0.0202581	0.0897853	0.128097	0.0245569	0.309565	0.110431	0.33373	0.312649	1.14543	1.46021	0.19991	0.567847	0.341664	0.0793419	0.00948224	0.042352	0.137849	0.159316	0.0228387	0.656908	0.124515	0.389272	0.160068	0.0129675	0.101891	0.444154	0.175001	0.115444	0.0805153	0.149001	0.0395119	0.253317	0.155379	0.0350881
ACTN3	0.0494099	0.197481	1.32471	0.103692	0.0480962	0.015599	0.0646579	0.0643509	0.172326	0.491147	0.0263016	0.0393018	0.0194766	3.20265	0.160643	1.51746	0.0184648	0.106754	0.0241732	0.102262	0.0846846	0.0611552	0.0298652	0.0234362	0.0162516	0.0852506	0.0246512	0.0638112	0.0581455	0.00933408	0.00299275	0.13267	0.0402893	0.0224818	0.0322891	0.122569	0.056896	0.0696123	2.6512	0.0414968	0.11132	0.040694	0.0337942	0.0491132	0.0387452	0.0388945	0.0457833	0.0597318	0.063796
ACTN4	0.164449	0.586455	0.145676	0.833774	1.60744	1.55004	1.57064	0.830563	2.01432	1.21015	4.03862	0.925385	1.56603	0.783747	4.03852	0.509836	0.224467	1.65604	0.183368	1.55079	4.3876	2.13689	2.87691	9.13792	4.20365	3.73345	2.02068	2.2466	0.502954	5.48322	1.14392	0.420481	1.83749	3.03435	3.72664	2.84846	1.03539	1.26778	1.71689	0.13321	1.26947	1.84269	4.08244	2.68733	1.49432	1.32982	4.84647	2.73849	1.51794
ACTR1A	1.08878	0.134558	0.21798	1.93939	0.590945	1.24819	0.185058	0.0827935	1.13856	0.117549	1.06607	1.4362	1.1676	0.151382	1.42011	3.05818	2.84436	1.98653	1.55164	0.77256	1.10235	0.598342	0.641652	2.88554	0.280927	0.794751	0.0244302	0.622728	0.964637	1.53713	0.358836	0.166431	0.747756	0.293117	1.01825	1.48475	1.55279	1.01027	0.072435	2.36142	0.0355193	1.13341	0.454166	1.24308	0.992762	0.766932	1.8052	0.783219	0.54251
TUBB4B	2.70175	2.91512	3.27676	1.55993	5.77783	1.53551	4.54686	1.17072	2.62443	5.06065	1.57802	2.21649	69.3266	2.7605	4.64837	2.93928	1.93453	2.15295	1.80645	6.69687	2.49251	1.68881	2.68324	2.88303	50.4203	3.6986	4.64013	1.86434	1.63637	1.01014	16.2724	1.75315	3.83498	2.43471	2.7749	8.77027	3.48551	1.49967	2.41843	2.61205	8.36155	8.4521	1.74134	2.53437	0.749263	1.18589	1.91887	0.874428	1.61107
ALDH1A1	1.68538	17.4789	0.374215	2.63939	0.469427	1.80047	0.225985	11.6733	1.04566	8.36018	0.342507	0.055938	0.188406	1.56035	1.38052	13.0362	2.2655	0.185416	1.2493	1.4168	0.471435	0.220012	13.5322	0.0614623	8.38625	0.334329	10.9469	0.239212	0.534374	0.540811	4.623	1.19238	14.4335	2.31172	13.6444	0.267334	20.5881	0.206873	0.528633	0.970086	0.778298	2.77719	2.14089	1.41784	0.828247	2.82622	0.369585	15.3929	1.2413
NIBAN1	8.33075	1.50781	1.28074	1.1414	1.67567	3.10834	1.11403	0.96394	1.3085	0.438546	5.97878	0.0896387	1.69741	0.883377	4.53882	1.38781	1.09812	0.791579	0.703441	6.08746	0.403234	0.445724	1.17507	0.724721	0.349344	0.945577	0.911504	4.68147	0.760897	5.65032	0.0653899	0.952188	3.73935	1.09266	1.72202	5.44474	4.04182	5.7594	0.316787	0.889893	0.508906	0.768001	0.198264	0.342404	0.550565	1.23392	3.64594	4.53073	0.726527
ANKS1A	2.00285	0.927482	3.09681	1.41434	1.84332	0.866059	2.62013	2.80035	2.16597	1.18871	4.19697	0.71021	1.08854	0.825801	2.04717	1.52627	2.00962	2.8236	5.94282	2.21128	0.398293	3.26786	1.90309	1.76697	1.05351	1.68102	1.83799	1.53441	0.640203	0.798365	0.346997	0.148386	0.902585	2.81317	1.60048	1.05066	1.68936	5.83012	5.72048	1.10073	0.254177	1.19003	4.52781	1.57268	0.428759	5.33581	0.845642	1.09374	1.38808
ADA2	0.656812	1.20007	1.32471	0.836555	0.376695	0.502124	4.01789	0.601064	0.246092	0.344323	0.0595609	0.232986	0.512027	0.257941	0.490599	2.84338	3.98737	0.808834	0.071908	0.249632	0.262654	0.0943777	0.0983908	0.48665	3.00522	1.12236	0.640234	0.778462	0.377788	0.156474	0.175952	2.02742	0.0668368	0.394261	0.199781	0.243845	0.135721	0.88308	0.128552	1.18528	0.0268277	0.194431	0.104491	0.284748	0.129716	1.13543	0.385884	0.0772716	3.7392
FCGR2A	0.501962	0.164956	1.20915	0.678851	0.0767175	2.7502	0.520237	1.08621	0.592657	0.344367	0.194833	0.265862	0.412497	0.864818	0.338643	9.06076	0.213687	0.445951	1.14684	0.282902	2.35479	0.580976	0.473119	0.504775	0.953553	1.20768	0.168302	0.65736	0.16461	0.317791	0.126138	1.26592	0.580021	0.228291	0.272476	0.441592	0.985978	0.566721	0.468578	0.13684	0.587149	0.215345	0.200605	0.0852532	1.02194	0.517625	0.391479	0.656207	0.475121
ELF1	0.965582	2.4935	4.13079	0.363394	1.24191	0.436053	4.01789	0.933258	1.58382	1.8161	2.03329	0.13533	1.02024	2.22796	1.62266	1.08452	1.14175	2.8236	0.703441	3.08309	0.302466	1.80259	1.19412	0.199616	3.00522	1.66533	1.22939	4.1758	0.760897	1.07065	2.66072	0.864339	1.27831	1.09266	0.777582	2.33939	3.43345	0.872046	1.12103	0.773804	1.01443	1.29042	0.784233	1.77511	0.951775	2.11011	2.61329	1.76897	0.911281
ADAR	4.416	0.836123	0.963828	0.508656	2.93453	0.632213	1.54615	1.06411	0.683295	0.25696	1.28222	0.588846	0.0222241	0.432825	0.138494	1.05222	0.634041	0.887907	1.95598	0.462659	0.77892	7.32165	6.34409	1.39506	1.2788	0.796803	0.558552	0.813999	0.264181	0.842354	0.643519	0.869766	0.588842	0.580318	0.336024	0.0394297	6.30155	1.35127	0.765215	1.52542	0.565498	1.38692	9.94209	0.916381	0.657577	1.71117	0.496877	0.933179	1.52053
ADD1	0.0897868	10.0064	0.517925	1.87753	2.26702	0.881198	0.726355	2.44454	2.28611	0.63096	5.22827	1.61054	0.814212	0.455609	0.558438	0.405382	1.26111	1.81766	3.85617	0.854151	2.33046	4.60884	0.682495	0.165295	2.84793	12.4762	11.0483	0.103414	0.788318	5.55879	0.0726116	4.64305	0.71781	0.439205	1.15884	0.827302	8.24689	1.12449	0.745467	0.277107	0.669123	1.78112	1.17776	15.753	10.2502	1.26524	7.99925	0.378341	5.98821
PFDN5	0.584716	0.926711	0.538958	0.210429	0.0507185	0.852556	0.516238	1.07909	0.380173	0.123703	0.584345	0.517059	0.342391	3.20265	0.81779	1.01105	0.264644	0.288754	0.962244	0.401144	0.656093	2.47503	0.323213	0.308615	2.56004	1.04743	0.640752	0.360132	1.92396	0.163975	0.199507	0.44854	2.52239	0.252425	0.0902286	0.77477	0.270799	0.505584	1.18934	0.428673	0.492716	0.322919	0.509079	0.191522	1.71868	0.285981	1.13304	0.254976	0.359391
ARPC3	0.412378	0.339536	0.763708	0.269872	0.371683	0.290348	0.238681	0.332167	0.842123	0.444384	0.187632	0.885776	0.0640852	3.20265	0.48851	0.355837	0.459021	0.305021	0.198879	0.402369	0.279811	0.41654	1.44809	2.88554	3.00522	0.557003	0.739343	0.451872	0.753027	0.177858	2.66072	0.453118	0.590455	0.872993	0.37569	0.584677	0.312335	0.549663	0.691412	0.364015	0.143159	0.207456	0.326903	0.313613	0.322884	0.62716	0.32252	0.530599	0.62754
ADGRB3	6.62063	0.60841	0.464745	1.14909	1.32604	0.75375	0.270118	1.35153	0.8338	1.57292	5.78749	1.43086	0.593662	0.952676	1.4216	1.64906	1.22851	0.792408	0.746954	0.681254	0.827612	1.24722	0.644918	0.315382	0.393782	0.772495	0.657278	0.69174	0.658873	0.787342	0.21578	4.58307	0.846779	0.802241	1.62153	0.884542	0.7336	1.02311	0.984347	0.463757	0.937817	1.13934	0.84699	1.392	0.582762	0.604776	0.828181	1.36573	1.48773
ADGRL4	29.514	12.9908	22.5622	12.01	19.594	10.5179	14.5055	17.2889	9.47122	33.0983	36.5347	27.5705	36.7885	12.2374	18.2514	23.171	40.1308	1.09586	30.0219	18.3597	8.24631	17.2096	15.4732	24.5925	34.9781	18.7872	7.05538	56.5912	22.6703	15.4314	3.80587	19.9445	10.514	20.1057	5.54562	18.1338	23.5606	38.2902	5.74509	12.447	10.266	39.5186	27.6233	16.4394	20.3105	31.9181	16.4981	38.0967	35.0209
MTTP	0.196812	2.11105	7.3435	0.743191	0.818031	0.636796	0.29492	0.139999	3.9307	0.552165	1.11212	0.883641	0.829681	3.68968	2.37573	1.21506	1.92206	1.47401	3.1901	3.93572	0.183556	0.764479	0.605542	0.361024	0.535635	0.136006	0.177616	0.822175	0.43964	1.28625	2.41999	0.663619	0.742372	0.993085	0.91283	2.28634	3.9797	0.501236	0.827119	0.535744	0.349819	1.044	0.752708	0.88715	0.462395	0.673973	0.216314	1.07	1.82927
ADH5	1.4246	1.74146	1.03924	10.4107	11.5511	2.36951	6.6217	1.64631	1.85736	6.96393	0.17844	0.417561	5.81058	1.12258	1.49663	7.97544	4.53191	11.4897	0.509131	0.207352	9.49286	1.2563	1.28434	5.24489	10.2566	1.00985	2.53608	0.253025	2.40274	1.84684	2.76135	3.07314	0.973455	2.01663	21.7886	1.86505	2.15546	6.08141	0.434822	1.59821	2.02682	1.11066	1.35456	1.58168	1.67161	7.95425	2.20553	1.40045	0.288022
ADIPOQ	17.7735	53.6768	24.854	25.0393	21.7763	33.5054	7.84462	33.5082	41.3764	34.2289	13.2439	16.7684	13.7177	32.6688	23.2459	80.6869	28.4151	15.4525	14.6486	31.7065	19.9159	11.2605	20.9095	6.72992	6.31897	18.3436	13.5625	30.4443	12.0189	11.4862	4.15799	10.2708	9.05831	14.6268	33.7169	31.9077	69.2424	22.4544	27.4193	21.5988	24.4024	14.2149	33.1665	37.5228	14.0062	10.4865	9.95163	17.3291	37.1918
ADSL	39.2286	13.5312	90.2664	30.5323	44.6698	25.945	3.6813	49.187	42.8469	89.2799	28.7028	0.0845434	48.298	22.7003	12.2717	51.4974	22.3267	12.2703	7.60043	1.61455	8.58421	47.8663	59.1632	3.3568	15.3109	34.8628	14.8189	87.8414	11.4649	27.8017	2.73436	45.8365	6.02525	9.18519	44.6759	15.3148	51.7895	41.8353	42.1645	20.9369	10.464	90.3569	19.3684	13.0398	111.326	13.8315	0.0182909	77.2729	23.6225
AFDN	0.427083	1.73938	0.30363	0.313671	0.405268	0.0242291	0.498895	0.737249	0.368011	0.590389	0.333164	0.0509327	0.24417	0.869361	0.21248	0.0347362	0.430743	2.52757	0.902132	0.714985	2.35479	1.15083	0.0637829	0.628211	0.890162	0.236133	0.308986	0.0421955	2.51685	0.179153	0.274663	0.807815	0.563855	0.260886	2.67643	0.200514	0.562331	0.505584	0.444985	0.212107	0.242024	0.463578	0.590154	0.11642	1.02028	0.178604	2.44331	0.419442	0.71873
AFM	39.571	35.1157	76.9389	40.6685	57.3763	49.8926	96.6087	28.4058	85.3196	47.1623	50.1256	33.4907	70.1079	70.5138	53.7352	48.0348	52.7335	57.9149	37.2356	76.3457	71.0186	38.0326	77.7721	110.244	92.8417	44.9493	68.1614	40.9729	59.4713	59.2156	94.032	40.8543	35.7482	71.2286	53.5437	25.888	84.2986	47.4101	33.1288	76.18	44.4402	67.182	39.1597	35.5953	63.2441	24.7383	213.353	51.9868	39.888
AGL	0.298959	3.22966	0.570987	0.0693278	0.0701023	0.0921947	0.287587	0.344166	0.200417	0.250011	0.380527	0.191027	0.144875	0.19327	0.117418	0.299281	0.429093	0.207531	0.133246	0.200309	0.425382	0.383038	0.348079	0.15785	0.449626	0.217887	0.23068	0.362414	0.046063	0.107557	0.140246	2.74173	0.330782	0.863295	0.152299	0.151726	0.313277	0.0554347	2.2084	0.317273	0.0620899	0.262862	2.35531	0.382956	0.253699	0.154187	0.375868	0.272574	0.147778
AGMAT	7.35338	2.85958	2.22261	2.44477	2.24991	3.4077	6.65847	1.91764	2.78717	5.31387	1.87825	2.57436	4.21259	2.42655	2.30304	2.55261	4.10394	3.80204	2.50106	2.9514	1.40596	3.41632	1.35434	5.09964	5.5232	6.22841	3.14149	6.78426	5.95128	1.30978	3.88617	2.44739	6.55736	2.97167	2.34905	1.2262	4.57449	4.60701	2.0144	2.28427	1.34029	3.03584	1.56681	2.80664	5.2789	5.84696	1.62995	9.68423	8.03806
SH3BGRL3	0.442261	2.11105	0.614818	1.38671	0.358122	0.382827	3.59131	1.09348	1.22279	0.871133	0.79062	0.475339	1.12109	0.654181	1.16223	0.939847	0.726754	2.00295	1.66034	1.6719	1.52705	1.04562	0.852094	1.19592	1.29456	0.365526	0.751325	1.4464	0.272107	0.732995	1.29263	0.718588	2.1314	0.830024	1.51525	1.04356	0.755795	1.25111	0.896222	0.705358	1.02327	1.09269	0.803117	0.410143	1.27873	0.280479	0.529592	1.01511	1.01972
AGO2	0.324649	7.71618	4.61758	1.25819	1.13	2.13297	11.651	0.681473	1.18531	0.355662	4.28112	2.38719	0.069749	4.35452	0.0823561	2.38746	1.28473	1.25517	1.04939	0.725629	0.870097	5.36555	0.976344	1.05972	0.0232692	0.299627	0.00584085	0.234714	3.27397	0.515432	3.52718	2.51005	2.52239	1.47132	0.155885	0.0298319	0.750647	0.014306	0.359199	0.0750642	0.129555	3.43293	0.620621	0.0620356	0.596543	3.74455	0.961907	4.77326	1.85908
AGO3	0.465111	7.85907	4.7031	0.604333	2.76902	2.13297	4.01789	0.259552	1.20726	0.967743	4.1074	0.159126	0.117516	4.25524	0.498033	1.27342	0.425901	1.27841	0.895915	0.491979	1.56465	5.57969	0.438684	2.88554	0.0237001	2.95251	0.00594902	0.232418	3.39656	0.130835	3.5925	2.55653	0.474988	0.616136	2.67643	0.290034	0.923663	0.0145709	0.631377	0.245621	0.41109	0.726417	0.632114	0.152156	0.512043	3.81389	0.374964	4.70015	1.15886
LRBA	0.261563	0.169913	0.157148	0.129081	0.165661	0.116244	0.169158	0.0489938	0.012384	0.180282	0.35487	0.285608	0.304714	0.205712	0.212924	5.27341	0.135812	0.204502	0.24956	0.172244	0.292804	0.0441513	0.260622	0.101932	0.424893	0.179924	0.25273	0.660147	0.112024	0.0169893	0.126371	0.336053	0.165248	0.402144	0.0811309	0.148796	0.168395	0.142716	0.667394	0.261529	0.0733707	0.339485	0.305248	0.182047	0.673446	0.030055	0.176523	0.10098	0.401719
AGR2	1.17202	2.80424	0.191988	3.57969	2.86829	1.28834	9.97671	2.72636	3.47621	1.51406	3.06036	2.20905	1.67588	32.9633	10.7295	3.00649	2.84436	16.905	2.99185	2.61219	0.344239	1.81932	1.30721	6.41238	10.4897	3.72445	0.132533	2.40638	3.57851	1.36361	20.6007	1.86099	2.22254	5.35531	1.77467	2.04035	3.20038	1.88772	2.16633	3.07417	0.512689	2.25428	2.31436	2.75869	1.41414	11.4519	1.96405	1.36781	0.668265
AGR3	4.50165	6.05134	3.08743	4.85667	4.67074	5.86191	25.2916	3.91672	3.32105	7.46281	3.71942	8.15835	5.58384	3.72562	10.0007	0.317041	4.82793	4.91508	7.6022	4.46521	2.70767	10.6131	7.46489	10.4978	5.49723	5.89161	3.10889	16.1048	6.45572	7.02089	3.37239	8.8828	10.3944	4.55536	11.5908	4.47567	4.35024	6.86767	4.63597	8.93171	3.28394	15.4053	5.96881	6.31394	2.88278	0.993391	2.38505	9.52727	7.26252
CALD1	12.4653	1.932	0.339557	9.71501	0.203056	0.0557522	4.01789	0.259339	0.692016	1.43272	0.270241	0.431532	0.031967	1.35661	0.0387407	0.954343	9.13755	0.0279069	0.263959	3.7024	1.3799	0.282937	0.843332	0.82235	3.00522	1.15952	0.113235	1.47475	0.400486	1.00105	0.271645	0.896899	0.249062	1.49329	0.271105	1.4031	0.770319	0.928746	0.993482	0.526848	0.908381	0.31002	0.229466	0.107459	2.5129	0.141055	8.9522	0.571847	0.460692
AGT	227.557	162.135	201.369	182.479	272.086	189.905	308.244	158.977	213.455	216.419	173.247	183.928	268.298	210.88	137.43	140.135	257.248	169.19	127.254	286.968	197.995	151.183	182.233	417.7	212.852	190.993	148.335	232.752	142.079	148.77	244.396	185.636	191.189	152.561	222.053	130.227	334.735	146.532	167.85	214.802	135.409	161.213	133.442	178.538	241.271	146.226	149.98	232.856	170.017
AHCY	3.93089	1.87983	0.653875	1.41893	0.946011	2.11551	1.57397	1.41374	0.89289	1.48131	0.0520648	3.85547	1.39351	0.565212	3.99618	1.42511	3.00847	1.64121	2.08053	2.12231	0.841752	3.43379	1.19873	1.81801	1.74813	5.15209	2.20678	3.51181	2.38527	1.81368	0.324176	0.270525	2.53091	4.65769	2.21298	4.06946	2.30191	0.651048	2.19756	0.528902	7.01632	0.687743	0.516403	2.98515	1.9571	1.30989	5.38754	1.43829	2.42958
AHNAK	0.297389	0.563801	1.35116	0.702874	0.756146	2.49599	0.7117	0.57188	0.646771	0.226198	0.217622	0.152385	0.155829	1.95006	0.158293	0.607681	0.37187	0.219185	0.11743	0.759471	0.0490025	3.11108	0.59607	2.49927	1.81277	1.20054	0.175074	0.458766	0.28163	4.52329	3.00793	0.121255	2.94277	4.78147	0.22799	0.385637	0.512326	0.430795	0.350055	2.8962	0.654038	0.112757	0.431756	0.560276	0.319476	0.709891	0.259805	0.227752	0.125041
AHR	4.78134	4.01812	6.31538	3.98921	4.97307	3.04524	3.2416	5.14374	6.99434	2.87865	2.89749	3.76902	4.92307	2.77497	3.96955	4.39819	4.64312	4.00175	2.92994	2.98848	0.241476	4.24954	2.98132	1.81351	1.16831	3.88364	2.23208	3.70507	2.72407	2.21533	1.50258	4.93632	2.91401	2.98973	2.33117	3.23181	3.10648	2.34604	5.36061	1.95196	3.38731	2.26589	4.02506	3.37578	2.9501	2.79691	3.15872	4.37926	3.3355
AHSG	323.133	224.108	169.025	203.111	270.827	308.807	553.355	160.7	155.572	268.685	143.436	237.511	289.147	166.176	182.543	171.619	254.962	291.229	166.478	244.877	145.736	280.203	187.156	770.257	547.736	233.475	166.101	364.839	270.035	290.842	868.546	208.129	349.571	268.44	324.54	190.856	273.971	264.057	171.828	153.445	166.222	421.411	239.56	176.634	222.716	302.837	277.193	311.072	168.052
GIPC1	1.1896	3.22966	0.538958	1.45257	7.02422	0.104885	0.143802	0.726949	1.46348	0.311262	0.465841	2.54053	4.12535	0.8946	0.388873	0.617249	0.545342	0.480681	1.37658	0.34364	0.47388	0.434407	0.93483	0.506432	0.129664	0.400021	0.409494	0.310439	0.377022	2.68227	0.0702896	0.767689	0.796866	0.736994	1.10823	0.828813	0.750647	1.31259	0.62938	0.196583	0.0999742	1.80007	0.601046	0.0634133	0.144193	0.574406	0.465706	1.05141	2.60355
AK2	6.78044	21.0797	38.6052	12.9528	7.87302	4.8852	1.07914	7.87548	16.9837	7.43819	19.5922	24.5289	19.7283	32.293	14.3675	10.5242	21.3231	6.5485	18.6707	6.95075	3.8833	30.0896	18.2087	2.88554	5.24271	0.400636	5.64902	5.75018	19.9641	27.6246	1.91569	10.9087	5.20886	2.65637	12.9868	27.2636	35.022	28.3844	0.613508	20.8203	8.56155	13.8131	13.9734	16.5469	4.2021	18.7479	29.7368	41.5701	0.668151
AKAP13	0.188751	0.0726547	0.369505	2.56618	0.262278	0.101809	0.564188	0.142831	0.160183	0.176528	0.188368	0.203896	0.139267	0.364553	0.25449	0.294926	0.0982031	0.0948771	0.143655	0.167201	0.187198	0.125431	0.0885012	0.379061	0.119294	0.19991	0.122195	0.212771	0.124863	0.191479	0.183499	0.143089	0.0650819	0.161255	0.202305	0.162983	0.466488	0.0144659	0.0879635	0.183315	0.144627	0.31899	0.116003	0.0805153	0.290246	0.138783	0.113606	0.295802	0.0599759
AKAP17A	2.02559	0.637286	1.32471	4.69811	2.6801	1.83347	7.98092	0.367559	0.374048	1.30754	1.55543	1.15097	2.18527	3.20265	0.874608	0.495016	0.862061	0.954544	1.05327	3.55149	1.8326	0.953734	1.12875	6.31634	4.61978	1.43598	1.4027	2.20783	1.05029	1.55576	2.91042	1.95913	0.898146	0.855512	2.30226	1.61513	1.55279	1.17073	0.613127	1.09421	0.902237	1.35142	2.00206	1.68733	1.66968	0.404268	0.730158	1.37485	0.620496
AKAP9	0.130294	0.168128	0.21226	0.115995	0.326492	0.113679	0.196699	0.274264	0.141567	0.181452	0.137056	0.0584771	0.143653	3.20265	0.368959	0.139281	0.127971	0.154903	0.133648	0.135388	0.0898708	0.1453	0.15312	0.191519	0.132894	0.131936	0.0218315	0.168781	0.0877669	0.131552	0.190605	0.135092	0.130501	0.177773	0.147767	0.11759	1.55279	0.121522	0.12525	0.119322	0.0177861	0.141959	0.124796	0.146037	0.114696	0.343836	0.141663	0.156308	0.4289
CCNK	3.78185	2.69481	4.33035	4.04095	2.76902	0.0458678	0.484845	3.26141	3.50242	7.82006	3.64562	9.66025	8.15035	2.05176	4.01833	6.33288	3.51071	1.36363	5.98745	3.04765	1.77645	3.12063	2.93777	1.26968	0.472256	2.95251	0.874324	2.97342	0.676639	2.80244	0.432931	4.17614	3.45953	2.79813	4.49558	2.56536	6.35206	3.57881	6.9377	5.07139	4.16152	0.204769	4.50423	2.11126	1.98256	2.99691	1.6009	12.9892	4.70273
AKR1B1	92.0345	44.706	43.2557	63.6819	29.1199	33.279	105.301	42.1383	47.5057	46.7715	56.0167	58.7004	58.7168	48.6716	67.7221	59.8643	72.0914	26.3103	41.2769	59.6924	48.0538	85.2566	34.7045	91.8785	114.478	69.6109	44.1446	100.933	41.1217	102.894	191.507	65.4435	80.7061	71.2929	76.5931	63.6378	64.1944	83.967	49.7265	39.3178	44.6956	74.9399	50.4697	49.3412	83.5396	63.5784	39.3046	89.1787	51.7362
CDK11A	0.188008	0.112101	0.077498	0.272069	0.191527	0.226826	0.335172	0.0673393	0.0900428	0.145498	0.125433	0.00753145	0.390691	0.168878	0.142788	0.113799	0.118589	0.136834	0.153707	0.180646	0.157388	0.265739	0.390582	0.618951	1.10852	0.174627	0.225934	0.245642	0.412893	0.224541	0.261588	0.123472	0.244584	0.108599	0.62483	0.329458	0.171153	0.169972	0.079193	0.146607	0.0898236	0.183517	0.141954	0.204827	0.267506	0.143448	0.0860334	0.179023	0.18956
TUBB2B	0.397046	3.74275	3.12369	1.26626	3.03368	1.21453	2.90451	1.24365	1.78032	2.77851	0.805745	0.684076	68.5983	2.16219	1.49073	2.59204	2.46218	2.22143	2.45425	6.03576	2.77365	0.610045	1.20588	2.19858	51.9921	3.45432	2.98912	1.04773	0.865232	0.34233	5.8159	2.46411	4.40165	2.67928	2.64372	9.24299	3.02892	1.6707	1.65307	4.11474	7.99389	6.80067	0.536654	1.59019	0.524922	1.11706	1.25459	0.110927	2.84825
AKR7A2	1.68962	2.10139	2.69351	2.9658	1.35637	5.08242	48.5734	2.17144	2.25268	1.15795	2.21215	0.218106	1.03274	0.369779	2.61891	2.74812	11.9757	4.93575	2.28192	1.71775	1.74799	13.1036	2.54529	0.0815252	2.25423	1.74411	1.34847	17.7658	2.66231	2.34905	0.941674	3.94825	15.439	7.14543	3.29873	1.66155	2.49417	6.13562	5.55583	0.263571	4.35725	14.7085	2.31459	2.22477	2.47772	2.31491	1.23808	3.16054	10.28
AKR7A3	10.5185	5.66991	33.0076	3.01185	2.76902	1.58824	24.4305	37.6593	4.21646	0.46	0.891794	2.38719	3.98719	0.408367	1.36459	9.05205	2.89961	4.39575	2.38884	0.475535	0.72229	6.705	18.2897	14.456	13.7246	0.557071	1.83799	0.0665485	50.5008	1.67834	9.36424	44.1405	9.56132	0.554166	6.29467	2.56693	1.55279	2.98966	3.00352	11.4691	4.56674	10.6392	2.35531	1.8518	0.406016	0.990664	2.71974	1.70517	28.3248
CLPX	162.658	4.06282	19.7121	1.37069	25.9786	24.5307	112.458	2.72636	0.46385	35.6432	173.528	23.7429	3.24601	18.4612	140.808	168.669	170.305	143.461	136.379	223.231	170.253	0.116131	13.7829	2.88554	3.00522	25.8783	2.75547	19.8358	22.2626	13.45	4.95116	14.9636	18.6818	169.747	9.34757	205.099	28.771	7.42799	118.592	17.8811	13.7357	9.99226	2.26157	2.99348	16.7553	13.3013	209.164	24.4503	2.4052
TUBB2A	0.397046	3.74275	3.12369	1.26626	3.03368	1.21453	2.90451	1.24365	1.78032	2.77851	0.805745	0.684076	69.2765	2.16219	1.49073	2.59204	2.46218	1.90413	2.45425	6.03576	2.77365	0.610045	1.20588	2.19858	51.9921	3.45432	2.98912	1.04773	0.865232	0.34233	5.8159	2.46411	4.40165	2.2538	2.64372	9.24299	3.02892	1.6707	1.65307	4.11474	7.99389	6.80067	0.536654	1.59019	0.524922	1.11706	1.25459	0.110927	2.84825
ALB	11090.9	10205	10293.4	10917.9	10875.6	10464.6	13861.5	9121.18	10135.7	11738.8	11951.6	11174.8	11143.7	9302.28	12097.7	11893.4	10566.2	9463.78	8707.14	11275.5	9197.8	11860.3	9455.88	13017.6	11005.5	10579.2	7028.91	13173.6	10786.1	10274.5	8641.36	11654.8	9227.74	11183	12553.1	10543.4	12705.9	11880.2	8480.01	9402	8182.16	11454	10195.1	9201.04	11737.7	11439.2	10974.5	10633.6	11003.1
ALCAM	2.23443	1.24677	0.72695	1.05971	2.71502	1.89735	0.621841	0.411644	1.20379	1.33361	0.896975	0.661047	2.19194	1.4406	0.626465	0.413645	0.666452	3.04197	0.721252	0.190741	4.98488	0.512523	1.30688	0.291537	1.17224	0.836238	0.691901	1.95525	0.669906	1.15713	1.22556	1.43162	0.327244	2.29851	2.27357	1.1566	2.63793	0.85398	0.119616	0.935692	0.598119	1.35283	1.37687	0.247312	0.891913	2.69885	0.39493	1.50129	3.59012
CILP2	0.300055	0.140914	0.131679	1.39941	0.0645052	0.840899	0.420659	0.0975499	0.0900428	0.148974	0.12532	0.12074	0.489625	0.343577	0.208851	0.0596338	0.230693	0.0246313	0.174647	0.70209	0.0949605	0.0891771	1.31621	0.532914	0.298539	0.0830085	0.131072	0.0923269	0.0808609	0.260817	0.188406	0.110407	0.0893038	0.523269	0.347006	0.400085	0.173956	0.482971	0.120285	0.465334	0.836061	1.18505	0.632012	0.216994	0.330674	0.25544	0.0180912	0.986891	0.957111
ALDH1A2	0.195407	0.339536	0.427381	1.23988	0.330718	0.263501	2.65299	0.773887	0.395642	1.2396	0.440853	0.0503442	0.465012	0.659774	0.303474	0.454349	0.278523	0.0868384	0.500065	0.190395	0.354913	0.220832	1.30721	2.88554	1.26188	0.300896	0.247545	0.148006	0.317578	0.376895	3.97388	1.07315	0.504487	0.326016	0.169086	0.300356	0.473093	0.186185	0.2102	0.0724859	0.181618	1.01002	0.438638	0.465184	0.378946	0.485021	0.301446	0.551503	0.639812
ALDH1A3	0.305414	0.339536	0.867747	1.23988	0.330718	0.301743	2.65299	0.773887	0.738384	1.2396	0.262839	0.0503442	0.394177	0.659774	0.286448	0.347419	0.376599	0.299225	0.500065	0.634696	0.465512	0.154062	1.30721	2.88554	1.26188	0.300896	0.412209	0.148006	0.534374	0.188951	3.97388	1.07315	0.504487	0.458295	0.169086	0.325314	0.501818	0.186185	0.2102	0.0724859	0.181618	1.01002	0.438638	0.465184	0.341523	0.400052	0.343209	0.53596	0.366872
ALDH1B1	0.343608	0.339536	0.427381	1.28264	0.330718	0.263501	2.65299	1.55721	0.395642	1.28234	0.357258	0.0520802	0.491723	0.892092	0.303474	0.454349	0.376599	0.263844	0.517309	0.196961	0.584242	1.03204	1.30721	2.88554	1.30539	0.311272	0.781389	0.15311	0.317578	0.376895	4.11091	1.21383	0.521883	0.326016	0.407524	0.300356	0.367133	0.192606	0.244079	0.0724859	0.181618	1.21466	0.438638	0.465184	0.378946	0.438898	0.301446	0.583522	0.639812
ALDH1L1	1.9414	0.58437	1.02664	0.480216	1.98102	0.787521	4.01789	1.28479	0.786144	1.92437	1.18845	0.097108	0.890107	1.64874	0.532798	0.84219	1.58561	0.935136	0.823506	0.842368	1.34448	0.273781	0.619352	0.586056	0.291846	1.13466	0.458599	1.92426	1.09016	1.65043	2.66072	0.715209	0.868563	0.789837	1.14677	0.647418	1.00289	0.861951	0.593319	0.778255	0.791206	0.873347	0.592661	0.815849	0.765282	0.634437	0.471015	0.742532	0.652612
ALDH2	1.21317	0.0613467	6.02415	1.32844	3.29144	3.15357	3.91621	0.829164	19.9465	26.7774	1.99424	0.0539402	17.0017	0.810733	1.2766	0.164049	1.89541	18.1517	7.21669	0.203995	1.7575	1.7216	16.4985	2.38284	1.67784	1.07295	0.261084	1.77872	2.51685	1.83101	5.21114	18.0935	2.2184	0.445367	3.72591	0.399353	2.09786	2.06972	9.51701	0.0750747	1.45612	2.85592	0.115361	2.84732	1.66182	1.92286	0.156448	4.57752	16.3534
ALDH4A1	1.08145	0.605874	0.614818	0.814749	0.936275	0.589483	0.482096	0.798557	0.342474	1.78874	0.47498	0.837221	3.98622	3.20265	0.934297	2.4857	0.653197	1.0064	0.951117	0.592964	0.62346	0.729068	0.664844	1.99589	0.549454	1.35818	4.20484	2.24068	0.44941	0.306504	1.21918	0.811316	0.718816	0.781403	0.964913	0.412377	1.07298	0.390558	0.493805	0.780931	1.47717	0.79152	0.894367	1.87434	0.90155	0.447251	0.608583	0.0451596	0.261222
ALDH6A1	2.89857	0.681434	0.182655	11.814	34.5668	0.0943268	4.6016	2.44521	3.83849	0.0842553	0.44448	2.08952	0.509744	3.38326	15.553	2.70323	15.5584	0.790476	0.275521	0.813412	0.236428	2.46994	4.34549	4.30274	2.44969	1.46481	10.6116	21.1803	0.821302	1.65716	0.707836	2.64846	2.52239	2.74759	3.42426	3.00902	2.72902	2.18394	1.56911	2.38408	1.72681	2.89326	1.22089	2.1364	2.44847	2.0885	1.87337	0.205947	0.918143
ALDH7A1	3.06448	0.231393	2.85205	2.32164	0.205504	1.87878	1.98144	5.96727	5.54606	3.03875	6.43802	0.13168	2.91431	2.51071	19.8107	3.21426	3.04241	6.16609	4.81796	0.933726	0.145026	1.71264	4.95746	5.31191	1.10925	0.0346197	0.0917565	1.57286	1.40889	2.24088	3.00324	2.57897	0.56049	0.591363	3.55981	4.70589	3.00625	0.221514	2.48789	2.44728	1.79559	6.28415	2.69518	1.1721	0.531429	3.20644	2.44874	1.08169	2.42259
ALDH9A1	51.2555	5.05974	38.4585	42.5941	9.46184	31.6453	27.3787	0.187527	0.712118	51.8221	46.3649	0.225234	34.582	0.669193	13.7466	49.0919	36.6312	4.9136	1.22861	1.56935	49.8876	43.0008	22.1393	28.9893	27.0835	6.41124	7.03529	31.0859	1.13749	48.9286	1.22519	36.849	53.8617	2.96835	40.8774	3.79086	1.22431	50.7922	32.3182	1.01164	18.1155	43.9526	5.87377	6.12348	11.4928	9.14018	4.04119	33.9573	22.195
TUBB1	8.69205	0.808856	13.4791	1.19767	4.78632	4.71881	1.77775	0.0686331	3.89209	2.74052	2.02296	2.92326	0.678741	1.14488	3.22285	3.34186	3.27822	1.02073	1.15117	4.3834	1.64914	2.29339	8.2053	0.22092	0.215024	0.77712	1.09389	8.95473	6.64957	0.218205	1.08087	6.236	3.65228	1.81122	4.78562	7.49175	0.488213	2.46675	1.5024	2.97835	6.82316	6.51246	2.35531	1.65753	0.413545	0.0513077	1.59124	5.73826	6.00208
ALDOB	1.4157	5.92811	1.40319	4.78582	1.08226	6.48847	0.807302	1.98105	3.55781	4.5053	0.222899	0.232652	1.53919	6.16193	2.10417	0.721309	4.95447	1.18694	4.5156	1.14927	2.60198	4.58014	9.03904	0.682143	1.95056	2.77622	0.0907242	6.75055	1.07543	0.297121	2.47246	10.8414	3.61587	4.76041	2.97384	0.434845	0.465809	2.44524	2.56834	2.81659	0.309722	2.54685	0.757257	1.57451	8.21869	1.06776	3.08133	0.494296	0.316019
ALDOC	2.51689	1.12441	0.658583	1.08727	0.36298	0.205419	15.0853	0.111855	1.62382	1.21143	0.40551	0.254459	0.981424	0.759065	0.826564	1.68953	0.778555	0.467454	0.300745	2.2169	1.66938	0.300517	0.597186	2.36977	11.9112	3.66305	1.07033	10.1478	1.34758	0.289528	2.3108	1.9428	0.621041	1.69116	6.24192	3.24925	3.90851	2.14706	1.65416	0.917364	1.00914	3.56732	0.650349	0.614962	0.673026	0.37454	0.506594	2.94004	1.56039
ALOX5	0.502131	1.26521	0.212065	0.0752095	0.0631582	2.9452	0.156555	2.72636	0.825435	2.55171	0.290413	0.40764	2.25999	0.884298	0.164224	1.51746	0.511912	1.47272	0.913863	0.699872	0.322516	5.28418	2.05847	0.33729	0.324155	0.868171	0.639351	0.931869	0.385431	0.319955	0.443757	90.9457	0.479466	2.81317	1.48381	0.931968	0.413926	0.56984	2.6512	1.18528	2.05355	1.47845	0.522059	1.52576	0.416883	1.13278	2.44331	0.683543	0.0602246
ALYREF	0.179793	1.26813	0.543913	0.674153	0.728666	0.643683	0.550147	0.341945	0.461489	0.924712	0.709188	0.71388	5.57822	0.364409	0.684197	0.89909	0.837932	0.982437	0.710289	0.232852	0.861093	1.2289	0.6964	22.4555	0.838873	0.785959	1.16632	0.297592	0.851152	1.89395	3.66803	0.913611	0.0867519	1.60054	0.210982	0.632293	0.220347	3.61529	0.843366	0.620002	1.18915	0.977703	1.98501	0.549627	2.02495	0.615099	1.69798	2.30364	1.25217
AMBP	140.99	124.588	148.869	117.889	168.47	200.649	117.76	105.041	188.678	105.64	99.3198	98.5205	211.34	128.044	99.5788	124.184	130.84	257.565	111.474	165.322	114.325	142.076	104.322	99.0341	135.253	182.601	112.463	183.573	129.716	169.615	79.3608	147.282	144.01	141.5	146.886	130.645	127.139	144.973	140.302	121.365	124.633	195.587	105.549	154.025	135.575	120.257	100.748	156.568	131.81
AMPD3	9.01352	5.35225	4.07007	5.13735	7.34529	7.30072	6.5325	3.79285	4.29326	6.80492	4.66771	6.56473	6.67367	8.67162	9.33903	9.34379	8.43468	5.23264	4.74876	8.94669	2.33899	7.60214	6.66982	3.75213	1.8914	12.3715	2.30833	9.30844	5.55913	5.18067	0.818107	8.68772	9.4552	9.65934	6.59806	6.16441	12.5427	6.25067	4.23344	4.42876	5.6017	8.47948	5.98787	3.48131	4.29684	6.139	6.26649	3.38297	6.49725
TUBB	3.23768	2.82044	1.4611	1.42747	7.16095	6.51553	6.74237	1.62266	1.19387	7.60886	2.63023	1.15221	71.6133	3.27535	1.24417	1.43363	6.02845	4.9017	1.22268	6.74806	2.17218	1.44619	3.83466	2.36385	49.7029	4.20899	0.599463	4.38195	2.19785	1.67838	2.7773	1.47168	6.73587	1.28126	2.39934	9.83242	3.84607	1.11442	3.27542	2.26346	10.0192	8.0741	0.664805	1.35061	1.01255	6.65579	1.71256	2.53423	2.69897
AMY2A	0.569012	6.2977	0.0135996	0.186366	4.35517	10.7998	50.7878	22.9963	0.34524	25.2426	10.6201	0.0984169	0.600229	21.6415	23.9444	2.88164	27.6264	0.690716	3.32006	0.0120803	0.0572792	5.50204	7.74033	2.88554	5.41743	11.442	2.53899	17.8292	4.20312	12.9202	0.0595631	0.461934	1.341	0.0257013	1.14752	33.8616	1.94768	0.0200589	0.126478	2.90675	0.161837	0.74105	1.20525	0.0651522	0.853129	24.2158	0.266801	16.9511	0.608584
AMY2B	0.569012	0.43909	0.0135996	0.186366	0.303569	0.00949659	32.9455	17.1702	0.34524	25.2426	0.443436	0.0250582	0.600229	21.6415	23.9444	0.914934	27.6264	0.588231	0.713523	0.0120803	0.361634	0.325339	1.15896	2.88554	0.894132	2.95251	0.00668243	0.463515	0.173186	0.190243	0.0595631	0.0456903	0.0423311	0.0257013	0.0105287	25.158	1.94768	0.0200589	0.126478	2.90675	0.216349	0.74105	0.100351	0.0651522	0.539584	16.7983	0.266801	0.0139983	0.608584
TUBA8	0.102262	0.547699	0.0897527	0.00788258	0.261151	0.405657	0.268074	0.0727915	0.576787	0.0884346	0.236086	0.096438	0.260069	0.125068	0.132418	0.128165	0.502334	0.615119	0.0886066	0.102633	0.22149	0.615938	0.402012	0.408389	0.175816	0.0249517	0.115377	0.136218	0.457847	0.227113	0.158184	0.135876	0.309053	0.0982642	0.934638	0.099286	1.02615	1.0861	0.229786	0.696873	0.303597	0.175987	0.514599	0.43842	1.13063	0.170208	0.534767	0.509295	0.135234
ANKHD1	0.387255	0.07408	0.0899553	0.268917	0.563265	0.501174	0.670756	0.253356	0.290571	0.0902784	0.0643559	0.0444817	0.562875	0.298039	1.09774	0.355834	0.238346	0.0255898	0.146442	0.466891	1.32137	0.382933	0.0644641	0.21501	0.0146139	0.745609	0.0267032	0.665629	0.0328242	0.285718	0.165258	0.229175	0.0787649	0.128979	0.661824	0.130927	0.173956	0.0634759	0.313515	0.0483838	0.36501	0.444087	0.124663	0.0396384	0.259159	0.970385	0.0603433	0.429696	0.653679
ANKRD17	0.390593	0.0747186	0.0627109	0.271236	0.411529	0.430867	0.670756	0.25554	0.293076	0.0910567	0.0649107	0.0448652	0.567728	0.300608	1.10721	0.358902	0.240401	0.0258104	0.147705	0.470916	1.33276	0.386234	0.0650198	0.51257	0.0147399	0.752036	0.0269334	0.671367	0.0331072	0.288181	0.165258	0.302948	0.0794439	0.128979	0.667529	0.132055	0.325652	0.0640231	0.316218	0.0488009	0.368156	0.447916	0.124663	0.0399801	0.261393	0.97875	0.0976466	0.4334	0.659314
SMARCC1	0.256278	0.272466	0.0858955	0.154208	0.0939018	0.15806	0.194105	1.00183	0.0788564	0.332525	0.177638	0.113998	0.011187	0.322147	0.0788046	0.371697	0.150079	0.268355	0.125048	1.67474	0.246539	0.277816	0.374713	0.157716	0.328816	0.78474	0.127793	0.113852	0.102878	0.0390983	0.303137	0.634749	0.0966579	0.0545599	0.109868	0.130418	0.127902	0.251053	0.420356	0.954793	0.406117	0.215897	0.0128335	0.109239	0.0370674	1.69428	0.714855	0.231624	0.146616
CMAS	2.01558	0.86413	1.46192	0.745991	0.976019	0.855904	2.06955	1.24548	0.946083	0.966909	0.625392	0.403011	0.476319	25.6037	0.678191	1.51746	0.920911	0.929802	0.919456	0.796167	1.0616	1.11851	0.710423	3.95103	3.04964	0.815636	1.17216	1.22015	0.993832	1.05141	2.53121	0.48625	2.24421	0.935337	1.2494	0.825684	1.01981	1.11266	0.638508	0.661112	0.233355	1.16077	0.595402	0.632761	2.17861	1.65114	1.03221	1.67025	0.682001
ANPEP	2.40996	9.23688	3.95086	3.91374	5.65312	8.47607	6.74295	7.17509	3.88396	5.40607	7.49082	18.3101	16.0337	3.89162	3.83126	14.6137	2.05842	3.99842	6.80482	4.23238	9.44066	1.61938	4.76556	5.61653	1.65896	3.63798	3.06094	5.96829	9.55836	4.58406	3.98447	0.819051	3.76948	5.63322	1.77405	3.65037	5.49642	1.42252	2.59487	5.0261	5.61014	3.84533	1.98641	3.42705	4.97114	0.903483	4.53197	6.28026	18.5713
ANTXR1	0.864231	1.25241	0.468961	0.742882	0.496044	0.386551	0.131491	1.78817	0.72349	1.7712	0.601081	0.10022	0.146862	0.862472	0.103508	2.28294	1.28985	0.675577	0.274026	0.893727	0.269165	0.451504	2.19225	0.149183	0.0836519	0.882119	0.0302992	1.26322	0.248628	0.0446288	0.0397144	2.41286	0.50594	0.365849	0.91407	0.839362	4.50639	0.61642	1.75328	0.64306	0.869649	1.2959	0.585559	0.0559809	0.459266	0.459252	0.0418175	0.688495	0.307533
ANTXR2	0.673931	0.215461	0.130465	0.225689	0.0778568	0.364158	0.296749	0.0717072	0.136593	0.352315	0.176822	0.521718	0.224563	0.314518	0.269835	0.0981771	0.246935	0.362451	0.186135	0.354335	0.184563	0.175712	0.15238	0.415091	0.304051	0.155507	0.21739	0.423449	0.283206	0.154321	0.230335	0.154897	0.227174	0.418113	0.365636	0.229595	0.244372	0.967924	0.207214	0.402005	0.144438	0.203877	0.220776	0.295931	0.229758	0.260093	0.182208	0.267614	0.24014
ANXA1	10.5735	24.0769	8.04897	14.8373	18.3548	9.07291	29.3789	10.9542	1.39307	10.7855	14.7096	17.1399	5.16784	12.2229	6.81811	2.16109	12.8099	12.0467	2.12121	14.3991	15.1976	12.509	18.437	12.8683	19.279	11.6908	28.4736	6.56735	4.85904	11.6926	47.8395	25.1952	1.4538	5.52114	7.46818	13.2001	1.99084	10.4678	19.0508	6.69653	21.5227	15.8806	10.2902	23.7802	9.44983	3.61238	6.10236	4.50703	6.24712
ANXA10	5.8698	19.6751	0.328955	14.0296	1.30723	4.71078	4.09285	16.9706	7.12323	7.0868	3.7542	9.36678	6.37479	11.9549	6.87	23.3073	5.16843	9.10001	3.13076	4.95903	3.28369	4.09197	4.7336	2.88554	2.94085	6.01632	3.79653	19.3995	3.83497	15.9894	3.27297	7.27078	5.51866	7.99998	8.14951	4.25589	11.5446	9.1071	24.0698	7.57305	5.07908	1.40465	1.99871	4.31617	4.61548	8.44032	7.89721	16.081	7.92165
ANXA11	0.63605	0.734099	0.583245	0.948315	1.01285	9.80922	18.5011	0.659567	0.487753	0.654879	0.658035	1.09854	2.89111	0.726034	0.694477	0.393078	0.803426	0.524195	0.548832	0.742599	0.59079	0.560944	0.748401	12.8856	8.23558	0.395063	0.317723	1.08306	0.368903	0.536418	7.4983	0.238008	1.11687	0.668508	7.97501	0.633281	0.450806	0.845274	0.611224	0.841662	0.709833	0.865496	0.300857	0.965407	0.41952	0.783133	0.347651	0.770265	0.376726
ORM1	358.804	161.912	664.052	311.528	247.471	204.532	275.278	237.876	325.139	261.821	246.348	206.303	274.998	824.394	251.253	477.299	565.158	343.483	333.145	345.342	151.221	357.153	274.952	263.568	250.038	246.02	129.58	897.808	165.151	251.382	77.0325	564.25	416.175	286.277	160.904	244.496	496.644	286.95	484.637	496.138	394.501	523.44	180.287	112.372	729.949	236.63	164.794	533.403	469.054
COMT	2.04327	2.0957	2.42617	0.981552	1.53444	1.15856	0.975063	1.90947	2.34633	1.98828	1.32906	1.35214	1.80122	0.50202	0.276679	2.36447	1.70569	1.13186	0.785218	2.16857	0.0840115	1.59875	1.6925	0.753636	0.954179	3.19587	2.10872	0.709216	0.869588	1.01986	0.843628	2.17276	1.33421	1.26644	6.45628	1.52072	2.1668	2.69922	1.16051	1.97254	1.07641	1.22837	1.48661	1.27285	1.35366	0.152467	1.40048	2.93201	3.47876
ANXA3	0.204462	0.597057	0.434295	0.980701	1.23334	2.13297	0.0841701	0.764062	3.47621	0.171102	1.31076	0.0879256	0.656666	0.615777	0.696883	0.715331	0.717592	2.52757	1.05327	1.27169	0.633335	0.127851	0.656154	2.88554	0.105973	1.47517	0.184325	0.88253	1.12883	2.38144	0.220173	1.32153	2.52239	0.254613	1.08696	0.715114	0.18628	0.0351115	1.12597	0.436027	0.423699	0.379693	0.950343	0.437461	1.59799	14.7423	1.4405	1.24624	1.22625
ANXA4	3.3432	2.21451	2.51218	2.35932	1.77762	1.50811	8.36554	2.10487	0.791672	2.09244	3.07732	3.64595	2.28792	1.24814	0.984794	1.9519	0.420856	0.561696	1.01946	0.82808	0.394389	1.72211	2.13065	0.92726	5.12994	0.0619137	0.0676528	1.98886	3.56877	2.22381	4.15153	1.65839	2.21066	1.11342	1.5161	0.301289	8.14145	1.12255	0.616384	1.89086	0.85317	1.31856	1.81012	11.8329	1.81236	2.44552	1.46182	1.39738	2.00677
ANXA5	3.61885	18.1328	14.9197	1.81791	4.42734	5.78631	0.470055	2.75035	0.707366	5.46896	4.57388	3.13993	3.97606	5.55534	3.45458	1.23672	3.47695	2.12175	3.12908	1.51013	2.87278	17.1158	11.2415	2.28843	1.41065	3.18997	1.48185	4.5847	3.26562	1.75401	2.68473	2.87472	2.19625	2.84277	3.2411	6.12815	24.4643	1.70245	3.07382	2.06403	1.72357	5.50799	0.676931	4.99006	2.63619	9.30049	1.42966	2.77272	1.62959
ANXA6	7.79192	1.11497	0.991102	2.81814	1.80634	1.11692	7.5916	3.27516	1.48992	0.837394	3.50858	1.17367	2.81931	3.61943	10.8937	0.830218	1.02886	1.36394	2.18314	0.779274	1.05849	1.979	0.558081	7.82663	5.57022	2.67871	2.73619	7.27673	0.956607	1.3076	2.37955	2.84992	1.62582	0.912045	7.69625	5.11408	0.66714	5.97502	2.15826	5.06315	0.662738	5.821	1.49155	1.91016	4.21929	4.55684	1.09516	2.12735	3.02334
CYB5R1	4.80156	1.19409	0.705682	5.56876	0.139698	1.13382	1.93603	0.256917	0.820898	0.568547	0.234787	1.2755	2.13022	1.80701	14.3624	1.45911	0.318358	0.439792	0.713218	0.58679	1.24127	1.33949	3.08749	1.77035	1.60638	2.85905	1.04099	1.35438	0.0524918	1.17042	1.85672	0.684171	0.685586	1.15202	1.71939	2.7131	2.13504	0.95098	0.258895	0.895007	2.48858	1.37888	1.29068	0.117197	2.18007	0.812771	0.619901	1.73098	1.40135
AOC1	2.95826	0.216257	2.95945	5.69987	6.9778	0.282939	0.550715	0.85031	0.682972	5.60791	0.385579	0.537638	0.389177	3.24515	0.269367	0.169049	5.52525	0.793921	0.335318	0.559548	7.82389	0.194153	0.261211	0.385714	1.10841	1.80976	0.367334	0.657614	0.315851	1.26161	1.21476	0.379033	0.144692	1.59227	0.515226	0.472071	0.492402	0.226675	0.936669	0.164719	0.890387	0.109168	0.562163	0.500992	0.568931	0.395029	1.40871	0.440655	0.689905
COPS6	6.20679	2.16145	6.90812	3.13071	7.60177	0.910643	1.19184	2.99968	2.98864	2.33217	8.67728	1.62498	2.66155	0.672152	2.08378	3.93459	2.42209	1.05648	8.36061	1.31694	0.540899	4.90013	2.3269	1.39993	0.950039	2.05095	5.13473	3.15305	0.736488	0.46082	0.859202	0.39397	2.45182	1.57197	2.38183	5.73483	3.58329	3.77138	4.03076	8.58402	3.65189	5.58479	2.7737	1.80436	5.30888	4.08742	1.75622	11.0818	4.65095
AOC3	1.20149	0.763424	0.636678	0.353943	0.614844	0.297406	0.301036	0.584658	0.0601643	1.59042	23.2669	0.345817	0.563168	0.488016	0.484301	0.682624	0.607305	0.27381	0.74431	0.283034	1.62797	0.232763	0.220936	15.9037	0.468455	1.45034	1.69039	0.314953	1.44129	4.02269	50.5834	1.70464	0.54469	0.469072	1.17074	1.63239	2.46356	1.0456	0.433851	0.605039	0.516572	0.628935	0.271752	0.284544	0.83166	18.0929	0.920023	0.376073	4.16105
AP1B1	1.54285	0.859587	8.26811	0.0991742	1.0934	0.00793985	2.39154	2.87455	1.15218	1.27161	0.0215868	1.51539	0.785966	5.87807	5.09535	5.14712	4.82183	0.137418	1.05327	0.960768	0.485592	2.24922	2.97187	1.44452	0.135146	4.19752	0.263988	1.1334	2.36081	1.23743	1.21621	0.722216	1.6511	0.0398066	13.2162	1.10237	6.38473	2.61456	4.25771	5.12877	0.139956	0.165575	0.879619	1.50963	4.38189	5.6256	0.656111	2.07105	0.887928
AP2A1	0.112547	0.305674	0.102319	0.588454	1.23458	0.636703	1.11952	0.208112	5.309	0.271718	0.333762	0.296252	0.206065	3.72381	0.660955	2.78359	0.0617243	2.95493	0.185515	2.41577	2.31184	0.542685	5.70572	0.785862	0.587335	2.35244	0.44916	0.0682252	1.14243	0.297694	0.95427	0.552154	0.283764	0.0474167	0.0773621	0.145277	0.948291	0.212869	0.426067	0.372862	0.130474	0.315262	1.23054	0.0653842	0.32107	0.0439024	0.370847	0.0997498	0.077474
AP2A2	0.952195	0.326755	0.109376	0.588454	0.299334	0.903187	0.438645	2.72636	5.67514	0.0471959	0.361492	0.545488	0.221172	3.98063	0.199086	3.62651	0.221433	5.24111	0.185515	2.80864	2.47128	0.305706	5.90753	0.412999	0.247415	2.33955	0.480136	0.325507	1.22122	0.653766	0.895003	0.464287	0.282689	0.27206	0.334224	0.145277	3.68523	0.379947	0.273621	0.240932	0.0557437	0.203842	0.547437	0.0698934	0.169123	0.0469302	0.590569	0.389464	0.0828171
AP2B1	0.677139	0.423466	0.128364	0.321965	0.496756	1.5183	0.106957	0.133225	0.135399	0.161074	0.0215868	0.170757	1.92081	0.152789	0.134014	0.204786	0.671302	0.0879257	0.269942	0.205093	1.68214	0.398879	0.258473	1.34163	0.576341	0.15373	0.194517	0.52693	0.0914708	0.213985	0.165258	0.189309	1.10135	0.121914	1.77563	0.164102	0.174106	0.139541	0.145443	0.278201	0.225892	0.242639	1.90435	0.114534	0.300719	0.0971131	0.375119	0.455239	0.384839
AP2S1	64.4688	187.572	197.08	167.72	101.181	107.938	189.157	222.795	66.138	81.8771	141.022	66.9075	32.0466	63.4488	38.5592	32.6643	117.176	63.779	141.685	63.5872	194.242	48.2333	89.1515	1.24449	16.3471	129.885	211.165	51.7649	47.6892	104.303	19.2802	61.185	39.6568	70.6585	58.1401	66.4658	7.10281	58.4859	59.1456	47.9654	136.749	60.3768	69.8891	172.44	24.2548	2.22442	157.152	69.6415	75.8611
AP3B1	0.891596	3.22966	1.32471	1.40499	0.192215	0.792831	0.23403	0.756518	3.47621	0.469019	1.58129	0.563392	0.703198	1.06654	0.045222	1.39598	1.41328	2.46125	1.05327	0.808738	0.104911	0.621677	1.34215	4.4149	5.70725	2.95251	1.09007	0.317473	0.534133	0.250895	0.313374	0.982776	5.59005	1.10759	1.13105	0.715114	0.311899	0.136283	1.51842	1.18528	0.558085	0.60977	0.615119	0.443385	2.41606	0.989708	3.58069	1.5782	0.301814
CORO1A	0.360074	0.0352644	0.947503	18.558	0.240941	0.0303657	4.01789	0.0882995	0.0820554	0.0378753	0.571143	0.348845	0.114918	0.489799	0.0409335	0.780649	0.453404	0.0763699	1.45935	0.0768389	37.8745	13.4699	0.0253076	0.0466919	1.85028	22.5353	31.4511	0.0538221	0.315841	0.589514	0.645953	0.686977	0.0467371	0.156964	0.402178	30.2258	1.55279	0.693549	0.197275	0.463428	0.845262	7.51688	0.227628	0.276519	1.28327	0.0152325	0.148279	0.4639	0.671508
APBB1	0.308105	4.30462	1.8018	0.47026	0.520003	1.117	1.12594	0.800895	0.0866207	0.621425	0.545012	0.517984	0.722343	1.06538	0.558113	0.483607	0.409052	0.726843	0.426343	0.431423	0.570683	0.67362	0.664852	0.760846	1.00083	0.215058	0.424393	0.496647	0.769482	0.495222	1.48619	0.58734	0.934322	0.566721	0.7007	0.438564	0.479122	0.238409	0.623851	0.635888	0.270882	0.383324	0.648055	2.51011	0.574195	0.631338	0.725141	0.796452	0.539867
APCS	104.906	18.2368	51.766	57.166	52.294	26.6486	37.2051	44.598	29.1734	25.2813	52.6702	79.363	31.5657	36.4737	136.419	48.0681	40.6183	14.1784	12.5969	41.7192	72.2167	46.1107	22.9197	27.5138	14.1145	31.2796	111.492	33.3968	50.815	37.5189	10.7555	80.8007	44.8513	15.0566	30.0243	26.9013	36.499	11.6319	17.7481	19.0549	26.0123	28.0651	27.3659	56.2483	25.3581	120.573	23.8149	44.7033	61.1679
TUBA4B	0.182611	3.22966	0.0461176	0.151114	0.174029	0.0961161	4.01789	0.148564	0.0611297	0.166131	0.249524	0.135683	0.0821231	0.0716472	0.0851793	0.228866	0.0897853	0.657079	0.144166	0.251496	0.197257	0.190785	0.0728048	0.0758725	0.0971939	0.100093	0.0580162	0.243246	0.241085	0.451929	0.0732923	0.132802	0.0761235	0.152987	0.0721656	2.56693	0.209515	0.313533	0.174708	1.18528	0.137852	0.0849619	0.301255	0.0203029	0.0972512	0.119302	0.0847129	0.145085	0.241489
NID2	0.201166	4.30462	0.932286	0.273282	0.826641	0.0306771	2.89565	0.532544	5.50976	7.89351	2.50433	2.38719	6.13541	7.80227	0.579174	16.5518	0.00423478	0.284759	0.448642	3.60151	0.376816	1.14615	0.318937	1.05231	0.549324	0.0535651	0.0685668	0.0216821	0.450845	0.718064	1.09494	2.76854	0.0754765	0.657755	0.354234	6.31937	1.09393	0.345907	2.76844	0.464051	2.77113	0.195298	0.446229	0.261415	3.87699	0.664311	0.2137	0.619772	0.0790801
APLP1	0.371614	0.159269	0.0247973	0.817473	0.599723	0.304093	0.170031	0.33969	0.493206	0.202126	0.330942	0.061019	0.448754	0.306317	0.246828	2.06525	0.541456	0.0360974	0.699364	0.0908731	45.3673	1.05642	0.045661	0.175159	0.223286	0.109698	0.116971	0.223514	0.104286	0.115178	3.52063	0.292037	1.13273	0.230143	0.251167	0.123287	0.195272	0.207079	0.201691	0.0272956	1.05536	0.509156	0.268146	1.13614	0.909346	0.323427	0.137408	0.0483184	0.0285846
STRN	0.477349	0.281865	1.32471	0.501964	0.46666	1.44408	0.39124	0.389602	3.47621	0.496228	0.182012	0.352654	0.183242	0.585755	0.217234	0.454349	2.84436	0.2001	0.306795	0.812188	0.515257	0.566272	0.562763	0.217046	0.100653	0.157851	0.444901	0.458999	0.358652	0.187861	0.0399574	0.291515	0.418239	0.0471419	0.55401	0.371112	0.279582	0.620621	2.6512	0.153391	1.32882	0.467527	0.351084	0.605524	0.531075	0.573897	0.218792	0.439088	0.160091
APOA1	9958.96	10054.2	10727.2	8272.66	9135.9	9693.75	7651.09	7371.53	9055.67	10392.2	9295.34	10817.6	10512.7	6053.28	10412	10268.7	6983.77	9501.7	7625.34	8391.36	7488.1	12230.3	7334.88	8201.46	5736.71	9639.07	5771.29	12640.6	8304.82	8495.25	4693.99	7853.43	9949.4	10717.9	11292.1	8216.62	13646.1	9461.54	5823.61	11894.2	6864.98	13675	7982.92	10910.3	9577.48	10921.5	10426.4	9805.07	10280
APOA2	1507.91	3516.49	4849.89	2934.42	1352.61	1152.96	2459.23	4444.31	3389.29	3640.61	1273.53	2143.48	2323.58	2987.08	2023.78	3559.95	3281.42	3630.21	2615.62	3495.89	1022.52	1522.84	5421.82	2652.7	2123.78	2671.91	800.413	1636.6	5191.57	1373.02	2202.94	2308.09	1198.04	1875.85	1123.19	4270.86	4335.79	1580.74	3054.36	6325.2	1661.91	1836.16	1208.22	963.998	1522.94	1479.8	1536.88	1395.78	3311.94
APOA4	303.317	432.838	293.42	229.025	409.973	246.198	511.424	344.585	180.63	377.052	320.405	395.132	358.596	295.617	265.646	271.836	255.762	407.184	263.237	384.723	265.723	384.481	257.969	381.133	209.483	413.712	278.026	658.227	421.962	395.484	403.165	270.068	344.172	301.655	381.72	283.127	416.596	322.852	252.586	480.969	289.114	398.763	265.976	498.939	235.734	321.502	257.802	362.512	355.176
APOB	148.1	120.537	113.516	88.8546	190.978	135.973	159.319	108.888	124.732	77.8606	86.1954	130.734	162.908	144.739	151.622	116.868	134.127	136.295	56.1036	135.941	132.122	126.859	93.7822	124.157	111.519	124.209	56.8834	134.092	75.7806	96.5972	113.832	111.415	154.171	124.896	127.899	104.512	111.616	105.245	149.114	97.5967	105.853	92.4874	144.192	108.503	124.158	88.7741	97.2955	198.804	102.277
APOBR	1.27708	0.35372	1.32471	0.745991	1.14999	1.01034	2.06955	1.33735	0.786144	0.762122	1.02952	1.17848	0.727141	0.654181	0.842252	1.19106	0.862736	0.929802	0.706786	1.0701	1.0616	0.965472	0.63953	1.36307	0.902352	0.758992	1.17216	1.38278	1.29642	0.897569	2.53121	1.36681	1.09531	0.880946	1.56347	0.927077	1.55279	1.04651	0.465698	0.85203	0.979242	1.05693	0.643636	1.25433	0.990929	0.571636	1.03221	0.801631	0.614698
APOC1	607.398	240.431	635.625	331.265	601.956	505.587	361.835	319.578	623.139	786.006	250.316	402.027	688.657	391.057	1463.1	304.718	164.237	1016.93	384.827	517.084	165.239	773.565	591.381	385.867	402.006	476.795	150.888	816.354	132.4	490.8	571.406	396.332	567.674	788.505	516.857	481.447	487.49	991.411	433.774	716.824	279.146	854.108	471.01	216.218	915.729	735.989	566.043	984.284	862.572
APOC2	506.2	344.83	223.484	443.482	564.104	430.292	178.519	350.252	322.109	336.239	214.018	372.039	499.792	387.285	430.056	485.027	224.337	507.7	141.529	289.08	566.784	295.571	414.094	257.52	215.909	319.251	322.773	385.255	109.538	330.958	340.031	219.476	494.765	332.09	319.411	287.305	182.638	269.428	484.412	470.491	297.424	338.213	347.743	318.566	237.077	234.395	366.246	361.409	367.636
APOC3	1035.22	542.049	627.121	839.842	1487.94	1070.17	362.402	493.657	683.47	560.244	483.162	730.201	1529.78	423.413	987.267	1033.86	445.348	1052.01	422.894	691.683	1054.92	1098.04	375.19	997.537	467.978	654.8	458.103	1219.84	368.025	762.574	1509.39	690.076	1107.79	655.444	652.616	631.476	367.818	816.178	517.587	574.055	571.603	973.212	743.145	797.507	535.673	448.889	853.352	852.659	894.181
APOC4	29.5123	787.736	14.1717	27.8711	118.427	214.17	14.9052	24.2467	484.312	501.485	67.8094	103.369	72.3673	27.106	57.2077	29.0933	21.784	31.2191	11.3667	37.5056	56.1714	21.7746	637.538	65.0577	1516.24	29.0065	1057.28	46.1733	10.775	68.4117	34.7528	24.5149	37.7083	29.0157	41.953	21.1876	13.9296	21.7172	702.961	1178.22	33.4642	31.3411	120.699	656.426	43.715	153.815	34.7811	82.0808	13.8264
APOD	25.3616	61.1974	66.9897	50.8934	60.604	35.5085	10.5988	36.1157	48.437	37.0788	22.7728	37.5413	30.2285	33.5198	39.7522	43.8913	71.7355	36.3723	44.6204	29.9117	52.1502	40.5409	20.01	12.3631	12.0623	31.7705	26.7314	38.3896	25.535	35.6912	9.40767	39.0902	51.6826	51.363	29.4701	21.6063	41.4506	26.9472	31.708	70.6597	25.8117	29.0976	22.499	44.1302	40.1652	26.2344	31.104	33.6499	51.0008
APOE	355.397	424.947	240.302	354.486	249.189	342.008	219.567	323.984	294.383	566.982	192.04	288.735	383.531	225.535	328.753	602.208	349.532	418.897	255.985	300.062	450.083	408.829	335.223	178.407	255.13	324.683	332.217	353.453	291.273	254.604	259.697	255.57	567.975	410.665	353.623	336.845	294.392	261.501	270.115	433.837	309.052	439.456	206.683	390.905	220.018	162.439	319.026	456.429	243.712
APOF	5.32155	7.42624	4.12371	6.17373	5.89074	2.08853	3.81734	5.4431	8.19034	6.37128	2.25896	3.85163	2.73548	2.72039	2.28808	7.50087	2.90003	17.3467	4.33042	3.11094	4.96108	3.21381	6.81974	5.0227	11.303	2.50678	7.51245	3.72771	4.10775	4.85609	11.0074	4.56118	7.51857	10.1671	3.64435	4.84205	6.73569	4.20362	2.79884	8.04895	1.88801	4.07434	3.90117	3.61079	3.65396	1.93759	8.62525	3.11487	4.51706
APOH	38.1915	44.9172	38.0423	51.417	25.9619	33.2442	86.0659	27.5742	33.6021	25.6876	35.0832	55.592	44.0321	29.1947	35.0932	57.3011	30.3847	65.7401	43.1585	37.3387	36.5146	38.0845	31.8764	120.176	76.625	38.4624	48.586	48.1749	66.4386	34.6342	92.5836	51.7588	37.8861	72.4011	48.1218	30.394	47.0347	48.0431	37.9345	60.3772	42.225	83.8301	25.6341	43.813	48.6603	41.8541	60.2451	58.7773	41.1317
APOL1	31.3477	38.7534	33.1981	34.6292	41.0641	39.5559	52.4409	35.8071	44.6922	43.4091	38.1004	28.1491	43.203	25.2929	37.7951	34.0041	33.757	30.5991	34.1454	23.3358	34.5988	31.309	34.975	47.5208	42.1248	24.5701	40.0677	38.1667	23.7904	30.3915	65.557	35.6292	44.4412	33.1092	84.8094	26.1863	27.0984	34.3541	42.9594	32.0317	33.383	37.314	36.4161	23.7948	39.3025	29.2856	28.6839	44.0049	32.5294
APOM	76.4168	63.9758	71.0206	56.5886	113.123	77.3392	159.55	66.3444	47.6899	95.3066	67.2727	75.6813	65.8391	66.6536	120.512	92.8366	52.4571	65.952	51.8619	83.3271	50.9887	76.0793	50.5793	124.261	117.683	87.1591	56.7984	92.0253	47.5317	69.9776	133.274	59.9941	61.422	66.629	80.7426	56.3193	111.258	55.259	54.6084	81.1286	36.5456	80.4931	54.1138	88.9064	78.6888	54.0927	56.8745	106.412	54.75
APP	0.407666	0.168128	0.157148	0.240333	0.104694	0.0947628	0.205236	0.376758	0.354349	0.279254	1.10058	0.190112	0.18953	0.313664	0.552339	0.241126	0.14758	0.0338654	0.343431	0.189464	0.536485	0.189862	0.133578	0.0475007	0.118382	0.235279	0.187523	0.357286	0.128585	0.406857	0.219291	0.0205666	0.505188	0.0304048	0.0496961	0.0530788	0.298867	0.234896	0.149758	0.181214	0.0506872	0.161508	0.0718552	0.117693	0.46667	0.198696	0.505266	0.107526	0.209241
AQR	0.136543	0.152894	0.0338327	2.56618	0.0813851	0.149668	0.232847	0.08251	1.13901	0.414381	0.0956196	0.165017	0.292054	0.922393	0.155063	0.979603	2.84436	0.130441	0.056393	0.694184	0.655102	0.102095	0.988305	0.168741	0.152605	0.10086	0.0690572	0.0470716	0.227044	0.0620752	2.66072	0.320211	0.125087	0.0425601	0.164102	0.140233	0.0768814	0.105471	0.0851906	0.0825692	0.0538343	0.3946	0.133001	0.172871	0.176539	0.0444955	0.147195	0.103094	0.031332
ARF1	0.475122	1.45788	0.311424	4.39119	10.1875	1.79342	3.76204	2.72636	0.791672	0.284341	2.42181	0.303305	8.53017	1.14488	4.06908	2.13848	5.12937	0.440199	1.01946	1.53477	0.527127	5.05721	0.0804788	2.5934	0.227329	6.04607	0.763312	6.90124	0.744392	10.2248	1.69103	1.74622	2.64217	5.54044	2.37065	0.19795	3.64187	2.07764	1.21124	1.20967	1.87108	2.50468	1.83543	0.165189	0.0389415	3.04349	5.30223	14.4447	2.11572
TUBA4A	1.08297	3.78773	0.30225	0.150998	1.76386	0.405657	0.268074	0.0635205	0.168696	0.259032	1.80706	0.096438	1.77673	0.265361	0.146357	0.128165	0.502334	1.26229	0.0886066	1.71014	1.58245	4.14712	0.398652	7.78439	0.259252	0.0249517	1.45503	5.30707	3.23754	3.93747	6.67997	0.104624	0.377656	0.192544	4.00428	0.584201	1.57674	2.33694	2.33822	1.22064	0.803742	1.21232	1.15637	0.333846	4.81283	1.13543	0.175473	6.50406	0.174037
ARF4	1.69226	1.78881	0.213845	1.48267	0.907156	1.43822	1.49336	0.88328	1.20055	0.262468	0.566836	0.279974	1.63321	5.3935	0.48132	3.06059	1.66443	0.215962	1.26761	0.987502	0.763765	0.905583	0.0742882	0.199616	1.43776	2.98104	0.0982744	8.55273	0.71857	1.58472	0.75219	0.878068	1.79309	0.77163	1.73164	1.75647	0.670116	1.29272	0.974279	0.692724	1.3343	1.64594	4.77736	0.980296	7.81389	0.685122	7.46983	1.21713	1.03609
ARF5	0.0675613	0.269284	0.583184	0.221291	0.300685	0.536585	3.42071	0.336943	0.15836	0.262468	0.0325713	0.279974	0.376246	5.3935	0.690634	0.299781	0.121497	0.278421	0.125161	0.201277	0.154562	0.1059	0.0742882	0.0901908	1.77574	0.171404	0.0982744	7.80303	9.70535	0.302294	2.66072	0.0980066	0.0178134	0.314096	0.141198	0.182723	1.55279	0.184682	2.6512	0.189017	0.181048	0.0833771	0.413345	0.152482	6.63378	0.391538	0.191943	0.0227729	0.155592
ARF6	2.38719	1.63302	2.34945	1.91267	1.13914	0.899993	0.953285	2.2196	3.21483	2.15943	1.83441	1.6282	2.12281	2.3296	1.96005	2.29213	2.64845	2.17063	2.60793	1.6736	1.10135	1.63865	2.77018	1.14138	0.954179	2.31934	0.940782	1.92923	0.847524	1.45172	1.67553	2.40674	3.49663	1.40473	4.66609	1.5464	3.127	1.7519	2.2336	1.63147	4.33133	1.59222	1.10679	1.3	0.758684	0.941575	1.03155	1.70517	21.96
ARFGEF3	0.626722	0.889003	0.528336	0.923553	0.148345	0.548101	0.459438	0.617622	0.67562	0.500411	1.03122	0.823491	2.97423	0.2647	1.22219	0.380216	0.960038	0.648411	0.647579	0.878206	0.764566	0.827267	0.852094	0.997956	0.92545	1.03731	0.712836	1.22115	0.256901	0.512122	1.06581	0.745418	1.17988	0.867457	1.1121	0.807752	0.46178	0.631838	0.824613	0.832337	0.651263	2.55982	0.958388	0.792667	0.856887	1.10603	0.737512	0.602853	0.806188
CPSF2	1.05919	0.952568	0.814449	0.942689	0.416155	0.998883	2.01451	1.38321	0.982439	0.987847	1.16438	1.30739	0.950911	0.397088	1.10974	2.24764	1.16406	1.12498	0.65457	1.69014	1.23629	1.20449	1.42252	0.671072	0.928667	1.11273	1.08383	1.66358	0.834816	1.99079	1.64874	0.837305	0.681608	1.09919	1.02161	0.912132	1.59294	1.12569	1.00387	0.935692	0.675605	1.47591	1.02086	1.028	0.964651	0.888585	1.43052	2.05618	0.991203
ARHGAP1	1.90423	3.16365	2.07091	2.97366	1.12958	1.5512	9.51985	2.72636	20.6447	3.23408	4.35845	2.1757	5.3428	4.4825	1.64494	12.6213	4.3535	4.80392	1.95489	0.00716435	0.0328995	2.13134	7.75004	2.88554	3.00522	2.35836	0.19398	2.25386	2.07721	2.23924	2.66072	2.45267	2.74023	4.50619	0.0998603	3.68436	1.67123	1.79959	1.65204	2.61439	2.79393	1.72477	1.22089	1.98545	1.35414	1.58727	1.11104	2.25818	0.862869
ARHGAP17	0.501519	1.54252	0.538958	0.840399	0.321251	0.184906	0.728673	0.48896	0.40532	0.566864	0.437099	0.640217	0.0621347	0.826246	0.263581	0.553132	0.461554	0.501918	0.608395	0.215618	0.740337	0.374039	0.872143	0.787346	0.513382	0.610312	0.433351	1.42145	0.505978	0.321415	1.90449	0.58084	0.444267	0.436681	1.02979	0.192316	1.15499	0.663829	0.493805	0.493462	0.324467	0.37003	0.653379	0.285257	0.173254	0.353322	0.501611	0.279864	0.376726
ANXA2	0.440536	0.221577	0.339387	0.0764532	0.940751	1.86074	0.523617	0.420318	0.432393	0.989719	0.065551	0.83232	0.910884	0.21971	0.435462	15.7347	0.0855427	0.468143	0.0791473	0.303595	0.841807	3.26853	0.422644	0.799553	0.343016	0.338796	0.0429094	0.380959	0.463512	0.180059	0.476632	1.14093	0.215386	0.684168	0.177708	0.330099	0.649058	0.61786	0.260573	0.240753	0.364235	0.0933396	0.260564	2.68683	1.38798	0.165668	0.3324	0.559289	1.05044
ARHGDIA	5.02169	2.76219	16.7711	3.3001	10.2307	3.06162	7.09088	11.4472	1.29099	1.78356	0.173565	2.70967	4.61159	4.18979	4.30883	21.6389	535.358	10.0547	1.98114	4.3552	0.810102	7.317	0.94064	0.214226	0.495368	2.82856	6.34599	3.85679	1.33501	2.11424	2.2246	2.29344	3.24108	6.33209	3.17077	1.88352	2.69846	1.43615	8.86248	11.4848	1.84724	2.89405	4.74075	5.11928	2.53535	1.22471	4.98727	6.82695	1.00375
ARHGDIB	5.74724	4.63338	1.32613	3.00348	10.2595	4.63885	8.42611	2.62286	1.51275	3.30609	1.56639	5.4109	4.08617	3.68701	4.64085	4.32228	5.92371	13.1595	4.38916	5.87008	2.60914	6.43379	2.03415	4.21373	4.02536	5.74403	3.85353	6.95698	4.71129	3.40854	20.2481	1.59531	5.52163	9.59104	3.58913	3.95916	2.53181	3.91917	3.47163	5.45607	5.45808	3.18472	5.57679	4.4597	2.29582	1.5206	4.71433	6.82384	3.29761
ARHGEF1	0.286361	3.27413	1.69524	0.635589	0.0703027	0.355754	0.221469	0.0674623	0.497814	0.383039	1.14295	0.464077	0.55115	0.416722	0.890446	0.269781	0.387491	0.434391	0.130923	0.305137	0.0554961	1.14615	1.31496	0.207573	0.162445	0.78474	0.341383	0.173818	0.338615	0.431584	0.172076	0.0260903	0.262971	1.07061	0.0639707	0.0195485	0.296206	0.204225	0.241022	0.205961	1.05536	0.134224	1.99638	0.734742	0.538223	1.18744	1.01242	0.184211	0.280609
CTNNB1	1.14041	0.374376	0.0697661	1.26585	0.127286	7.99739	1.10374	0.367692	0.024881	5.78611	0.192842	0.657955	0.523115	0.654181	5.96633	0.513969	0.0771582	6.74643	0.0791884	1.18254	1.14983	3.24434	1.42252	1.67162	1.17142	4.35197	1.04929	7.19264	0.883812	0.355972	0.518528	0.173841	0.681608	7.29042	1.27332	0.683609	0.525479	0.742064	7.13935	0.0512496	0.330735	0.755008	1.43661	0.616026	4.80819	7.58426	6.31442	0.716734	1.11875
CTSB	6.62661	0.272751	0.442059	1.26585	0.0478078	27.1422	1.93598	2.72636	0.786144	1.30855	5.71338	1.65329	0.680494	0.654181	0.865219	1.57946	13.6188	0.513496	0.240617	0.805044	21.3711	3.16361	1.74561	0.690466	1.17142	1.02874	0.056596	1.74693	1.12756	2.32558	3.54999	0.429907	0.313016	0.704985	1.0955	1.2101	0.686241	0.416683	2.25758	0.955353	0.352489	0.785309	0.754442	0.266228	5.52229	0.600698	1.44818	0.174238	5.46889
ARHGEF2	1.17884	11.352	10.2928	15.962	16.3812	11.4725	15.2461	1.91888	8.50931	0.239501	0.475476	0.0535593	1.08854	7.45269	1.73291	0.100685	0.77078	0.326081	0.216435	0.77564	1.33098	0.0679227	7.84657	0.41193	9.81458	0.0766876	0.0278834	0.897073	0.410524	0.0327343	3.95335	1.35264	0.716825	1.4644	29.4656	0.581149	9.57074	0.0946151	0.561015	1.35009	1.2618	0.942713	0.53261	0.12821	0.059112	16.4599	0.960072	1.24624	0.249721
ARHGEF40	2.65749	1.73198	1.88446	2.04449	2.9231	2.54865	2.34444	1.35211	1.81017	2.7583	2.78535	2.8114	2.18713	1.61303	2.61647	3.34186	2.51152	3.35672	1.73195	0.725399	2.02925	2.13875	2.36898	4.57377	5.12994	1.76335	2.48507	2.88037	2.88134	0.866178	3.84254	2.17637	2.5292	2.24871	2.98007	1.92174	1.68168	2.66349	2.08537	2.20206	1.28832	2.04418	1.79256	2.87706	1.80843	1.47349	1.98902	1.56405	2.20219
ARL2	12.865	9.32527	5.70386	5.50829	11.9696	8.41598	11.4629	5.0516	6.77559	11.1973	10.171	8.21615	14.1883	4.07323	14.9738	10.8675	9.01491	15.1901	7.25465	10.1378	8.96512	11.0085	10.6244	2.888	10.4726	19.5779	12.2035	13.6903	10.7473	9.59807	6.46911	10.012	14.1779	9.37241	12.839	7.76167	7.47721	10.7541	4.45147	4.41476	7.55617	9.65636	10.1479	10.918	11.2502	6.06581	11.4866	10.8169	9.13825
ARPC1B	0.366763	0.723341	0.590532	0.666494	2.76902	0.973191	2.22708	0.580002	0.517023	13.7002	0.244459	0.40262	25.2281	0.399573	0.426581	0.89494	0.586788	0.751697	0.713523	0.0905139	0.714758	0.0583691	0.988383	12.3806	3.03155	0.438457	0.641829	0.321534	0.145783	0.173093	10.0733	0.328049	4.36514	0.962298	18.1907	0.543629	0.66054	0.657829	0.117223	0.787599	0.848152	11.5174	0.539709	0.286147	0.167908	0.322483	0.384335	0.769457	1.11568
ARPC2	2.29752	0.653775	2.62841	0.826224	0.744787	0.574533	0.82307	0.486507	0.842123	1.23821	2.02821	1.32101	0.916463	0.842132	0.606808	1.51746	1.31136	0.699489	0.524907	1.43489	2.33046	1.31743	0.956909	5.03549	0.955749	1.23003	0.0846229	0.388564	1.89278	0.92411	0.178813	0.645467	0.403845	3.49658	0.301344	1.67538	0.751708	25.7865	0.97456	0.686762	1.10791	1.47591	0.970738	0.131098	0.124085	1.63215	6.9873	18.2318	0.867129
FLT4	0.374397	0.110523	0.0730267	0.0179029	0.301017	0.998811	0.362449	0.342329	0.0893297	0.0521324	0.157178	0.0922617	0.161192	0.0439179	0.210078	0.068234	0.0340661	0.0970555	0.120786	1.19453	0.150583	0.0549045	0.153641	0.507082	0.58951	1.34309	0.136328	0.0945686	0.0166202	0.131188	0.392324	0.219284	0.0540874	0.067712	0.0873116	1.22748	0.127484	0.159412	0.119309	0.0526768	0.104082	0.180833	0.120577	0.103871	0.105292	0.620379	0.958512	0.248419	0.954431
ART3	0.733809	1.81346	1.65738	0.642644	4.13243	0.358143	0.888221	1.49936	0.733243	0.104569	0.668716	0.147865	1.08854	1.08593	0.380895	1.03323	0.432297	0.760383	0.444407	0.613198	0.544227	0.615802	0.900435	0.580104	3.41497	1.10559	0.398836	0.241821	0.420025	0.248859	0.501345	0.517019	4.6476	0.172272	1.80234	1.00377	0.171434	0.451737	0.557715	0.713064	0.457418	8.80709	0.90472	0.519049	0.170336	0.951775	0.890622	0.40406	0.673717
ASAH1	1.09525	1.73021	5.35418	2.27106	3.89935	0.448279	6.8503	2.80789	1.99075	17.135	19.6794	5.21342	0.40934	8.22228	5.58934	3.35398	3.26062	0.790476	6.11977	0.281597	1.99256	4.88362	4.58042	0.290788	1.69174	4.82714	3.37455	3.92034	0.421405	7.36276	0.31771	7.21776	0.325821	2.23356	5.35951	1.80559	2.74494	2.83689	3.55577	1.89044	5.51648	2.99618	1.97691	2.41297	2.9501	3.02176	1.34212	0.479722	4.77295
ASAP2	0.418979	0.893891	0.816507	0.693586	0.543836	0.170717	0.128816	0.532473	0.544304	0.579475	0.629414	0.0586344	0.594356	0.516104	0.384679	0.724363	0.654853	0.378768	0.537288	0.40912	0.482399	0.669555	0.535123	0.143176	0.0802833	0.4126	0.0962431	0.65158	0.66256	0.304879	0.065997	0.832772	0.564551	0.0979052	0.630204	0.135996	0.966388	0.380723	0.519026	0.573577	0.406117	0.446531	0.164322	0.166516	0.470127	0.985701	0.374964	0.436662	0.240111
CYC1	0.133342	3.22966	0.160503	0.418868	0.455692	0.882283	0.239709	0.205974	2.14646	0.29736	0.397947	0.331309	0.78859	0.220439	0.0466708	0.298232	0.251099	0.492815	0.265126	0.525239	6.85929	0.379623	0.661099	0.468422	0.123281	0.331018	0.166051	0.233487	0.178665	0.573201	0.100083	0.210315	0.0323671	0.282298	0.454131	7.93529	1.55279	0.36329	0.62938	0.162019	0.501317	0.0721097	0.437296	0.224526	0.0496057	0.235574	0.619444	0.531271	0.317751
ASH2L	1.42122	2.48334	4.94995	2.16345	1.28281	2.78176	0.793901	3.41193	1.53312	3.50638	2.09002	0.509111	1.91189	3.96283	1.33294	2.73014	2.70341	0.459743	4.16017	0.666217	0.0571649	2.36176	2.18529	5.31191	1.10925	1.46481	1.83799	2.61894	2.51685	1.76893	2.66072	1.07073	2.82643	2.62724	2.92724	2.56693	3.72855	1.4043	1.19048	2.55809	3.36912	1.52776	1.22089	1.91617	2.12242	2.17892	2.32443	1.96821	2.6899
ASL	1.59754	3.22966	1.32471	4.69811	3.62169	2.9395	2.52874	2.72636	1887.77	2.57328	1.27733	2.62188	1.50851	1.01778	3.22285	3.4086	2.42511	1.94452	0.199436	2.54684	6.69914	2.57347	3.09917	2.88554	24.5147	2.95251	0.0346563	1.58308	0.706598	3.28872	2.2246	2.68944	0.731717	2.20198	2.75406	2.56693	1.69735	1.26454	1.67956	1.20967	1.9217	2.65007	7.8209	1.21552	1.80912	2.1529	1.5925	5.35384	1.88068
ASS1	8.4524	3.5611	4.91184	0.678733	2.02443	1.77774	1.5786	3.15211	2.82009	4.02207	2.15912	2.09041	0.110149	2.29228	3.69644	11.341	10.3203	0.285088	5.38005	2.2241	2.44071	1.90383	5.23335	0.369629	1.25566	3.24306	2.76754	3.13693	2.35345	1.39111	2.66072	3.50429	5.20978	2.92047	2.59996	2.66924	1.68831	2.07721	3.89963	2.65348	3.10431	2.51926	1.242	1.99263	4.02128	4.18959	2.46792	1.56011	0.89084
CYRIB	0.730496	1.18842	0.359807	0.641767	0.385855	0.220595	0.138657	0.283783	0.497814	1.62041	0.0950761	0.245253	0.0519442	0.36482	0.281763	0.403524	0.478658	2.52757	0.28216	0.305137	0.404701	0.367381	0.646919	2.88554	0.438628	2.95251	0.267125	1.44038	0.242164	0.11952	0.136966	0.0730155	0.30755	0.209519	0.451459	0.190648	0.573643	0.214927	0.393652	0.417627	0.142565	0.259731	0.592708	0.315081	0.208204	0.441079	0.312025	0.56345	0.438926
ATAT1	2.36796	1.73606	1.57047	1.71855	3.26529	2.34676	3.4536	1.52196	1.57612	1.90941	3.06512	1.66543	1.20048	1.35019	1.83131	2.50269	2.01366	2.65945	0.906308	1.79108	2.37824	2.27827	1.47284	2.43929	2.34248	2.24476	2.49803	3.66969	1.70638	2.47738	1.51171	1.73703	2.53605	2.38861	3.76831	1.50104	1.53379	4.30767	1.41702	3.38322	1.91779	2.08629	1.28096	2.19232	1.73475	0.747606	1.75917	2.17526	1.08248
ATE1	42.1549	19.2407	9.49588	13.8376	26.2036	21.8941	11.8707	4.14314	9.7062	22.1232	5.09135	19.4384	18.0141	21.7897	16.2263	30.954	8.38049	16.7573	32.4346	0.215486	35.0555	27.4446	13.3669	8.34943	4.66175	25.0793	32.4388	26.1007	2.23427	34.4754	1.42215	2.66429	3.02207	6.6867	16.4295	15.5577	43.0555	18.3805	14.8604	4.09579	9.60121	21.8834	15.6484	22.3028	0.363214	57.8639	0.123275	19.0451	24.8332
ATG9A	2.64265	3.23711	2.22097	2.91066	2.58891	1.70471	1.52358	2.78034	2.66219	3.87126	2.15035	3.03129	2.91431	2.13112	3.55051	3.70999	4.389	4.98955	4.16017	2.67762	1.08059	2.09963	2.07353	5.31191	1.10925	2.22566	2.94549	2.63759	2.84647	1.83446	2.69787	2.2242	1.60837	2.05816	3.13653	1.87772	2.39467	1.7175	2.48789	1.66738	1.47944	2.52389	2.04556	4.00538	2.01024	5.47684	1.58997	1.67594	5.34929
ATIC	0.617556	1.54371	0.323421	2.71677	23.6536	1.30278	10.1246	1.09348	0.055427	28.5555	2.83516	0.0729859	0.706542	28.1742	2.34251	1.01105	1.6836	0.187078	0.135987	1.30011	0.61825	0.620502	0.899306	10.9138	0.345147	0.691055	0.0974661	0.278986	0.291886	36.7874	5.33418	1.28005	21.6185	0.377712	4.61132	0.800811	32.3816	0.234352	0.222833	18.0304	14.7852	1.87572	0.101856	0.255129	0.233529	0.760654	0.900925	15.9026	1.40978
ATL3	4.80577	2.91835	2.70236	1.22914	4.51768	4.01127	0.925017	3.41193	5.01383	3.31413	2.83292	1.51809	2.33492	2.58159	0.0825833	5.01326	3.6025	0.828921	1.05327	4.84584	0.0571649	2.09643	3.21126	2.88554	0.707965	2.73164	1.83799	5.05453	2.51685	1.70366	6.7253	2.1559	2.37766	3.52569	3.08851	2.56693	2.91408	1.69878	1.57084	2.28469	0.672008	1.62328	1.46758	1.61017	3.41707	3.533	11.7453	4.86101	2.65303
ATP1A1	0.074992	0.0522345	0.0486763	0.111182	0.422027	0.102394	0.769524	0.480974	0.0330646	0.16421	0.0914786	0.335173	0.0973467	0.0871114	0.250682	0.119399	0.120593	0.142715	0.0316942	0.0665931	0.1234	0.122195	0.0553868	0.15129	2.18902	0.0131299	0.17641	0.0970887	0.124863	0.0635845	0.535287	0.160876	0.143502	0.15839	0.325689	0.0832042	0.360704	0.088893	0.213423	0.0593059	0.0270234	0.0261184	0.145322	0.107462	0.12304	0.0828795	0.0482965	0.109784	0.0271131
ATP1A2	0.0699925	0.0487522	0.176634	2.56618	0.295253	0.0342664	0.239556	2.72636	0.0308603	0.153262	0.0679003	0.604669	0.0848544	3.20265	0.149081	0.0612105	0.0599552	0.1332	0.0295813	0.0621536	0.2803	0.0763869	0.0516944	0.0230502	0.0455065	0.100093	0.164649	0.093384	0.152739	0.00768779	0.082228	0.0643239	0.0239792	0.0852581	0.0982347	0.0649934	1.55279	0.0759419	0.199194	0.0553522	0.0252218	0.073085	0.0548889	0.120771	0.0768227	0.104671	2.44331	0.117634	0.0757803
ATP1A3	0.0777695	0.0541691	0.19626	0.448578	0.328059	0.0190419	0.274654	4.58516	6.00287	0.170292	0.0564935	2.38719	0.113443	3.20265	2.38266	1.51746	0.0548305	5.53044	0.0328681	0.0690595	1.5055	0.0848744	0.285607	0.156893	0.029914	2.95251	4.32428	0.0368889	0.0404273	0.00854199	0.139527	0.259591	0.0266436	0.0779706	0.042924	0.0862858	0.0339659	0.0505699	0.221327	0.0615025	0.0280242	0.0270858	0.0434235	2.54468	0.118444	0.124757	0.0366674	0.140778	0.130072
ATP2A1	0.242401	0.112101	0.077498	0.301898	0.121345	0.344411	0.117109	0.0673393	0.1069	0.134428	0.12532	0.153596	0.484678	0.109998	0.0550815	0.0905876	0.520609	0.0565669	0.167548	0.684863	0.0320351	0.113263	0.0725575	2.43057	2.16511	0.614184	0.0102993	0.473953	0.336967	0.226631	0.294093	0.163302	0.0590442	0.127949	0.388659	0.208576	0.190909	0.218521	0.0805586	0.174801	0.130563	0.0147678	0.192647	0.0315612	0.159823	0.248421	0.399524	0.402209	0.18956
ATP2A2	0.234042	0.172964	0.144513	0.334999	1.67968	0.332534	13.8637	0.192982	0.141293	0.261202	0.278902	0.19549	0.467965	0.314518	0.0531821	0.246416	0.502657	0.122306	0.161771	0.661247	0.0309305	0.109358	0.148672	2.34676	23.8392	1.46216	0.00994419	0.45761	1.0431	0.20103	0.165258	0.195167	0.0570082	0.105993	0.436978	0.426705	0.339937	0.210986	0.0777807	0.446404	0.138618	0.052263	0.277453	0.387136	0.154312	0.208813	0.385747	0.50708	0.263712
DBH	1.11327	3.42315	2.98511	3.67528	2.80732	0.518641	1.63352	1.26357	0.443948	0.0868194	0.899347	0.551091	3.24739	0.0608923	8.50796	7.95412	0.27128	1.9387	1.53042	0.664154	1.6528	0.88237	0.334248	1.02857	0.635452	1.62055	0.760616	0.506435	6.03257	0.209857	0.907418	0.544773	0.335173	0.836149	1.01271	4.016	1.01981	1.46941	0.417207	3.46293	0.56533	0.823685	6.42044	0.444963	1.52527	3.42688	1.14893	0.684532	0.619801
ATP5F1A	6.85719	15.2063	10.1944	4.79713	6.64099	8.39246	6.08229	9.01567	8.31248	10.8209	3.58231	5.69537	4.94332	5.90728	5.21706	7.63577	7.62667	8.46362	5.33019	3.21228	5.32048	5.67781	13.4039	3.61106	0.760542	7.67341	3.78388	2.82982	8.95436	6.53331	0.796506	5.75807	7.86538	8.46056	3.92344	4.18765	11.5445	2.88402	5.65609	10.7503	5.00742	2.02687	6.51252	4.31503	4.32419	2.48589	8.31427	2.20448	4.22241
ATP5F1B	1.90343	1.0304	9.59275	1.17652	1.88294	1.59403	1.60135	2.40402	0.529595	1.35678	1.17029	1.43265	1.38991	2.8312	0.214296	27.4663	5.81242	1.84157	1.07583	1.08727	1.68132	8.12702	6.90558	3.55127	1.86333	3.06639	0.557895	0.729414	1.49544	1.20146	4.84402	5.21842	7.88435	0.198771	2.69257	1.04678	12.6068	1.57716	1.35512	7.1524	2.29206	1.86987	1.19987	6.09142	1.23716	1.00791	0.617199	0.909782	2.26694
ATP5F1D	6.3075	6.42942	20.8741	3.22788	3.35234	5.64402	1.42175	11.2685	13.7405	8.18274	5.36991	4.91212	3.43171	3.47449	6.19811	5.51198	6.5333	5.322	4.88681	7.00323	2.49732	10.0844	7.50341	2.88554	26.8635	7.11305	4.83457	3.59132	4.46815	5.02191	1.91569	6.82118	3.4255	0.980067	9.04743	7.43071	12.6641	11.0884	6.12538	23.3753	5.68664	1.61781	4.81065	5.45346	4.62888	12.8489	2.44331	29.8524	16.7847
ATP5PD	6.35559	9.57047	15.1384	6.76311	9.71965	4.58492	4.01789	5.05962	5.22443	7.31372	4.34725	3.82014	0.524184	7.87196	10.9202	6.92285	5.90577	5.62285	4.16025	5.19854	4.51476	7.46268	1.17473	6.16795	3.00522	7.1715	4.33762	1.32088	4.23168	1.00105	1.91854	7.91055	1.024	1.90771	5.57037	2.56693	8.72996	4.68583	10.5367	7.17245	5.07908	15.422	5.99014	21.0148	1.63625	18.7397	4.42926	4.82739	2.01065
ATP5PO	93.8745	28.6557	44.2227	1.45984	1.7621	2.64448	106.653	3.55237	3.43495	0.426917	0.0675458	6.36273	0.337647	2.36527	1.77212	4.49051	6.82257	5.05592	33.5132	2.59398	1.83447	2.43441	32.257	5.1618	2.08392	5.73124	1.59705	1.63972	3.16576	1.34997	3.16752	62.7497	0.967666	89.7007	6.57749	8.27269	71.5908	60.8948	0.892169	4.09319	39.2373	4.8736	4.14734	2.87987	0.453648	6.50447	0.218622	1.16013	3.95397
DDR1	0.109924	2.48334	14.7566	15.1488	1.81578	1.82562	0.0324154	3.41193	1.53312	0.169968	1.75883	1.04588	12.8876	3.96283	1.94921	38.35	0.357457	23.6798	0.238193	13.5644	0.229349	0.0840798	2.46042	4.36909	0.253762	4.54359	1.83799	6.3713	0.61178	0.445267	5.93995	2.39191	0.958954	21.1969	3.69978	1.93208	17.2918	0.172588	2.42395	17.2364	4.28043	0.295075	0.676898	0.739655	1.08957	2.31066	22.4331	2.1808	6.60658
ATP6V1A	0.0381877	0.0665485	0.919476	0.623809	0.753458	0.682528	4.80686	2.72636	1.20317	0.750941	0.701867	0.458002	0.229124	1.17262	0.567025	0.0425323	0.165205	3.08437	0.491614	0.0397226	1.24769	0.845863	1.23581	0.758435	0.165505	0.505807	0.263483	0.247829	0.591831	0.573106	0.0587293	0.433481	0.836452	0.255946	0.503518	0.841337	1.01981	0.61514	0.201769	0.215353	1.05536	0.781759	0.87858	0.363683	0.524156	0.0419954	0.397988	0.374849	1.32749
TUBA3E	0.087167	0.942137	0.0817019	0.28124	0.898596	0.600479	0.268074	0.0635205	0.240891	0.0226564	0.396518	0.0292808	0.991827	0.10763	0.149508	0.109314	0.335814	0.490671	0.187299	0.176542	0.97591	0.181663	0.661065	0.210908	0.303521	0.440746	1.57282	0.136218	0.744756	0.0714326	0.0436902	0.104624	0.0549645	0.0518737	1.5799	1.29068	0.567922	0.785845	0.288828	1.22064	1.12996	1.23624	0.502364	1.18465	0.243597	0.265394	0.0187007	0.463007	0.174037
CPM	2.92921	0.605874	0.763399	2.40063	0.708831	0.268323	0.356552	2.26947	0.342474	0.899039	4.55207	0.46257	0.665271	0.654181	0.0632226	6.76176	2.84436	1.01876	0.951117	2.81259	0.114753	0.822327	0.0878498	0.367662	0.140543	0.645966	4.20484	0.0827217	0.638754	0.513241	0.73554	0.174383	0.655761	0.58506	2.44499	0.719925	1.33628	0.109117	0.626924	0.0596466	1.40038	0.412244	0.645936	1.87322	0.783363	0.757107	0.697306	0.402286	2.09024
AZGP1	63.9559	41.4725	36.1487	24.4045	28.9472	37.6551	27.1025	35.1005	19.1842	25.5937	59.5278	32.1956	26.2756	23.3553	32.5999	39.2645	31.8806	72.7546	63.9272	32.1147	19.4708	43.6258	16.388	37.5274	20.6621	34.2238	36.1229	52.0844	35.0344	31.1548	38.8245	39.0642	23.9574	38.6496	43.0366	25.9916	66.3767	25.37	27.3446	22.5666	21.5768	68.9631	49.2259	37.3058	32.3836	35.3962	43.2317	36.2559	35.6324
AZU1	5.65188	1.79205	2.9379	0.72003	2.26564	5.47276	1.52358	4.01288	13.9468	6.11031	6.49671	2.65336	1.96379	2.07762	0.47648	3.00649	3.49173	1.40251	4.94709	7.60717	0.0589698	1.65517	0.782512	5.31191	2.45138	2.1052	2.19826	2.67447	3.36848	1.06198	2.66072	13.4752	0.158507	1.43963	2.73804	0.617946	0.794584	2.67723	0.858219	2.11051	6.29623	18.9612	1.95	1.85185	2.41834	5.51487	0.803276	1.48775	2.52845
B2M	19.1404	6.78919	3.72149	6.09228	10.6621	6.48655	38.3164	0.82057	5.35342	6.53893	0.942561	3.76509	5.35273	7.51793	3.21063	5.32028	6.14195	5.81136	4.6037	6.7421	4.681	5.93348	4.7174	22.2659	13.3925	9.32011	9.38103	5.76266	5.29511	7.04316	26.2816	6.51722	23.1229	6.24612	16.4884	4.01508	7.64349	4.24736	8.20189	4.80234	12.1789	10.1116	14.6231	14.2137	6.39163	2.79873	3.21514	6.05421	4.60565
B4GALT1	0.0449502	3.22966	0.538958	2.13717	0.0800559	2.73718	0.40335	2.4775	0.580635	0.789418	0.700471	0.463758	0.669671	0.654181	0.234284	0.103413	0.0546471	2.69908	1.05327	0.160395	0.230776	1.31679	2.15418	0.781147	0.415527	1.76689	0.566889	1.22524	1.03209	4.97439	0.264483	2.74173	1.26983	0.0608302	4.513	2.15806	1.16737	0.825564	0.624478	0.650977	1.23006	1.37991	6.94585	0.173854	1.25836	0.856798	0.638836	6.53706	1.81076
B4GAT1	1.33698	0.42426	0.583245	0.936217	0.739574	0.144428	4.01789	0.849384	0.842687	2.3187	1.96535	2.13864	0.458487	5.89466	1.05161	22.3342	1.53784	0.895147	0.18021	0.339361	0.590057	0.21162	1.75243	1.12403	0.343531	0.53219	0.1082	2.82648	0.455314	0.0948036	0.818729	0.744188	0.202592	1.91484	0.505013	0.364175	0.303189	0.0847308	0.745111	0.54687	2.2721	2.00419	0.164241	0.141771	0.0510716	2.91164	0.532229	0.223385	0.181132
BAG2	15.1309	11.6638	8.4855	7.43093	20.3395	18.7379	9.29789	8.92808	8.1087	4.65418	8.3379	22.6136	30.3352	8.45159	22.6719	6.53986	21.9598	33.5162	6.7855	21.8637	22.0575	13.1641	12.3983	10.0678	0.268413	18.2674	7.85022	21.1355	12.8632	24.4147	7.11716	9.56509	45.3563	23.2916	16.3153	12.4459	10.703	11.5778	9.5383	0.35257	11.8993	16.309	10.8809	11.8596	22.2046	9.0066	19.3302	54.2847	8.83053
BASP1	0.0515148	1.02562	1.20721	1.21221	0.661943	2.8325	2.80281	1.83679	1.48012	1.41272	2.11474	6.50194	1.85444	1.89348	1.74309	3.14783	1.14202	4.98984	0.946583	2.16923	2.11388	1.08762	0.839415	1.5667	1.63192	3.18522	5.3582	0.933294	0.887813	0.775548	1.71049	0.959395	2.23214	0.258991	1.58123	4.44449	2.67729	2.45632	0.867312	0.0922115	1.12792	0.0292721	0.168353	2.55448	2.38685	2.88252	3.86904	1.61758	0.94685
BCAN	0.0900709	0.23017	0.857607	0.962105	0.300669	0.642275	0.288072	0.503754	0.497814	0.448527	0.286692	0.365187	0.417737	0.222323	0.715082	0.0569164	0.860025	0.849826	0.440469	0.747473	0.503697	0.174579	0.700653	2.88554	0.204835	0.572684	1.5494	0.0998142	0.418345	0.295237	2.66072	0.40047	0.222426	0.689471	0.398476	0.515851	0.702717	0.450589	0.854419	0.52343	1.36493	0.155935	0.293084	0.374959	0.366065	1.51458	0.278347	0.261826	0.254525
BCAP31	3.03011	2.75919	5.19449	2.86903	3.35548	1.87878	2.57688	3.29441	5.50549	3.09527	3.27168	1.32342	4.13737	3.54526	19.8107	3.55279	2.69258	1.73345	2.49177	1.27277	1.54164	0.900589	2.54709	6.16795	3.00522	0.334398	1.54786	2.9497	1.40889	3.98384	3.00324	2.76107	2.12785	1.8869	3.96353	63.2442	5.13912	1.69878	3.62296	2.51502	2.17931	15.6467	5.94974	1.35701	1.14703	2.49443	1.9615	0.32671	1.05805
DDX3Y	0.263894	3.22966	0.032695	1.36219	0.138583	0.168905	0.984053	0.185861	0.174152	0.192695	0.891226	0.114329	1.08854	0.173767	0.0830093	1.12948	0.319286	1.30646	0.0380602	0.433692	0.107845	0.185708	0.626071	0.168337	3.00522	0.464414	0.123953	0.420436	0.231793	0.467718	0.275015	0.851276	0.99092	3.0679	0.0279331	0.273289	0.704908	0.541634	0.0945866	0.191935	0.115196	1.73328	0.123426	0.464209	1.09211	0.440313	0.207422	0.316767	0.029411
BCAT2	0.335951	3.22966	1.33334	2.56618	0.636294	0.839919	4.01789	0.981602	0.745919	0.343985	0.96859	0.517372	1.08854	2.19544	0.49796	0.405382	0.898928	0.503427	1.01015	0.301854	1.45577	0.487259	1.0441	0.321156	0.200375	0.360839	1.83799	0.599344	0.258511	1.46119	0.260863	1.28966	0.607422	0.591927	0.325839	0.66223	0.210413	1.84839	0.628308	0.315671	0.546155	0.493767	1.62053	0.511317	0.834447	0.526158	0.339495	0.686326	0.530655
TUBA3D	0.087167	0.942137	0.0817019	0.289122	1.02054	1.00614	0.268074	0.0635205	0.240891	0.111091	0.49287	0.125719	1.22019	0.10763	0.149508	0.109314	0.502334	0.490671	0.187299	0.279175	0.994858	0.690762	0.661065	0.408389	0.303521	0.465697	1.58783	0.136218	0.773371	0.227113	0.158184	0.104624	0.364018	0.0644651	2.46617	1.38997	1.02615	1.0861	0.288828	1.22064	1.12996	1.36464	0.84826	1.18465	1.28103	0.223756	0.0279416	0.891054	0.174037
BCL2L13	4.39071	2.47793	0.837355	7.26311	12.7085	6.58745	9.60036	1.3858	5.15413	3.69771	3.86756	6.98174	2.97463	0.298842	4.595	2.27986	2.7779	0.532527	6.50449	0.178251	0.462857	8.20247	1.09436	0.435216	4.5458	7.46886	7.01788	1.5074	2.82028	7.52439	0.301403	2.38867	28.1094	2.12934	13.8005	2.56693	0.280646	28.8783	4.36156	0.23542	3.22522	8.99983	24.4461	6.38069	29.5166	1.89103	10.036	4.15181	4.85241
BCL2L15	19.407	20.9501	13.8382	19.1373	42.9651	14.2329	14.5519	15.6246	10.6186	14.3572	26.8328	16.3851	13.3169	32.3335	30.4545	13.7088	19.1841	8.09829	14.3546	18.6636	13.83	12.3498	15.6937	10.18	8.60151	9.79976	11.5821	9.31185	17.3738	8.44966	1.57784	36.0003	9.70305	10.2805	32.1822	9.44835	18.8945	6.61554	24.7009	14.1002	13.0511	6.49854	12.5462	18.988	8.48064	18.2996	15.0027	9.35364	19.0678
BGN	0.497047	2.15535	3.20581	2.75355	52.1434	0.176529	49.6656	1.51759	16.2425	1.969	2.8377	0.18871	2.23571	1.018	2.32392	0.627295	3.98966	0.903776	0.184068	0.31344	1.46939	0.870308	0.218344	4.53309	1.43355	1.14427	0.599845	0.0898856	1.09	1.02437	26.4722	3.12608	0.74908	2.1202	1.08552	2.47287	37.4152	18.394	0.672585	1.29227	0.438138	2.45296	1.74292	0.367499	0.278978	2.0145	1.9364	5.08586	2.16859
BHMT	4.70333	4.15072	3.02169	0.133505	7.9259	2.57192	6.97504	2.51874	4.67237	4.3751	6.87915	3.30778	6.71626	3.23236	4.14776	0.680407	5.47158	5.35527	3.08713	5.07475	1.64829	5.51179	0.101815	0.123043	5.69107	3.54845	4.26389	1.25319	4.80134	4.37326	2.46818	7.00717	5.46268	0.0599285	5.31284	5.00852	5.14725	7.57584	3.51944	3.40769	5.03016	8.09258	6.35412	4.38327	6.10491	4.38103	3.55299	7.34565	4.51428
BIN3	18.0566	17.0017	13.6588	7.18305	25.9786	21.1833	14.8403	12.233	14.763	23.8486	21.0293	20.1354	22.2779	9.02532	9.61425	18.6069	16.8135	17.4836	8.92836	19.3809	25.0228	21.7805	10.9425	11.4421	3.00522	24.1914	15.9982	45.7128	25.8284	25.7296	14.5706	5.05992	33.1083	11.9593	2.67643	13.9352	29.9867	0.928746	13.7463	29.1441	21.2264	23.5258	2.35531	25.0686	32.4904	9.83353	13.0356	24.7096	11.7882
RCC2	6.10767	1.04248	1.32471	0.84248	0.501622	5.91905	2.47816	0.599119	1.02172	2.63921	4.34074	1.67809	4.94975	0.579111	0.774512	1.51746	0.470494	0.0993562	1.05327	0.59037	1.03169	1.54851	1.17181	0.809866	0.884104	0.56561	0.906234	9.43655	0.720008	7.68495	2.55325	0.186463	1.89827	2.81317	4.5313	1.18966	0.392997	8.7965	1.0476	1.79625	0.94718	7.29799	6.32634	4.96159	10.3095	0.506945	0.822224	9.36816	0.994694
BLVRA	0.346783	3.22966	0.732535	1.03803	0.17747	2.55489	3.9476	1.08238	0.396131	0.35457	0.606774	4.89813	0.245878	1.13944	0.426581	0.405382	0.584007	0.653027	5.19844	0.554322	0.546813	0.457757	0.215896	0.426166	0.223779	0.360839	0.121072	0.514347	2.51685	1.46119	0.96813	0.862022	0.587285	0.520911	0.471711	0.470066	12.9839	0.432759	0.791249	0.667754	0.261237	2.62024	1.48289	2.0109	0.66738	8.64242	0.846341	0.601819	0.506075
TUBA3C	0.087167	0.942137	0.0817019	0.289122	1.02054	1.00614	0.268074	0.0635205	0.240891	0.111091	0.49287	0.125719	1.22019	0.10763	0.149508	0.109314	0.502334	0.490671	0.187299	0.279175	0.994858	0.690762	0.661065	0.408389	0.303521	0.465697	1.58783	0.136218	0.773371	0.227113	0.158184	0.104624	0.364018	0.0644651	2.46617	1.38997	1.02615	1.0861	0.288828	1.22064	1.12996	1.36464	0.84826	1.18465	1.28103	0.223756	0.0279416	0.891054	0.174037
TUBA1B	1.15018	3.87138	2.15063	0.289122	1.87974	1.05445	0.662747	0.0635205	0.240891	0.259032	2.08676	0.125719	2.83958	0.372991	0.314432	0.128165	0.502334	1.2793	0.187299	1.80869	1.87454	4.17416	0.661065	7.78439	0.259252	1.51691	1.74617	5.47421	1.92904	4.01727	6.67997	0.104624	0.404913	0.192544	6.03412	1.94467	4.33921	2.51161	2.62705	1.66443	1.12996	1.4088	1.50148	1.14652	4.87241	0.506945	0.267705	6.96796	0.174037
BST1	0.125701	0.121308	0.282765	0.598984	0.173467	0.257137	0.186492	0.354887	0.406798	0.201129	1.53885	0.39317	1.95229	0.303808	0.800547	0.710964	0.462465	0.634191	0.307641	1.34233	0.40901	0.257705	0.509763	2.00264	2.2295	0.585489	0.414763	1.25404	0.294179	1.67427	2.66072	0.498344	0.106662	0.365853	0.441603	2.05116	0.191081	0.0852061	0.643984	0.407636	0.382721	0.139192	0.249594	0.265846	0.196508	0.306412	0.342917	0.255885	2.30213
DNM1L	0.0915754	1.15474	0.123819	0.802736	1.45752	0.0425722	4.01789	0.727489	1.71978	2.14146	0.426909	0.341113	0.123602	0.949281	0.263581	0.186462	0.748899	0.112373	0.246564	0.554322	1.05843	0.373292	0.550191	0.829558	1.83312	0.360839	1.83799	1.26565	1.44032	0.52886	0.374553	0.626101	0.486057	2.0754	0.898409	0.154333	1.55279	0.203323	0.582653	0.392818	0.553938	0.209572	0.932789	0.382092	0.301612	0.599077	2.44331	0.437889	0.187326
BUB1B	7.72426	9.69101	11.1241	10.3255	7.89287	7.42442	3.65505	17.5379	26.2246	21.2311	11.1072	8.72136	12.804	13.5652	7.06379	17.8027	13.1572	22.1915	8.96716	9.81969	8.49327	10.5804	15.9041	3.87401	4.49725	10.3241	3.43727	15.5688	6.54971	10.4875	2.44972	16.7197	11.5741	19.1338	11.0462	13.642	18.1733	8.32857	11.4844	12.0359	12.5188	7.16491	9.18613	5.73996	9.76113	10.7899	11.8029	11.1214	13.0818
C12orf10	0.795871	1.0006	0.603362	0.61106	1.0934	0.593164	2.56815	0.341282	2.28633	1.61362	0.698137	0.270977	0.892706	0.624152	0.734835	2.85981	2.21105	0.0396944	0.552434	1.26287	1.02561	0.782326	1.00717	1.73996	2.67818	1.26396	0.976594	0.901459	0.536576	0.660774	2.72776	0.764217	1.05982	0.831948	0.876917	0.846916	0.969734	0.765861	0.458028	0.554522	0.504614	1.42953	0.879619	1.13764	0.951046	1.18483	0.457689	1.02222	0.513615
C16orf58	15.0866	14.0072	13.4779	15.7972	21.8581	8.93443	6.32272	9.34862	14.3393	17.0787	2.9743	6.81687	22.3215	8.92457	7.49889	14.9014	10.7411	5.322	9.56304	11.0601	5.90298	8.16686	12.3522	2.88554	2.48396	8.76596	14.6123	21.8892	0.111086	22.7211	2.04419	10.9688	8.11617	13.6636	0.0478645	14.0883	13.5274	5.07883	14.8503	7.40195	14.8786	21.946	4.81065	2.54468	21.1143	10.6808	14.2674	7.49783	8.32782
C1orf56	0.356012	0.339536	0.356596	0.262036	0.36377	0.263501	0.220517	0.32302	0.235722	0.550156	0.293641	0.352654	0.298159	0.2533	0.219727	0.507383	0.453848	0.469991	0.136973	0.212576	0.37091	0.461799	0.322524	0.244424	0.236623	0.336865	0.362102	0.352349	0.358652	0.253057	0.181565	0.447205	0.37112	0.458295	0.470391	0.360445	0.646953	0.639919	0.40916	0.431001	0.181618	0.478119	0.438638	0.465184	0.323563	0.195274	0.493636	0.77627	0.230164
C1QA	41.4284	71.2419	58.0099	51.9295	40.3335	29.4036	105.025	93.4112	130.075	94.7815	59.6713	52.6586	21.3819	67.4368	28.4059	60.293	137.656	65.9435	67.4059	45.6258	31.6124	25.3764	164.303	67.241	86.4627	56.2892	21.3441	74.6465	77.4279	47.0653	119.441	63.9396	69.149	49.9032	56.1427	111.062	46.8965	92.0349	89.4174	113.355	61.2035	60.3553	31.1163	29.457	36.6286	27.9355	53.237	38.6478	60.7155
C1QB	76.609	225.497	99.093	132.034	140.179	86.9906	115.773	153.076	154.624	154.833	111.291	128.957	112.368	122.442	50.6383	100.164	159.399	115.051	120.791	95.6281	98.552	88.564	118.342	98.1558	134.815	97.0033	146	103.817	150.915	96.9449	97.2557	141.693	88.8904	64.585	87.0605	144.634	143.272	87.1588	143.399	176.95	162.437	104.841	54.1106	159.396	95.0015	57.7496	85.068	105.262	94.1504
C1QC	44.3347	57.4908	32.3806	45.6667	77.5232	50.825	96.4638	42.6718	63.9298	45.5862	45.6669	55.8929	69.8821	57.328	28.9058	33.7384	66.2891	78.299	40.0731	42.0395	38.567	45.8536	43.3272	98.9908	115.011	52.3243	51.031	91.2582	53.5546	79.0687	124.793	52.952	74.027	78.8621	58.2576	46.2444	43.8234	46.0401	60.6009	60.1761	53.1432	64.2524	33.2484	35.4555	52.0984	26.0688	53.2387	75.6539	38.2803
C1R	35.5805	45.5165	44.4108	46.4781	23.6436	17.9479	53.5471	20.4801	29.8226	21.9796	18.7295	57.2269	30.3238	24.1715	16.8905	22.1397	25.567	62.8384	14.8118	34.1592	40.893	20.6121	18.1186	43.102	50.5717	52.924	25.0995	26.8862	18.1287	23.1754	54.9	23.1184	49.7784	31.515	30.0391	33.684	33.9473	26.3211	16.8697	31.3	47.5789	19.9356	20.6182	41.0437	21.3947	16.8137	35.712	27.9895	18.7572
TUBA1A	1.13508	3.87138	2.15063	0.289122	1.34082	1.05445	0.268074	0.0635205	0.240891	0.259032	2.08676	0.125719	2.28305	0.372991	0.314432	0.109314	0.502334	0.507686	0.187299	1.80869	1.90073	4.17416	0.661065	6.74919	0.435068	1.51691	1.62375	5.47421	0.888521	3.13991	4.94344	0.104624	0.391275	0.106871	6.03027	1.45975	4.33921	2.51161	2.62705	1.66443	1.12996	1.4088	1.50148	1.23972	4.87241	0.506945	0.261665	6.95908	0.174037
C1S	81.608	55.5949	40.6162	53.0771	54.8035	43.7247	47.2332	40.8021	56.4078	47.8011	32.6326	42.5965	57.8317	51.9103	44.6528	50.2583	59.4772	62.651	32.953	48.4938	41.6914	57.2667	41.9067	52.7149	54.4353	52.1891	31.2079	61.4647	36.7114	59.4803	51.0445	46.4704	66.0878	50.7212	62.9814	45.0108	41.822	48.378	37.1927	55.4762	41.5747	53.9279	37.595	35.9175	55.6706	46.498	48.5954	60.8102	42.7264
C2	19.533	31.1501	19.5995	21.4659	31.9119	17.0184	32.8077	19.0029	27.1754	21.9075	16.7413	20.8208	71.0959	18.4675	14.1401	17.4959	20.8018	21.8907	15.3158	27.1112	34.0709	19.1013	24.4036	28.5616	15.7452	21.3325	20.5483	30.672	19.9811	21.4605	26.1435	19.0096	32.2156	16.1419	28.0119	20.1928	29.3324	23.7549	14.4515	20.9885	17.976	150.311	12.6298	19.9031	75.9198	20.6126	13.8775	39.4331	21.4821
C3	1146.86	1469.02	1251.96	1658.17	1416.39	1039.49	1073.1	1174.4	1317.82	1113.9	1055.6	1217.73	1437.25	1357.31	1034.33	1586.13	1339.99	1156.95	926.052	1070.44	1262.54	1151.02	1226.51	1107.05	999.129	1257.88	1408.92	1403.44	1163.32	1273.53	578.696	1528.55	1105.43	1203.77	1612.36	1365.53	1187.12	1099.8	1273.88	1116.6	1152.66	1210.83	675.645	1054.33	1082.63	991.462	1019.75	1320.97	1006.88
TPM4	0.130353	0.119519	0.303747	0.41127	0.142293	0.461435	4.01789	0.104954	0.257005	1.23821	0.308223	0.0217539	0.103862	0.229344	0.128345	0.260605	0.0895742	0.0983394	0.292284	2.67574	1.97752	0.37446	0.0719479	2.33726	3.00522	0.0305832	0.326258	0.00663671	0.10409	0.0333793	2.66072	6.50036	0.0467524	0.0842438	1.84765	0.107308	0.767779	0.108805	0.148649	12.0231	1.05536	0.0817008	0.520862	0.0441208	0.228491	1.13543	0.0458789	0.091733	0.464083
C4B	154.801	168.584	188.823	107.222	229.101	134.949	139.436	118.089	243.901	272.025	169.63	211.315	124.606	216.42	100.879	201.224	176.372	260.469	93.1068	148.568	176.305	199.898	192.209	147.139	158.092	241.376	190.283	260.827	184.583	136.709	104.124	262.739	236.545	147.524	249.381	150.159	221.228	143.186	155.477	231.032	193.598	195.757	79.1159	179.997	267.684	130.727	89.1844	230.606	214.565
C4BPA	89.6691	64.2106	56.2268	66.5161	131.552	76.5982	81.4613	49.3135	67	77.5867	78.7258	104.851	108.39	65.3362	56.9277	83.7103	78.5698	107.206	50.2846	74.5643	67.6217	93.2483	60.7922	89.2104	75.9131	72.6751	63.6699	105.582	76.7919	98.0383	29.2993	90.5439	116.595	92.1259	91.9924	71.8946	59.4546	81.3571	92.6633	64.8256	61.5091	119.547	49.62	62.1687	111.786	68.6081	83.177	131.707	78.244
C4BPB	4.16717	0.497856	3.73196	5.569	2.17212	2.96004	1.16506	0.701078	2.47764	2.61421	3.33632	4.30458	4.18025	0.932374	1.59038	0.990803	5.06933	4.0373	3.38404	2.80568	1.89154	8.53596	0.427508	3.72305	0.591886	2.52913	0.83002	5.40717	3.00683	7.61165	2.23633	5.1332	6.35308	2.85801	0.920101	2.23641	1.1045	4.68449	3.99585	1.2528	1.21244	5.48073	1.22096	3.5052	5.66095	3.00215	4.20691	12.7976	1.75883
C5	53.0496	54.2895	58.6521	47.4686	66.2881	33.839	60.5819	53.46	75.8301	46.6903	30.5204	52.7352	41.9311	63.6995	23.4798	55.2834	47.3238	53.3367	37.4142	38.6004	41.8088	45.7615	49.0151	56.2633	58.1543	51.848	43.1793	47.034	46.639	38.2079	56.1518	54.8355	54.6967	47.1271	77.1304	46.1124	57.7716	41.8535	36.1274	54.7754	46.6995	50.3854	36.7789	53.1247	49.5144	33.627	47.2091	49.5884	42.6677
C6	22.8382	27.441	32.3525	29.2437	26.9011	26.7317	43.0839	22.0756	32.7695	20.996	16.9529	27.6082	25.7753	24.015	24.4151	28.3178	23.5783	30.9053	27.8451	24.1122	32.012	24.946	22.4245	74.1165	70.8386	30.9851	31.5833	22.5254	31.304	44.9897	34.3828	29.7212	43.2154	41.1126	34.2135	30.9154	26.4812	22.0147	20.4279	44.7427	23.6669	31.5722	25.6364	24.7362	64.7711	18.3938	22.9801	29.2632	16.8841
C7	43.5194	61.3696	35.8667	25.979	49.6801	44.8091	90.2806	48.1407	44.0017	45.228	55.7056	68.1031	59.3685	38.5369	29.6217	60.5487	56.1633	48.673	37.1106	60.7675	53.2264	50.1083	42.1175	116.129	36.9309	34.0482	50.2509	64.2655	57.822	55.0528	29.4035	42.7748	54.9507	36.1138	72.4121	35.4505	42.2795	52.5667	37.8858	39.2568	36.461	65.4152	23.047	61.7429	44.1013	27.2867	50.5231	41.1141	24.9698
C8A	494.148	58.59	342.929	20.2822	512.996	483.335	70.5363	13.8825	101.466	137.918	499.155	527.561	489.435	418.848	450.633	154.534	206.093	672.469	543.483	743.786	525.97	626.621	132.884	10.6178	16.3597	546.108	797.192	44.8233	276.036	730.083	365.44	35.2641	502.482	358.165	240	1095.72	311.631	625.81	242.701	48.0016	622.374	440.305	11.3944	509.761	607.409	214.334	192.593	604.267	374.376
C8B	54.0612	70.9018	81.5517	70.6468	77.3191	59.4156	74.3017	37.0473	86.8888	59.787	47.1229	41.2657	56.5344	53.0254	49.8582	68.0063	60.7516	61.2884	39.8279	56.7775	64.7988	62.4276	66.1983	88.5836	70.667	72.1288	60.1635	62.9975	50.7234	55.4607	65.4394	60.7919	96.6315	69.8108	90.2134	58.5987	68.8757	50.609	40.314	54.3029	43.8025	59.0665	51.562	45.6308	64.3884	36.148	58.2786	54.3461	47.734
C8G	35.0982	32.6929	19.9031	42.7517	38.0812	28.2624	60.2168	20.4375	20.7911	34.4939	28.4128	19.3552	30.5837	20.6651	26.1642	39.1958	26.938	24.5498	17.3032	21.9739	20.3927	39.1896	40.9608	54.8381	46.0865	29.003	21.7723	40.6061	17.2611	22.9597	68.9045	35.381	74.2423	92.4182	48.8771	22.7811	32.8541	33.737	11.2925	29.4663	28.5408	44.4403	23.9394	21.7302	28.0254	15.9956	80.9676	24.6309	35.4881
C9	62.8707	91.7792	283.464	105.107	97.221	45.6451	33.7348	60.3407	58.3676	56.0943	38.208	62.5141	46.8141	231.429	67.1499	74.3035	83.2965	88.1145	44.295	43.0485	57.1977	59.12	64.1005	84.3334	52.533	55.1435	107.551	66.7578	54.2783	41.504	64.1215	81.7987	145.663	47.3224	82.3137	50.2056	39.9277	53.786	66.46	64.05	86.7341	60.5649	50.8009	47.6629	53.8753	36.4095	55.8595	58.3086	68.1982
C9orf64	0.827882	1.42938	0.972488	0.985936	0.77209	1.53859	2.22708	0.51225	0.285419	0.901497	0.52452	1.36703	0.489292	0.680968	0.51011	0.531643	0.703155	0.56437	0.56991	0.603217	0.711292	1.46623	0.676036	0.760846	2.16074	0.836735	0.472158	0.662738	0.943092	13.6943	1.28663	1.05782	0.738702	0.661412	0.694741	0.386354	1.75197	0.568527	0.505283	0.621809	0.437543	1.58627	0.61711	1.16973	2.20024	1.45456	0.56836	1.10008	0.838573
TPI1	0.143969	0.194981	0.357914	1.45084	4.33287	3.89735	2.01393	0.0647428	2.92904	0.571697	0.364329	0.950458	2.39699	0.353643	0.113545	0.945033	5.55523	1.06203	0.824803	0.388866	0.587106	4.31987	0.860006	1.70632	11.8321	3.84153	3.14124	0.922685	0.681421	20.7784	9.05821	0.881564	7.13181	0.0997975	4.29554	1.7123	1.13974	5.07236	0.671075	0.103369	0.727466	6.99205	1.23537	0.117832	4.54442	0.405948	0.0959267	4.92593	11.7905
CA3	0.585846	0.859402	1.32471	0.207421	0.151047	0.692593	0.520237	0.987438	0.146903	0.498672	0.194833	0.032867	0.519789	0.627492	0.936685	2.00415	0.902402	0.168722	0.640456	0.472373	2.35479	0.243369	0.535123	2.88554	3.57184	2.95251	0.0962431	0.889252	0.0543808	0.0475798	0.603305	1.02675	2.52239	0.305481	0.252477	0.431482	0.645387	0.301277	1.72424	0.264577	0.406117	0.28731	0.395174	0.489839	0.558112	1.04249	0.327712	1.24624	0.242101
HPRT1	0.438372	3.22966	0.579725	2.56618	1.81889	0.639142	3.55713	3.22641	10.4067	0.76292	0.842386	5.40129	0.598105	1.171	2.52284	0.432814	0.286743	1.4673	1.05327	6.70868	0.554106	0.850227	1.42252	4.15577	0.681946	9.49674	1.53116	0.651456	1.14964	1.30138	0.454458	0.323317	0.193667	6.21394	1.12983	9.1006	1.14286	0.44323	1.28758	0.929116	0.555196	0.738562	0.500271	0.754875	0.730214	15.7673	5.08395	1.52787	1.46146
EIF4G1	0.202286	0.692242	0.857607	0.288008	0.171687	0.245972	0.240482	0.695006	0.497814	0.430475	0.0256352	0.31993	0.30396	0.504372	0.172157	0.436689	0.643708	0.211966	0.279994	0.305137	0.277073	0.292897	0.866357	2.88554	0.0339544	2.95251	0.0465586	0.347486	0.242164	0.10765	1.70889	0.200505	0.106312	0.188882	0.441603	0.242636	0.629691	0.0869688	0.139937	0.351349	0.20361	0.209772	2.37423	0.0285478	1.47694	0.224125	0.337852	0.300808	0.328986
CACNA2D2	0.203393	0.257013	0.108313	0.213102	0.459772	3.903	0.670756	0.114472	0.136593	0.376947	0.169859	0.310071	0.172798	0.164571	0.253007	0.28293	0.17117	0.248762	0.135602	0.225462	0.184602	0.498688	0.226287	0.51257	0.490312	0.338634	0.525934	0.430923	0.28554	0.399231	0.165258	0.368789	0.195647	0.417412	0.366877	0.223322	1.43205	0.613949	0.479905	0.314698	0.206682	0.441771	0.417359	0.460194	0.23176	0.483203	0.285678	0.406594	0.117531
CAD	0.203474	0.944443	0.164654	0.0886956	0.326888	0.134115	0.352354	0.307937	0.13255	0.177003	0.106175	0.131521	0.123708	0.0602052	2.50507	0.309405	0.707591	0.0964916	0.911751	0.229078	0.184914	0.32986	0.181223	0.1849	0.475625	0.167285	0.409776	0.17637	0.123486	0.112889	0.579309	1.82648	0.148718	0.180723	0.132946	0.0296765	2.34669	1.5891	0.282254	0.0179518	0.112046	1.37359	0.952747	0.323071	0.206296	3.33604	0.131431	0.206547	0.0665604
CADM4	0.443456	12.4028	10.9851	3.32599	34.9765	23.5588	10.1393	9.99578	9.3546	33.5957	39.0629	11.3032	26.1073	12.374	9.38305	35.7377	33.5631	31.439	6.73536	25.7132	18.0951	19.0507	28.6212	12.7787	1.13824	11.6649	53.1007	33.7571	27.8941	20.0638	6.17614	38.3292	13.607	31.0389	15.4307	20.278	35.1542	19.3959	29.1569	0.511749	2.97126	30.5266	0.823953	9.3486	10.1652	1.40795	14.3896	38.5942	9.67653
CADPS	0.327797	1.43493	0.867747	0.664603	0.693935	0.345534	0.178738	0.437833	1.37804	0.225754	0.142267	0.131767	1.08854	0.606638	0.281763	0.203134	0.671326	0.775822	0.33651	0.43659	0.255026	0.0638675	0.557637	0.195525	3.00522	0.723344	0.283305	0.294027	0.202751	0.0969432	2.66072	2.74173	0.374642	0.42682	2.67643	0.531616	0.564606	0.126618	0.476475	0.568515	0.312142	0.12699	0.062049	0.630423	0.389581	3.02808	0.751772	0.316767	0.352795
MANBA	8.0588	2.47865	5.04797	1.67371	0.931897	0.223958	0.136712	3.67866	0.890579	0.143886	1.85319	1.32478	0.749861	1.41812	5.20913	1.95371	3.26609	0.739804	4.66397	0.275471	0.953704	0.306395	1.84627	0.250909	0.393782	1.07932	0.413276	1.20326	0.92937	0.802254	2.66072	0.356463	0.189496	0.219743	0.406219	0.787149	1.73105	3.13997	0.718929	1.57841	1.59372	0.181086	0.805369	1.01869	4.03103	0.257306	0.625799	1.49462	1.28077
CALHM5	7.05293	16.9653	7.10461	8.04279	18.6952	6.31754	2.47474	14.5692	7.29651	7.85569	10.8904	14.6173	1.08854	12.3222	6.67996	14.3243	6.61925	5.14344	5.83515	10.8807	4.94029	4.93265	8.4299	2.88554	1.16198	8.22714	8.12612	10.9404	8.2266	5.02191	2.73902	7.20504	6.02839	2.81317	9.34757	2.56693	13.5645	5.23148	10.988	10.9708	6.1337	6.93062	4.51495	15.019	4.16632	4.01466	15.1173	7.47136	6.5187
CALM1	0.79683	0.821846	0.833693	0.22807	0.574745	0.145895	0.206972	0.494322	1.83751	0.407054	7.48905	0.300111	0.571656	0.929455	0.485874	2.55888	0.489596	0.630827	0.494627	1.82613	0.539258	1.0074	2.48964	0.452616	0.114766	0.400516	0.381268	0.836292	0.434787	1.0305	0.471699	0.385581	0.306513	0.461028	2.15017	0.506597	0.126011	1.31276	1.87712	0.83226	0.836021	0.94519	0.184847	0.205188	0.682982	0.189266	0.818777	1.12515	1.23943
TMPRSS12	0.111634	3.22966	1.32471	2.56618	0.0738703	0.0192536	4.01789	2.72636	3.47621	1.23821	0.0660859	2.38719	0.125601	3.20265	0.186494	1.51746	0.0641404	0.0318779	0.0884178	0.139938	2.35479	0.0916922	1.30721	0.0483868	0.0349932	2.95251	1.83799	0.116018	2.51685	0.141661	2.66072	2.74173	0.0464534	0.0912096	2.67643	2.56693	1.55279	0.0812432	2.6512	1.18528	1.05536	0.0511866	0.0439814	2.54468	0.138555	0.14594	2.44331	0.164682	0.107173
CALML5	5.41431	3.16805	1.80711	2.56618	0.689215	0.893915	2.61035	2.72636	1.65169	1.06515	1.12616	0.850302	8.60956	1.0375	2.40061	1.59779	0.507241	0.0863298	1.05327	0.63142	0.809955	0.426719	0.900512	4.04647	3.00522	22.3286	0.367927	2.86128	0.775088	0.378089	1.8532	0.67152	0.45197	1.64289	0.364352	0.207939	0.741389	1.84155	0.354285	2.44847	0.115634	0.538837	1.23752	0.317185	0.698776	0.761437	2.44331	26.6234	2.32754
CALR	18.1026	1.63643	18.2518	0.82977	0.479941	0.248779	15.8317	1.8042	2.40869	5.03361	9.18411	0.433778	2.87565	40.2507	0.750986	26.563	3.86125	1.56379	2.47518	1.53386	1.62014	0.0824119	9.05628	2.08177	4.30098	1.15112	19.8618	2.06052	9.02704	3.83418	3.74465	12.2713	2.27751	2.04858	0.981967	1.41477	1.19522	21.2287	10.9109	0.224853	2.29125	7.85796	1.16525	20.1805	2.5625	26.3385	1.48023	0.297295	15.9237
CALU	0.745088	0.423758	1.72082	1.22974	0.938117	0.591289	0.279578	0.603071	0.390505	0.672999	1.04503	0.242049	0.769573	0.575968	0.934008	1.49185	0.561584	2.88001	0.305701	0.571278	0.168747	0.0792258	1.06106	0.149183	0.467292	1.03063	0.43404	0.456492	0.480309	0.286517	0.152812	1.6766	0.418198	1.97027	0.420336	1.57508	0.437093	0.337499	0.219476	1.51582	1.53479	0.513493	1.11218	0.500367	2.02782	0.740238	0.132186	0.463979	0.535254
CAMK1D	1.42196	3.55401	1.03266	1.07967	0.885995	1.73048	6.04515	3.36955	1.45959	2.93042	0.915141	2.70648	1.74354	1.26884	2.03902	7.56668	1.48505	1.44898	0.890517	1.31097	1.36598	1.36325	1.87681	0.722844	1.39922	1.08659	1.03371	0.101795	0.725568	0.784429	2.09143	0.985434	1.78489	1.38171	1.60792	1.18132	0.978932	0.968697	1.62969	1.25322	0.927735	3.91195	1.61801	0.738656	1.12312	0.798259	0.894905	1.79741	0.669688
CAMK2D	6.24041	0.167372	4.64731	0.103218	0.257124	0.840351	1.58111	2.10132	1.48758	0.50634	2.39288	5.66182	4.00463	0.87475	7.33214	3.20682	1.30541	4.22542	1.87051	0.630646	1.53861	5.60284	0.426928	3.28509	4.18933	5.3627	3.40608	5.95616	5.03716	5.27132	2.47246	2.63821	3.20974	3.48362	3.41281	0.564532	2.78541	1.87576	2.39647	1.60898	1.77607	2.36688	3.72934	3.86303	1.31035	6.8315	4.27464	3.04491	3.22221
ELP1	0.621176	1.51961	3.43398	1.76191	4.80054	0.965096	0.0858698	1.2201	2.02554	2.89334	2.19427	1.11205	3.65657	0.39673	1.52798	2.00302	2.6525	2.94257	0.634909	1.36274	0.258117	0.31839	2.5732	0.373385	0.391836	0.0843083	0.720225	2.53825	1.3218	1.13048	1.39226	0.975357	1.91588	0.991142	2.06295	0.623276	5.34035	2.3012	2.85431	2.30362	0.678316	0.870534	0.65739	0.895156	1.17671	1.95845	0.881451	1.28	1.51003
CAMP	0.205603	3.22966	0.301052	2.56618	0.758052	0.446228	0.29492	0.0869195	3.47621	0.287867	0.714351	0.883641	1.04814	0.585755	0.758926	0.0720749	0.205989	0.246545	0.216291	0.275588	0.183556	0.712238	0.173504	1.24657	0.656851	0.350893	0.11392	1.07403	0.43964	1.07249	1.54556	0.648109	0.392822	0.234308	0.736303	0.352356	0.609634	0.72782	0.434549	1.18528	0.0839323	1.23455	0.648823	0.321278	1.35512	0.649836	0.153734	0.900757	0.582683
CAND1	4.41047	0.0608286	0.277914	2.49632	0.129415	7.10675	0.359631	1.49617	2.06964	1.09699	0.350734	0.359893	1.21172	2.90135	1.38043	0.747488	1.41205	0.980051	1.55575	0.949303	0.0798371	2.3791	1.93178	0.971694	0.534422	0.258317	0.22262	1.17198	0.146659	0.38982	0.29162	0.902844	1.10662	0.0827119	0.228792	0.764612	0.0867298	2.14418	5.5078	1.77603	0.782021	1.9764	0.306219	0.0465943	1.03494	3.41945	0.134747	2.80779	1.39452
CANX	22.6929	4.42363	19.5072	1.03803	0.550436	0.199047	1.03347	9.1662	0.789153	0.538307	0.0745059	3.71585	0.261084	13.3742	2.41136	11.6389	1.50533	0.742173	0.127047	20.3797	11.673	0.792145	0.130346	4.5034	1.79215	16.3911	2.61657	0.0181114	6.80775	0.0513858	1.96223	1.71077	1.05416	0.350247	0.315081	0.147746	0.795884	0.999261	0.959016	0.753434	0.998067	0.80851	0.536361	11.1704	0.0942463	0.675306	9.11357	0.499839	16.6366
ENPP7	0.556636	1.0601	0.520867	0.631556	0.111345	0.191321	0.37684	0.39934	3.47621	0.187597	0.827196	0.411526	0.585747	0.930749	0.610895	0.497712	0.614268	3.50007	0.626706	0.667957	2.35827	0.417017	0.208601	0.534178	3.03155	0.0486394	0.104012	0.253232	0.919986	0.527395	2.66072	0.532552	0.233907	0.231917	0.296678	0.267078	0.785501	0.664494	0.0613077	1.18528	0.379346	1.03264	0.350887	0.116645	1.84662	0.690795	0.474943	0.586472	2.61617
CAPG	2.99613	2.73938	3.04455	2.67451	3.86086	2.37556	13.4768	4.5798	1.96363	2.51725	4.61464	3.46254	2.75608	4.95411	14.1486	3.43222	3.58619	3.03419	2.74966	2.20232	2.8001	4.86939	3.1177	5.8249	8.4175	4.26475	1.71885	3.92135	3.21301	3.05279	10.0517	2.7213	2.98413	4.21111	0.288706	0.14872	5.14008	0.752429	2.26036	3.40344	2.30323	14.1236	3.94996	5.15284	5.56539	3.65951	2.33162	3.68709	2.0768
CAPN1	0.619536	0.064174	0.543504	0.864482	0.455227	0.129203	4.01789	0.555503	0.241411	0.678765	0.12193	0.164735	0.379642	0.570231	0.378842	0.517884	0.0293478	0.863966	0.111663	0.264123	0.232281	0.920829	1.33702	2.88554	4.38998	0.403553	0.256016	0.475998	0.0724631	0.0159837	2.36578	1.1828	0.0542796	2.15395	0.300993	0.394905	0.275228	0.291933	0.907877	0.933907	0.101897	0.106009	1.00061	0.716325	0.527454	0.871497	0.0330803	0.782293	0.370001
CAPN2	0.107515	0.321041	1.32471	0.0876011	0.368118	2.13297	0.361704	0.351581	0.246092	0.261357	0.132444	0.200486	0.252117	0.400192	0.300523	6.03842	0.181654	1.44333	1.05327	0.286979	0.164399	1.66894	0.0495494	0.528802	0.279873	0.415323	0.158181	0.590807	0.15652	0.59204	0.522212	0.100069	0.997126	0.277061	0.218704	0.299667	0.149886	0.201129	0.276305	0.23458	0.147823	0.801921	0.133463	0.09954	0.238254	14.5236	0.195178	0.273096	0.34705
CAPNS1	1.6305	1.85133	18.3895	4.52709	14.8338	2.13297	4.30527	1.83205	27.0148	2.3956	2.6559	1.8891	1.08854	1.8452	1.21456	4.54815	3.40287	33.5196	0.777661	1.12534	7.55308	4.31822	3.09447	2.88554	5.41743	1.46481	1.12954	2.29626	2.51685	2.3085	4.65745	2.40908	2.88553	1.65636	4.06678	2.56693	2.57622	1.98156	1.37817	2.19443	4.87203	0.464344	1.22089	4.68466	1.27815	2.15497	3.39545	0.960189	0.0500823
GATM	0.641142	0.5468	0.526781	0.826224	0.156085	0.638036	1.08044	3.04451	6.14463	1.3673	7.25002	1.12476	3.27841	0.504461	0.809387	0.954276	0.233746	1.4595	0.0776891	1.03486	2.32966	1.3079	1.30721	2.23649	5.18859	1.5515	0.304472	0.818853	4.54144	0.156682	1.06145	0.804722	1.03356	0.522993	0.498366	3.85656	0.942646	1.04447	1.02535	0.977127	0.0560753	0.794703	1.01476	0.67382	0.659317	0.625725	2.16271	0.983652	1.24392
CAPZA1	1.27271	3.06372	2.24569	2.6702	3.35265	1.38419	2.85605	2.91041	0.445541	1.73575	1.17957	0.256425	1.00127	1.83683	1.20442	1.73107	0.638226	0.380546	2.75423	4.75667	0.685284	2.54497	2.8973	1.94471	1.53438	1.09314	1.29085	1.22633	0.674167	0.613512	2.1405	0.869272	1.83398	0.327076	2.02495	1.43579	1.67676	2.60377	1.65007	1.10622	1.29047	2.19775	1.15564	0.748274	1.05829	2.60588	1.12341	1.08476	1.2845
CAPZB	0.408013	3.22966	0.59675	1.57337	0.300669	0.0128652	0.459097	0.191937	0.350011	0.672477	0.331215	0.240743	0.417737	0.0928547	0.383614	0.352555	0.860025	1.10231	0.312142	0.677905	0.245487	1.16062	0.485038	2.56544	1.1191	0.0354218	0.0395809	0.347486	0.11263	0.274985	0.174639	0.424281	0.0246599	0.317898	0.441603	0.473462	1.09407	0.327915	1.05237	0.359454	1.22541	1.48708	0.10282	0.496949	0.0211167	0.147366	0.311007	0.337511	0.27961
CASK	1.17714	14.3114	0.769666	0.844519	5.22345	2.02507	4.20924	0.424418	2.45023	2.52702	0.91027	0.814152	3.4355	0.608164	0.396069	1.77834	1.00462	1.74763	1.07828	0.5211	1.142	0.772907	0.769424	0.64903	0.114698	2.95251	1.15195	0.449061	0.024434	0.988443	0.941226	1.15167	0.266838	1.43769	1.20334	0.55757	0.755356	0.0285609	1.2754	1.18528	0.852868	0.969668	0.851577	0.407325	0.193372	1.14882	0.177687	1.16299	1.32742
CASP14	0.123587	1.9616	0.678208	1.2827	0.204741	0.390414	41.2101	0.417078	0.226722	0.604956	0.283541	0.152084	0.564733	0.574538	0.443296	0.542874	0.133602	0.308628	0.374027	0.0825656	0.221056	0.508947	0.234273	1.01733	0.537165	0.329325	0.341998	0.521111	0.285128	0.423156	0.0954259	0.293945	0.175152	0.184295	1.3615	0.813715	0.664604	0.386819	0.344654	0.0688318	0.862439	0.13126	0.0685861	0.608968	0.357756	0.500038	0.0726379	0.327094	0.639812
TLN1	358.973	2.36485	1.62424	2.05611	327.52	0.104063	44.9322	131.259	238.719	416.097	230.034	0.840383	369.528	217.115	0.410991	382.577	270.945	457.007	298.403	3.85976	314.842	0.338968	262.793	0.485914	29.1393	0.158181	0.415012	398.817	299.379	1.00509	40.6998	274.461	0.162002	1.30215	0.104092	1.39017	411.209	462.713	273.857	437.908	319.364	0.797282	197.628	0.495377	432.715	1.00748	1.059	378.288	0.708262
CAVIN1	6.83773	1.34027	2.69351	5.27458	2.76902	3.58386	4.01789	2.66189	2.51028	4.56298	2.54177	7.01042	1.08854	4.60898	5.21782	0.32621	4.46376	3.61867	2.82184	4.23012	1.61055	3.8232	1.45228	2.88554	3.00522	4.86198	2.53899	4.59379	2.94675	2.48804	0.352506	8.6856	1.96152	2.95376	2.67643	3.12017	1.74918	4.83618	1.31902	2.0243	1.84589	5.7579	1.22089	3.44925	1.70862	3.99239	2.74551	8.73855	4.60301
STIM1	2.2329	1.20408	0.0993746	2.7768	6.19126	0.67208	0.780136	0.406623	1.77636	4.18797	6.23885	4.33567	0.134985	2.64044	3.1996	2.77302	4.88144	1.06182	3.14817	2.42952	1.05371	0.746547	0.110428	0.40189	1.64843	4.12982	2.76754	9.5138	3.2289	7.51943	0.707836	3.93182	1.95381	0.741484	4.84982	2.70727	3.21866	10.2345	2.42231	3.27314	1.65036	4.23783	3.51815	2.46397	0.0343829	5.50591	0.703474	1.96156	5.32644
CBR1	1.10971	1.26857	1.30823	0.979264	0.887813	5.01023	13.7642	0.997048	3.83616	1.43786	0.889897	2.21677	2.37724	3.97082	1.01391	6.93614	0.324132	0.816301	2.28218	1.20703	3.00082	1.18764	1.58169	18.1399	2.23587	0.223605	3.43557	1.3984	5.5517	0.951476	1.16528	1.05597	1.55942	1.42601	2.25184	0.0915404	0.958848	0.648132	1.14407	1.14508	1.61006	1.25978	0.259624	2.2284	0.817021	8.37613	1.53904	1.83721	1.29101
CBR3	3.11431	3.22966	10.1837	0.83858	3.9632	1.86519	5.79229	2.72636	0.515155	0.207317	3.0422	1.22552	3.21062	48.1754	2.8504	1.34958	4.0309	2.52757	1.05327	1.26321	1.63559	2.82105	1.14268	5.28244	2.2435	2.95251	0.145569	4.0959	2.51685	2.78588	0.372371	1.96744	0.0858418	2.58977	0.011191	0.0784632	52.3894	1.96496	4.24109	61.2446	2.49681	2.93611	0.222535	2.40981	9.08264	1.13543	2.44331	0.298566	1.15886
CCAR1	0.192001	0.190309	1.32471	0.378043	0.163113	0.205828	4.01789	0.427898	0.745919	0.608254	1.56254	0.297823	0.0589874	0.0964639	0.367854	0.610121	2.36118	0.19411	0.458918	0.182698	0.361634	0.20398	2.77551	0.170908	0.263717	0.802466	0.00668243	0.38346	0.258511	1.11401	0.0702896	1.42502	0.493449	0.672624	0.390037	0.255297	0.609634	1.94052	1.97125	1.18528	1.99908	0.386098	0.5861	3.09041	1.50953	0.360658	0.292972	0.435974	0.442465
CCDC126	0.637007	0.992806	0.373728	0.999337	1.1414	1.19546	0.0967324	0.583177	0.734396	0.566864	0.794676	0.753045	0.981962	0.672808	0.665462	0.280576	0.794093	0.574868	0.848848	0.413066	0.718448	0.67362	0.490862	0.760846	0.564077	0.697461	0.458599	0.743414	0.742243	0.495222	0.27676	0.811316	1.1075	0.467591	0.852839	0.572136	0.621469	0.679906	0.493805	1.08401	0.344558	1.21549	0.474184	1.19573	0.639171	0.524832	0.471015	0.612888	0.376726
CCDC6	0.374825	0.830815	1.43414	2.87481	2.12877	2.06774	4.71711	0.388084	1.28124	0.432163	0.555535	0.581066	2.55925	2.48559	0.705758	0.43712	0.320382	0.73582	1.27226	0.303608	0.617052	1.56621	0.434177	3.85274	2.86529	0.364475	0.137545	0.383616	0.382059	1.41978	0.841416	0.265552	2.82464	1.44582	2.56983	0.271775	0.865144	1.68308	1.64005	0.298371	2.34179	3.52861	1.85624	0.379625	1.9135	0.670578	0.831229	1.92101	1.09035
TRIM28	0.268003	0.173164	0.255682	0.335005	0.154402	0.77223	0.694072	0.171569	0.142854	0.0759563	1.04828	0.212161	0.210958	0.294822	0.141483	0.216584	0.197819	0.107066	0.0963082	0.178585	2.30394	0.406041	0.138712	0.37574	0.53485	0.26314	0.237119	0.236183	0.167548	0.252801	0.165258	1.36824	0.306513	0.153751	0.468009	0.152485	0.173956	1.68735	0.235511	0.202879	0.13019	1.51695	0.321479	4.10221	0.560876	0.160662	0.113164	0.276922	0.420073
CCT2	2.14103	3.24862	1.32471	6.63796	5.28352	1.96985	3.68956	2.72636	0.597445	2.23372	1.9662	4.86236	1.87695	0.512514	4.04681	2.88252	0.0215474	3.65112	0.159129	1.85257	1.59417	1.51286	1.12875	5.28626	3.44095	1.76335	1.82466	1.5777	7.35561	1.24019	2.1503	1.63926	3.62658	0.0346883	2.61589	2.56693	5.07097	4.5429	0.0119172	1.18528	0.247724	2.00446	2.05138	2.31038	6.34465	0.140201	5.94896	5.78982	0.727203
CCT3	0.0820594	22.1909	1.08821	2.94992	1.03694	0.894013	1.3528	0.153616	0.234797	27.2216	0.464042	0.0204172	0.545585	0.180592	29.8672	20.0961	2.08946	0.661342	22.8667	6.42335	0.655588	1.14615	1.90921	1.15033	2.09131	9.83546	0.588761	0.779334	19.4438	0.48527	0.910933	26.2715	0.750019	5.94662	0.823249	15.9362	0.163545	0.920385	0.118822	1.18528	1.13211	0.410994	0.240992	22.3785	0.256099	0.312482	1.07012	0.786274	2.02911
CELA3A	0.472181	1.8581	31.6283	0.879752	0.559821	6.87256	2.12275	6.48543	4.32562	6.22453	128.837	45.9174	2.31861	3.38203	1.55668	141.621	0.758396	0.0821266	1.20593	2.64009	4.09735	0.1825	54.5049	0.442135	3.44708	55.7993	2.48983	0.285933	1.26333	1.07184	3.6039	2.89283	1.95103	2.31424	2.92711	8.16429	5.10311	3.96932	92.9879	26.7933	2.75042	0.0865519	1.32769	7.56766	3.27351	0.756271	138.529	325.518	0.160635
NOMO1	0.108641	3.22966	0.266025	0.454766	2.76902	0.022334	4.01789	0.381702	0.122661	0.142106	0.137056	0.144389	0.121513	0.0871114	0.542706	0.198603	0.127971	0.244521	0.0180755	0.0712986	0.0185155	0.0337688	0.15312	0.191519	0.132894	0.18831	0.0138871	0.0564038	0.0920899	0.0871684	0.184257	0.263171	0.0615671	0.177773	0.0490437	0.0833871	0.0344344	0.0373299	0.439265	0.0721045	0.0442222	0.128193	0.050844	0.0515689	0.114696	0.157848	0.0452808	0.138502	0.187215
GET3	2.64749	0.481617	5.63302	3.55702	2.1701	0.289841	0.259524	4.11291	6.45286	3.76041	2.75004	4.29917	2.38024	6.9042	2.49725	4.29588	3.94717	4.04619	3.73198	3.21327	3.96374	3.33427	4.38239	1.4339	2.4344	3.67072	2.60403	2.30316	3.84268	3.67157	1.13061	0.0742235	2.24306	4.12159	4.21735	4.21143	2.91448	2.54378	3.51607	1.88157	3.73279	5.01049	1.5953	4.49558	2.79145	4.30347	5.0604	3.70595	4.15851
CCT8	0.0264727	0.849664	1.40628	2.02811	1.6411	0.386447	2.22708	0.218979	1.21592	0.0764051	0.544889	1.72671	0.712833	0.734411	2.90693	0.731821	0.733708	3.849	0.44131	3.36582	1.32943	0.949339	0.298965	2.10841	0.910201	1.54647	0.479087	0.019988	2.94745	0.495891	0.363521	0.585427	1.41965	0.434722	1.55789	0.595222	1.10493	0.0254153	0.51123	0.572516	1.52479	0.523254	1.04145	1.2276	0.0353964	0.805089	0.585761	0.929936	1.29149
CD109	3.88305	5.1851	3.95351	4.70378	4.24442	5.00513	12.6826	0.751044	3.71205	5.84976	4.70198	4.16046	3.65433	4.29723	0.612052	6.90837	3.02804	6.73938	2.34646	5.50077	3.51906	4.76171	7.02667	11.6085	8.40779	3.59373	5.02304	13.0787	2.90504	5.32738	5.83738	2.04599	1.817	8.1812	7.71593	4.3919	5.41344	11.0255	5.53809	3.70674	6.88502	4.13721	10.4902	3.86253	7.95412	3.48408	7.10171	8.98204	3.43696
CD14	48.093	95.1961	55.2977	46.7894	51.1517	35.2805	59.6768	32.027	14.3486	38.7888	32.8843	15.6519	24.8322	37.4417	41.6061	35.3017	75.03	13.6869	742.069	34.3189	41.3902	47.7373	37.8623	37.4164	568.261	36.2033	14.1852	41.9858	44.14	43.5971	28.406	204.858	19.9487	63.1261	40.6472	32.0436	57.6285	32.9937	34.7685	44.287	44.8507	17.1148	24.1268	83.0189	13.6671	16.4559	49.9798	42.0401	27.4377
CD163	1.8901	1.08918	0.209805	1.10172	1.65339	1.95225	0.402271	1.45747	0.133254	0.456417	0.982908	2.28387	1.8017	1.06865	2.11682	1.78551	2.7019	0.795341	0.755758	1.4012	1.94939	1.73778	0.988853	0.26264	0.541897	0.898188	1.30647	2.16039	0.658571	1.14719	0.0762541	0.960359	2.10671	0.124487	1.26851	0.0715329	3.35223	0.732455	2.53003	0.74184	2.26736	0.80946	0.173745	1.61647	0.957804	0.927096	0.856307	2.7186	0.0455701
CD2AP	0.257028	2.35194	2.15505	1.91468	9.69168	2.78176	3.4872	2.78034	2.19779	2.97595	8.99842	1.8891	0.160686	1.8249	3.53867	2.61237	2.6662	0.232018	4.16017	2.19756	3.39074	10.9472	2.19302	3.99301	5.74229	1.46481	0.614225	11.8298	0.221614	0.085729	0.707836	2.41104	1.95381	2.58349	2.70843	2.02674	28.4991	1.80535	2.0004	1.06236	1.8261	2.42367	0.482084	2.09628	1.60293	2.62148	0.691213	10.2332	3.13747
CD44	2.73456	0.311707	0.0984355	0.106048	2.0393	0.25138	0.78293	0.163252	0.241128	0.105933	2.13661	2.8208	1.70492	0.159948	0.420818	0.138136	2.41619	4.72419	0.109954	2.36443	3.82319	3.4204	0.196311	1.11453	2.89677	2.21058	3.19858	4.87366	0.530026	4.2387	0.680805	2.15772	1.79728	2.08219	0.542021	3.35896	0.660607	6.00809	2.06746	1.56742	2.25408	3.92937	1.12937	4.60339	4.97188	0.36622	1.64953	3.81214	0.120298
ARG1	3.77745	9.88937	0.559318	0.600986	0.973295	2.85983	9.05552	3.78792	0.049221	0.881008	0.659016	39.0478	1.07087	4.58419	101.341	1.43145	0.757864	0.384468	1.37658	0.87408	0.876741	1.14615	2.66065	0.62973	4.3554	0.669768	0.749349	1.18912	1.10448	0.496948	3.19953	1.46558	0.573949	0.440159	0.355267	0.505668	0.33941	1.5826	0.870533	1.52439	0.300917	0.233103	0.441409	0.119503	1.40641	0.702647	1.18811	0.646115	0.257312
CD93	0.0619406	0.135302	0.0554501	0.151423	0.169951	0.197844	0.303172	1.83114	0.0593567	0.18994	0.115391	0.0329155	0.460629	0.212811	0.18875	0.127525	0.116528	0.154736	1.10147	0.224342	0.166817	0.157719	0.170697	0.556025	0.314804	0.0929143	0.140712	0.179224	0.179048	0.288517	0.441586	0.130088	0.126383	0.200736	0.228236	0.241156	0.137609	0.207875	0.0874687	0.102693	0.0814973	0.157055	0.111363	0.168696	11.7787	0.1271	0.156306	0.121281	0.0784192
CDC42	0.940861	2.12227	2.7211	2.35714	2.86603	2.04512	2.97364	3.17412	6.99434	1.07523	1.33068	1.68312	0.657385	1.47201	0.279897	5.4544	1.26167	1.13964	2.76425	1.19938	0.0849195	1.91888	2.5608	2.50122	0.471887	2.95251	1.29842	3.00075	1.92352	3.09028	1.2681	3.4468	1.51408	1.68931	4.81533	2.56693	1.66273	5.6837	2.8659	2.02079	3.83035	3.78157	5.25482	1.69778	3.71913	1.47586	3.15872	2.65169	6.55547
THBS1	36.8435	0.668995	11.4701	113.498	22.2864	17.7095	24.8625	12.1662	23.0906	18.421	28.649	20.383	20.2616	25.2219	8.36047	9.68771	27.0667	13.2527	10.2781	29.8719	15.7722	22.2482	17.46	7.9905	11.0932	25.7273	10.739	12.7442	12.1231	62.6825	13.1918	62.4578	6.68632	24.806	20.6031	22.557	32.9443	23.0673	70.3502	18.136	15.6004	28.6144	9.22891	12.5782	26.1957	6.96674	17.256	12.3626	39.0066
CDC42BPB	0.246922	3.22966	0.109381	2.56618	0.526245	0.191321	0.156659	0.209418	0.213747	0.164938	0.216984	0.0366576	0.287765	0.199512	25.8938	0.313699	0.316668	0.172605	0.237886	0.266483	0.200716	0.269119	0.35547	0.0901908	0.622103	0.0660494	0.248319	0.319701	0.45128	0.424874	2.66072	0.330694	0.31913	2.81317	0.370795	0.2619	0.389372	0.392439	0.119445	0.155024	0.0954959	0.207551	0.0282918	2.54468	0.340807	0.240112	0.0886448	0.266381	0.293022
CDC5L	1.02759	0.443631	0.217276	4.38217	2.53904	3.13477	2.71351	1.07859	0.862789	1.23271	1.03191	1.30263	0.123342	0.0650343	0.318217	2.00881	2.27334	7.8845	2.10072	1.71837	1.80979	5.35514	1.93013	7.38705	26.3572	3.90619	1.94645	0.100548	0.873721	2.86286	4.09798	5.69165	1.74707	5.23645	1.15784	0.680293	1.47106	3.84127	2.76702	1.4218	3.85399	5.23267	2.39905	3.44375	4.46966	6.52224	5.18946	4.21928	2.43186
CDH1	9.92781	1.5995	1.59754	0.530079	0.575904	7.03242	0.179404	0.157724	0.432393	0.345387	0.562119	0.0737205	0.0895406	0.462263	0.491108	1.08815	5.16356	0.863585	8.86406	0.284466	7.92373	12.5843	0.592094	0.484759	0.898651	0.754053	0.320987	5.2243	0.74179	0.293254	0.948034	0.0329845	0.47653	0.875934	0.0541413	0.0900777	0.146301	0.21923	0.194106	0.112636	0.0622292	0.660016	3.86648	0.370348	0.342362	0.264469	0.1573	0.60109	0.519284
IAH1	2.55549	0.137571	1.30746	0.664033	0.667387	0.224388	3.12561	0.433727	0.930978	0.15673	0.360383	0.150315	0.439309	0.293638	0.262399	0.324391	0.861681	0.239501	0.12662	0.294409	0.330805	1.14615	0.342309	0.20404	0.162445	0.508952	0.18101	0.239439	0.185685	0.619687	0.126177	0.862245	0.358835	0.275855	0.241584	0.557557	0.153369	0.474612	0.18847	3.68446	2.91517	0.251855	0.239455	0.229463	0.54828	0.573551	0.2708	0.5031	0.33176
CDH2	0.0640849	0.675382	0.810409	1.38093	0.0688444	0.0967096	0.760222	0.579455	0.537632	3.39092	0.0704507	0.553842	0.0759939	14.8366	0.892627	1.69916	6.98551	2.02367	0.373387	0.407442	0.643686	0.0504189	2.78293	1.11069	0.955749	1.07794	0.669541	0.637023	1.41892	1.00105	0.714747	0.545216	1.13337	0.607382	0.0442389	1.03569	0.764393	0.603264	0.898747	0.342104	0.304376	0.0344961	0.0170053	0.49983	0.389581	0.830215	0.292817	0.409711	0.759347
WDR1	5.17951	8.46513	0.278673	8.08172	1.42875	0.917948	1.27173	1.36785	0.861963	0.207596	2.50381	14.8529	0.47267	3.4739	0.234553	1.09272	6.21342	0.474368	4.62639	0.730994	1.32471	0.377179	1.31968	0.931916	2.33915	1.62688	1.06799	2.24408	0.176424	5.87128	1.38807	0.122159	1.36929	1.67129	5.79181	4.24151	0.513774	2.91267	2.21092	4.381	0.909404	6.74095	8.38201	0.260208	0.26158	0.372464	0.404119	1.45336	1.35173
CDHR2	0.156622	0.410236	0.136009	0.823023	0.0669244	0.0230911	0.673016	0.154361	0.117258	0.105111	0.191551	0.0947267	0.0677606	0.057245	0.357682	0.172453	0.0978554	0.178571	0.124018	0.0635357	0.328641	0.140889	0.130481	0.186689	0.999269	0.0702683	0.110382	0.727156	0.18604	0.0187132	0.413327	0.251755	0.598636	0.0606833	0.0458657	0.143009	0.135744	0.481977	0.162356	0.147896	0.229674	1.60434	0.366742	0.0871882	0.146461	0.215731	0.0927707	1.32135	0.233371
CDK1	1.37193	0.681325	1.28074	0.842731	1.17814	1.53263	4.01789	1.18478	0.982439	1.08799	1.17413	1.2428	1.13621	1.00982	2.34251	1.08764	1.07012	0.441806	0.743501	2.16876	1.71668	1.21126	1.31711	0.536295	0.716401	2.05433	2.85991	2.22992	1.24406	0.803329	0.199507	1.30348	1.09458	1.237	1.29825	0.747521	2.45247	1.32068	0.628927	0.801144	0.835086	0.978337	0.725573	0.703245	1.71868	0.634416	2.00955	1.12669	2.36404
APEX1	0.376071	1.29845	1.33515	2.56618	0.648683	0.7593	4.32241	1.42873	1.04566	0.705563	0.694316	0.291625	0.131885	1.06474	0.358063	1.62102	1.01043	0.67042	1.16097	0.401015	17.3875	1.53992	0.682495	1.19592	1.43577	0.876507	7.13792	1.17962	19.6993	0.67405	0.152922	0.74108	2.94276	11.4937	1.30592	0.701395	1.31301	0.956813	0.664365	0.661112	0.892418	0.516232	0.78532	12.2558	0.708079	0.0882072	1.92348	1.08221	1.2413
CDK11B	0.179834	0.112101	0.077498	0.272069	0.1832	0.226826	0.335172	0.111772	0.118468	0.139172	0.119979	0.00720399	0.390691	0.168878	0.196924	0.12851	0.189867	0.130885	0.155812	0.144906	0.150545	0.203893	0.3736	0.325705	1.06032	0.175127	0.216111	0.234962	0.394941	0.214778	0.261588	0.118103	0.23395	0.139462	0.597663	0.315133	0.171153	0.162581	0.0757498	0.140233	0.0859182	0.175538	0.135782	0.204827	0.200373	0.153116	0.0698073	0.17124	0.131845
CDSN	0.793598	1.31908	5.7165	1.24427	0.813438	0.300511	2.20234	3.98468	0.352373	1.22691	6.41541	0.837221	0.185664	0.389899	0.753167	0.601595	0.538435	0.628068	0.0461591	2.48363	2.52269	0.688304	0.259544	0.760846	0.564077	1.29417	0.114843	4.14104	0.44941	0.602491	0.487444	2.66084	1.5364	0.719092	0.460326	0.69003	0.488357	0.142137	0.561514	0.408908	1.8851	4.46262	1.131	0.62965	0.794462	1.13055	0.752804	0.93695	1.83651
CEACAM1	3.20913	1.71994	1.88916	8.3603	5.04425	2.1948	1.18083	1.34157	2.39674	2.56019	1.8446	3.79787	4.68955	0.324185	0.896904	3.88455	3.01894	3.18531	0.732239	2.785	0.200577	2.59948	2.12073	1.35171	1.04732	1.22757	2.83706	4.48001	1.32763	3.61129	1.3408	1.89899	2.37279	2.90808	4.72135	0.972281	2.64729	2.5624	2.32484	9.77983	0.543954	3.09438	3.94715	5.26483	2.861	0.815424	2.35908	2.52941	2.23638
CEACAM6	0.918061	1.82481	1.21627	1.27374	3.68214	1.3651	0.808041	0.881922	1.55719	0.697039	0.889591	0.867896	1.35269	0.432247	2.63934	2.22882	1.3268	1.10835	0.634909	0.492057	0.267436	1.09548	1.90309	0.688199	0.725966	1.20414	0.466163	1.48504	0.504188	0.960672	0.339579	1.08306	1.96721	0.898383	1.93642	0.471867	1.09969	0.965313	0.829657	1.11304	1.1385	1.14838	1.09962	0.640559	1.11613	1.19314	0.271718	1.01448	1.15648
CEACAM8	5.85218	4.08321	9.97913	2.75585	3.53269	3.96511	3.19363	15.7155	12.7152	12.9601	8.83546	5.79986	11.7919	6.35793	10.4278	12.3753	7.40366	12.465	5.55864	8.14079	30.5038	5.79243	9.5063	3.17826	4.55056	10.4446	1.63737	6.68413	5.04024	2.67809	1.64355	5.65011	5.30798	11.1599	6.56995	7.56908	10.2187	2.47753	4.06751	3.6838	6.93413	7.22098	5.27115	2.30978	2.96209	8.92784	5.76732	4.78092	9.82158
CEL	1.21123	0.7634	0.544773	0.269545	2.87597	1.63276	0.245844	2.72636	1.82739	1.49155	0.958069	1.52823	2.25579	0.508039	2.47728	0.458873	0.0360734	2.92259	0.55567	1.15027	2.04988	1.97708	1.97839	0.744373	1.32818	2.33583	3.46369	3.05902	3.32274	0.778315	2.05299	0.123118	0.966216	0.363335	1.356	1.63918	1.67702	0.334659	0.83552	0.33078	0.425346	3.62236	0.428335	0.902843	1.88728	17.9192	0.539766	1.48539	1.97113
GLO1	5.24699	1.62308	3.99889	5.85348	16.5074	4.5624	13.8713	0.541071	5.94473	5.98346	1.73829	2.90164	0.734985	3.19536	2.52438	4.3962	0.0852201	1.85776	1.57616	4.94707	1.78436	4.77142	2.01871	2.96965	18.3172	5.7883	3.39444	0.318115	0.284163	28.4808	8.20808	2.74179	2.70526	3.71225	3.50628	5.46157	6.78763	5.58201	1.63897	7.65565	4.85622	5.20432	4.1107	4.99051	3.26689	3.1305	9.64133	0.817877	4.48528
MAP2K7	6.01967	9.58743	20.7024	15.1931	6.14776	4.17448	1.42175	7.94205	9.35938	13.1346	7.11565	24.1323	0.946547	14.1287	23.7725	25.2635	7.57732	5.36122	4.51369	39.4362	22.9763	4.4433	12.1748	2.88554	1.16198	14.7715	2.96526	6.15274	26.0047	4.94152	2.09481	17.1723	4.48076	14.1406	1.12672	17.9431	9.29989	4.25886	10.0039	9.18346	4.15649	5.40713	9.94034	17.703	4.19032	2.03621	5.57683	6.5928	27.9634
CEP170	0.967026	0.502996	1.79809	1.2613	2.76902	0.0633522	1.21267	1.03968	0.497814	0.228078	0.109668	0.0623685	0.515615	0.54734	0.309797	0.182848	0.338119	0.0605795	0.31708	0.451706	0.0934498	0.437147	0.428046	2.88554	0.90266	0.612948	0.710633	0.819982	0.0636347	0.413082	1.31517	0.893585	0.327386	0.174205	2.67643	0.225807	0.843268	0.232091	0.594077	0.423023	0.800936	0.41502	0.164322	0.248783	0.202322	0.586904	0.273607	0.488411	0.600604
CES1	0.803428	1.18733	0.669819	1.25688	1.21876	0.910897	0.892928	0.305626	1.04566	1.12793	0.117754	0.0461763	1.01619	1.04867	0.363683	0.449419	0.932458	0.839303	0.931173	0.778639	3.85859	0.420351	0.781099	1.38353	1.58481	0.781876	0.458599	1.41573	1.79601	0.818092	0.455378	1.92169	1.06315	1.84645	0.688456	0.655353	1.641	0.0337859	1.12197	0.85203	2.66726	0.918231	0.822418	0.786713	0.216382	0.470239	0.722801	1.09654	0.601973
CETP	2.31689	1.69351	1.13029	3.18683	2.85522	2.14659	5.57588	1.51862	1.62847	1.30745	2.13921	2.50084	0.963748	1.02235	2.93839	1.30406	0.816634	7.90963	0.503116	3.73145	0.676744	1.55536	1.84074	2.4558	2.97136	2.43795	2.3701	4.79759	1.94754	1.86841	0.77525	2.81329	1.07465	2.35976	2.77949	4.2451	1.24745	2.79158	2.4152	7.60231	1.78142	1.06705	5.29541	0.943043	2.33775	3.25484	1.96905	3.96784	1.54709
CFB	386.93	435.135	333.795	326.796	396.551	264.698	452.599	209.443	385.373	404.391	295.565	385.897	382.582	385.125	395.458	361.454	335.524	416.894	222.149	351.633	317.187	299.075	346.266	568.662	584.057	404.368	448.865	394.738	295.485	303.556	355.344	262.78	528.791	362.301	443.444	311	428.164	314.026	303.827	327.448	334.724	280.249	289.371	220.032	367.604	329.795	308.859	336.646	343.956
CFD	1.94325	2.03292	1.45216	9.87192	2.80794	3.58858	6.1525	4.67977	1.91578	0.248514	0.659923	0.373835	1.95742	2.18165	0.558528	1.58685	0.31007	0.106194	2.39558	7.61303	3.34838	9.7098	0.606505	6.20205	6.83579	0.319601	1.05395	7.82141	0.762911	1.64881	11.8227	0.981209	5.67302	1.01263	2.1548	0.911185	0.16491	11.842	1.35588	10.8236	2.16221	0.760644	0.310619	1.92283	2.84002	1.86604	2.92232	6.85811	2.75025
CFH	88.0306	68.3822	82.1477	75.5536	72.1435	71.5755	71.0227	54.3379	68.9323	59.0847	73.1609	56.009	83.9573	80.4812	87.3876	75.4298	55.0735	73.5623	59.7387	74.1136	75.2557	68.4242	67.6891	86.2186	87.2262	84.3923	76.1935	137.371	56.0228	86.6761	83.4815	72.1599	86.8516	73.5161	98.6521	76.2166	95.0171	66.6549	66.908	57.2652	58.9002	81.7644	61.6439	63.7971	69.3345	80.2082	84.4184	102.468	75.6928
CFHR1	28.2305	27.1336	20.495	22.0838	34.3578	21.5203	13.1545	15.636	21.3252	25.1118	14.6664	15.3195	34.2485	20.886	27.3388	27.2545	19.7357	34.223	18.2632	16.688	28.3793	21.4592	26.1499	27.7995	17.4977	17.7538	38.1484	22.9525	25.3905	24.3034	22.9169	20.0141	30.2955	21.8604	41.7299	16.6005	30.572	17.2952	20.0459	26.2246	20.6543	36.0486	15.549	28.9229	26.2899	18.2369	23.7134	26.0979	19.6998
CFHR2	4.78162	1.31033	1.28203	1.91783	3.07393	2.02203	0.887924	1.14541	0.863861	4.9999	1.51797	2.33957	9.69749	0.910585	3.15495	1.48261	1.16042	3.69445	1.00967	2.19989	1.94138	1.93256	0.49226	6.9923	0.702456	1.4608	5.63221	1.59652	3.11985	2.28783	6.33898	1.74537	3.53524	1.57272	8.33887	1.41535	2.06224	2.06871	1.12752	2.18853	1.37189	9.58947	1.8575	3.91658	2.4199	1.5141	1.4139	2.3534	1.27971
CFHR3	5.59343	10.0043	9.30866	10.6452	12.8387	13.0353	91.9694	3.96872	4.47709	6.00569	5.47417	9.70489	10.6468	8.87598	9.30799	9.71895	11.1474	14.2269	5.14066	10.3171	11.1735	8.62561	11.0008	120.831	93.5955	12.8896	8.29987	12.6338	7.19135	7.49422	72.9479	9.4379	16.547	12.8343	13.2895	10.0975	10.3919	13.5086	6.4185	9.2129	8.01439	20.8914	7.97117	9.74558	8.59011	9.24411	10.2135	9.62975	4.49102
CFHR4	0.740699	1.99044	0.352752	2.16049	1.73452	1.6969	20.0435	0.394661	1.0503	0.450692	0.86388	1.56706	0.437037	0.592275	1.81332	0.824707	0.643043	1.63868	0.153873	0.615135	0.673386	1.03966	0.7026	16.3394	3.97641	0.971285	0.477245	1.75503	1.68961	0.74928	2.19629	1.06008	2.2811	1.04019	1.072	0.938937	0.343073	0.664578	0.370375	0.630252	1.37938	2.56106	0.868866	0.714847	1.02137	0.585917	0.859769	1.12361	0.800721
CFI	23.1704	34.9929	39.2367	38.1022	24.8738	20.7314	23.4914	23.7109	31.2618	25.8829	20.1278	29.6268	36.863	28.8737	21.1069	32.1663	25.398	41.2621	25.1264	23.6184	31.8975	28.5141	30.6863	52.9339	32.0239	36.5828	48.5936	31.0914	19.9158	23.5419	31.8505	27.3851	43.5956	25.1949	25.8548	34.7316	32.1272	23.1557	27.3134	27.4004	36.8759	31.4823	15.7069	22.9474	24.1164	20.9119	35.7446	30.1124	25.1104
POTEF	0.462538	0.469209	0.431324	1.0212	0.481222	0.248447	0.523617	0.453455	0.432393	0.415021	0.478252	0.166174	0.264631	0.288401	0.662705	1.74165	0.352235	0.57116	0.26814	0.294002	0.834909	0.488894	0.422644	0.737524	0.234107	0.385443	0.660158	0.284037	0.74179	0.439453	0.269671	0.170328	0.424504	0.376241	0.673851	0.478476	0.580092	0.219528	0.540907	0.240753	0.364235	0.520792	0.222391	0.422561	0.186778	0.540023	0.312851	0.515551	0.497266
CFL2	15.1014	13.1162	6.01987	6.17098	22.6984	12.953	2.98351	11.313	6.19976	28.2661	5.09094	9.28159	0.543226	7.13438	1.39079	15.6302	10.8204	0.198467	4.75384	0.149156	8.19579	17.5198	6.47742	0.143391	1.16198	12.4674	1.45293	19.6172	9.12337	13.1573	0.801835	17.4301	13.8197	7.62542	23.9171	0.369699	10.7293	12.5541	13.5939	0.031938	22.0118	16.314	8.41991	12.1574	17.1089	0.598186	8.17117	13.0598	14.6702
CFP	0.434922	0.566394	0.427381	0.360459	0.415437	0.44081	0.148857	0.36041	0.595137	0.593104	0.342451	0.314803	0.763455	0.479549	0.340621	0.332606	0.205989	0.211697	0.289457	0.26737	0.206303	0.653402	0.395818	0.143176	0.128238	0.254685	0.19849	0.819982	0.167121	0.769362	0.065997	0.599179	0.502938	0.231917	0.349698	0.256039	0.645302	0.93522	0.28342	0.611218	0.209173	0.413601	0.242866	0.223551	0.466544	0.528273	0.161683	0.753064	1.11581
CGREF1	0.602305	0.465064	0.397115	0.232424	0.543836	0.170717	0.0928372	0.379712	0.544304	0.898169	0.436158	0.289186	0.67362	0.4103	0.307812	0.484461	0.9594	0.112626	0.445476	0.383146	0.322427	0.549435	0.182214	0.143176	1.73837	0.324165	0.308776	0.416198	0.27191	0.368141	0.065997	0.493562	0.608694	0.402597	0.465941	0.282589	0.929944	0.555818	0.505451	0.242333	0.395253	0.42975	0.408547	0.401	0.483291	0.448799	0.268056	1.02764	0.352538
CHD4	0.358794	3.31657	0.302624	0.0426646	0.336428	0.578139	4.01789	0.0609751	0.521093	0.0626154	2.05935	0.604326	1.89023	3.20265	0.218751	0.19852	2.66462	0.0271654	0.0152057	0.111271	1.49927	0.0528528	0.533107	0.0859298	0.0215768	0.0317946	0.345563	1.92599	1.73826	0.00776283	0.429068	0.195573	0.0284787	0.251538	1.08125	0.111054	0.960681	0.115785	0.0280367	0.283802	0.0252677	0.0715333	0.192936	0.973211	1.19327	0.341325	0.144221	0.332563	0.0409905
CHGB	0.152805	0.168128	0.0566946	0.123921	0.0432044	0.0350958	4.01789	0.0777359	0.0696173	0.359957	0.103393	0.0815584	0.0905799	0.0201354	0.565272	0.123491	0.0340661	0.190291	0.270454	0.0663595	0.0255087	0.10202	0.173318	0.0583688	3.00522	0.0530284	1.83799	0.232364	2.51685	0.557719	0.339819	0.190118	0.0227228	2.81317	0.0323261	0.112588	0.0301516	0.0671344	0.161825	1.18528	0.100741	1.38162	0.103042	0.0611573	0.0190553	0.110747	0.0699514	0.0543345	0.393955
CHI3L1	1.25623	2.138	4.04651	15.1947	6.49612	4.79698	5.61277	2.21671	2.04938	1.35972	1.03975	1.60621	3.69782	1.12007	1.50847	0.830068	1.43821	12.9952	0.933453	6.17259	3.79055	4.98937	1.15293	17.7611	13.6169	3.32222	8.76642	1.91728	2.78957	5.13699	11.4022	2.78329	2.69722	9.03756	3.33284	1.52456	1.1488	4.31944	1.70199	8.56311	2.63591	2.51477	2.00118	4.8802	1.78405	0.885847	9.33979	1.89884	1.99137
CHID1	1.72198	1.59667	2.94124	0.270985	1.56184	1.28423	0.873312	1.73339	4.03935	3.28443	1.79178	1.30227	1.99104	2.01605	2.21642	2.39493	0.981609	0.394188	1.34718	2.30538	0.503777	3.04159	2.32576	1.08464	0.954179	2.1542	0.454252	3.84633	0.920599	1.87064	0.43645	2.75909	0.591749	1.88373	1.5262	1.17792	3.12076	2.77233	0.770556	1.33461	0.822241	1.35352	0.88709	0.746407	2.82508	2.37482	1.03254	2.00342	1.75792
CHIT1	1.55859	1.97297	0.463269	0.821139	1.19543	0.639403	2.00757	0.503902	1.05402	0.903263	3.44966	2.68474	0.592555	0.606385	0.582636	1.13137	1.01426	0.356622	0.818397	1.00141	1.27034	0.988995	2.17813	1.17422	0.609878	2.80136	1.11183	2.40057	0.702054	0.789325	1.43089	2.99359	1.23102	14.3235	0.133337	0.893275	0.94076	0.635957	0.644623	2.34999	1.36481	0.874273	1.7393	1.12652	0.611938	0.688024	0.612199	1.11219	0.152403
CHL1	19.3173	0.514485	7.40305	45.1849	26.4487	16.2718	1.53181	0.161822	9.86171	15.4241	22.6003	11.4108	17.0676	1.96241	13.8891	18.8102	64.516	19.3069	8.4402	21.3638	24.2404	18.1762	0.185878	1.7977	7.45048	20.6474	24.3688	34.7207	1.71287	16.2187	1.63082	13.7576	29.0447	18.8254	36.0552	21.8978	9.57547	23.944	10.1996	0.414567	16.8693	20.4524	19.6741	18.8968	22.7406	19.6759	14.0094	29.2563	16.088
CHMP4A	6.60948	5.80524	4.43281	4.83763	2.66947	3.05187	4.91659	0.734639	9.79394	9.93854	8.42281	3.70972	5.98575	6.85104	6.59381	10.1551	7.5757	9.30088	5.10596	8.56595	2.67628	3.89897	9.67728	4.71969	1.85677	10.174	2.89325	9.07606	4.40007	4.87266	1.74724	9.24301	0.652298	10.4301	3.0556	10.8272	2.68331	4.68964	4.30555	7.39128	5.45847	4.84217	0.95599	3.08525	3.80122	4.73424	8.63003	5.3639	3.04033
CHTOP	4.62573	4.06431	4.29881	3.56132	3.05136	6.22007	2.70325	4.53483	4.18622	4.07813	3.78595	3.58916	3.81651	3.43081	3.28098	3.39641	2.81572	1.68092	3.11543	8.20731	4.19327	5.19593	1.90182	2.06519	1.14529	4.61424	4.06518	5.4687	3.37173	4.34201	0.579266	2.12743	4.96769	4.32366	5.21652	5.18627	2.42254	4.52864	5.81125	3.75028	3.38519	0.562236	3.53321	4.05265	1.22179	0.53886	2.3734	8.4773	5.31611
APMAP	2.3259	2.17534	0.784623	9.69698	5.85275	2.48662	1.22267	0.107387	0.689888	12.389	1.70221	1.50276	2.81683	7.39957	21.7255	92.237	1.27788	3.6662	0.510296	1.76773	13.8853	5.71136	1.90365	0.31989	0.978443	4.63244	1.6881	2.96534	0.168128	0.891668	4.19735	3.64662	8.61308	9.99392	11.2794	2.95403	19.728	5.0493	8.25431	0.915081	2.55667	1.57046	25.3943	2.1822	0.751619	5.84334	1.08365	8.84215	14.7225
CKAP4	0.348749	0.909829	0.857607	0.46129	2.76902	0.0916969	0.139279	0.431885	0.289846	1.36864	0.121431	0.10868	0.0735577	0.0504312	0.324734	1.9005	0.361506	0.817935	0.311916	0.426539	0.398628	0.090357	0.509763	2.88554	1.77574	0.270641	0.407721	1.20539	0.257712	0.294	0.0586422	2.74173	0.27451	0.487561	1.80134	0.223956	0.454843	0.20194	1.17923	0.325761	0.212959	0.115984	3.33204	0.234962	0.427586	0.329483	0.342917	0.745575	0.0708104
CKAP5	0.167278	3.22966	1.32471	0.0367325	0.0780056	0.0723036	0.21195	2.72636	3.47621	0.130378	0.0864485	2.38719	1.70766	0.0343984	0.243958	0.0981581	0.132865	0.0483449	0.115661	0.183056	0.0150581	0.119945	0.0672665	0.0632959	0.0457755	0.0927082	1.83799	0.151766	2.51685	0.0735444	2.66072	0.271384	0.045471	0.116894	0.154386	0.209631	0.209515	0.0794727	0.109695	1.18528	1.05536	0.0797314	1.11139	0.0127824	0.609761	0.358692	0.118029	0.033725	0.140196
CKB	1.20135	3.87089	0.577331	0.962285	0.569694	0.386447	1.45835	0.909527	0.676912	0.622542	0.208929	0.449557	2.35917	0.240012	0.143645	0.100474	0.686682	0.22999	0.890553	0.423332	1.21752	0.211511	0.47045	0.399525	3.00522	0.596946	2.44915	0.234252	0.313771	0.729	0.162758	0.542545	0.656112	0.11505	0.210314	0.269969	1.32984	0.140592	0.793687	0.483195	3.1264	1.25455	0.239455	0.389022	0.606846	0.190253	0.218833	0.629493	0.565002
CKM	0.661948	2.17358	0.857607	0.976582	0.0464974	0.136081	0.783136	0.239944	0.497814	0.352197	0.279712	0.235267	0.382154	0.344132	0.190231	0.48081	0.643708	0.276718	0.249637	0.0768192	0.338759	0.408974	2.15914	1.65678	0.926486	2.95251	0.226373	0.721096	0.200832	0.352795	0.723252	0.3289	0.369572	0.336322	0.43788	0.242636	0.979403	0.327915	0.591619	0.379201	1.05536	0.437957	1.81052	0.400173	0.0495285	0.142044	0.17989	0.488348	0.205293
CKMT1A	2.83342	2.11097	1.79585	1.35975	4.3257	2.06825	13.2771	0.685035	1.14169	1.42767	1.72396	1.49006	4.38194	1.53434	1.30686	2.0533	2.32218	1.90105	0.853519	1.6525	2.01267	1.2521	2.29603	10.6305	2.59782	1.41319	1.56889	2.73505	0.61128	2.96171	0.136482	3.39267	2.77086	1.97077	3.07015	1.00864	2.64729	4.59658	1.24011	1.05089	1.21046	1.28131	0.733728	0.844823	2.95122	0.863176	0.354699	3.78629	2.30147
CLCA1	0.397174	3.22966	0.332431	0.249014	0.375439	0.832351	2.88108	0.389602	0.11254	0.111026	0.289514	0.207128	0.336349	0.0425379	0.478787	0.340654	0.623989	1.85899	0.309189	0.307874	0.980795	0.445455	1.30721	1.51865	0.844516	1.25737	0.463169	0.362403	0.439969	0.441616	2.66072	0.429411	0.39328	0.113783	0.441603	0.269585	0.595121	0.574983	0.139683	0.197156	0.212959	0.787183	6.40502	0.494404	0.42767	0.500524	0.348058	0.601336	0.31121
CLEC3B	18.77	19.9665	31.1772	23.0851	21.2528	16.0287	10.1578	32.4252	18.5967	25.5389	17.5036	22.2883	22.3435	19.4301	12.6292	20.2113	25.495	21.1313	14.7508	18.6255	11.4662	30.4911	54.6517	11.6597	11.8513	14.7262	13.3511	27.9376	24.1359	26.0701	8.45878	22.3481	22.6121	24.3636	33.9113	15.5253	18.6899	16.4478	17.7859	18.4906	23.1256	22.716	17.252	24.7801	13.9189	15.9023	19.9273	31.6011	13.3955
CLIP1	0.25723	1.14169	1.03423	0.845825	0.546551	0.528243	0.739503	1.69609	0.953342	1.3812	1.749	0.018949	0.656753	0.83361	1.1041	1.13688	0.715906	0.0671834	1.01015	0.867354	0.49894	0.776368	0.827001	1.09661	0.478511	1.44444	0.101181	1.74163	0.808899	1.87528	0.96813	1.32545	2.52239	1.28638	0.785575	0.686802	1.25222	0.656006	0.235516	0.367822	0.673477	0.360559	0.52876	0.795985	0.654381	1.0494	0.473545	0.434289	2.73184
CLMN	1.90102	1.0965	0.431324	0.529514	0.421284	0.572831	0.533485	1.00211	0.193531	0.380279	0.62121	0.216538	0.332485	0.411013	0.478198	0.659815	0.398942	1.11588	0.0576564	0.473065	0.415858	0.664514	0.605583	0.688882	0.23741	0.39868	0.514386	1.17192	0.537641	0.598528	0.269671	0.550421	0.582606	0.323687	0.193311	0.28554	0.59468	0.427936	0.583469	0.26988	0.328462	0.472271	1.15781	0.629905	1.14076	0.451202	0.542432	1.66057	0.301468
CLPP	1.65501	2.31043	4.38623	0.722917	0.665073	2.71994	1.57291	1.0265	2.82009	0.930838	4.35706	2.49185	1.31868	2.54124	2.61581	4.66247	1.39137	2.98362	1.2415	1.12534	1.12509	2.11866	1.08702	2.88554	0.0938225	2.0025	2.76754	2.51271	1.36774	1.88501	0.344848	1.58904	2.52239	3.10534	2.06315	2.04035	3.33671	1.9089	1.05166	2.38739	12.7905	1.9	15.1338	2.11077	1.17303	6.59747	2.74734	2.08754	1.38588
SNX27	378.977	22.362	137.671	15.6168	9.73832	21.3621	81.7559	16.1302	10.085	23.8486	11.4794	23.9269	1.47039	8.63893	9.42815	2.90726	7.48842	6.86676	183.45	6.31704	37.6375	15.5046	12.3723	0.942347	3.00522	8.44214	44.9872	467.111	29.5099	31.1235	1.63346	14.5702	31.8002	4.99477	0.238447	7.42727	22.1026	404.562	8.0524	35.8606	7.45554	433.849	17.9587	457.07	32.2435	175.523	12.6835	38.3223	263.009
CLSTN1	0.0453739	0.0759489	0.597874	0.0298059	0.258699	0.140328	5.90664	0.211905	1.13342	2.36765	0.02512	0.0256121	6.50551	0.0875611	0.369564	0.260553	0.539419	0.0587842	0.190737	0.28432	0.266687	0.173763	0.461755	2.88554	0.181733	0.21169	0.152116	0.154841	0.258768	2.99959	0.132732	0.154897	0.301995	0.263173	0.122349	0.0769434	0.0521145	4.56058	1.32324	0.349374	0.181618	0.256269	0.12396	0.0684261	0.368478	0.064068	0.312057	3.01843	0.248132
CLTB	1.28307	2.20383	0.997638	0.775173	3.15876	1.91175	1.26731	0.672487	2.87251	2.63857	1.12041	2.13582	1.35683	2.12793	2.09693	3.16974	0.945921	2.34769	1.22863	2.01071	1.18975	1.73358	2.50236	3.67877	4.28171	2.78286	1.9651	2.17987	2.11164	0.254689	3.07371	1.17444	1.41194	1.44899	2.83913	2.55577	2.32519	1.74107	1.61743	3.07417	1.05759	2.60982	2.64088	2.36913	1.81282	2.04657	2.16637	2.03178	1.5314
CLTC	1.65368	0.567584	0.25282	0.72132	7.99047	0.499074	0.458269	1.12475	18.7017	3.10074	2.17437	1.17804	0.0744645	1.87301	2.33146	0.573697	0.369182	0.119604	0.204894	0.364259	0.680097	0.0233688	0.382086	0.0410316	0.0836552	1.26955	1.11299	0.102814	0.434897	0.631018	0.115476	0.799274	0.280117	4.74862	0.879707	0.62373	5.83843	1.68055	0.866967	0.620544	0.368476	1.33163	0.79448	1.2613	0.177822	0.0611496	0.250418	0.0328918	0.936294
LAP3	0.283091	3.22966	0.511133	0.408192	2.76902	2.13297	0.178738	0.727684	0.143634	0.532512	0.183629	0.274062	0.245878	0.502657	0.0561346	0.939847	0.686682	1.96209	1.05327	0.369032	0.470019	0.381281	0.425656	0.284564	0.0801867	0.665088	0.370042	0.733829	0.311205	0.479268	2.66072	2.74173	2.52239	8.64588	0.222508	0.524136	0.773557	0.108805	3.93615	0.27479	1.55084	0.442508	0.323792	0.36818	0.650975	3.23095	2.57574	0.640931	0.388796
TBL1Y	0.44938	3.22966	0.857607	0.277943	0.441435	0.485526	4.01789	0.411073	0.207656	0.380713	0.584135	0.617648	0.317567	0.501169	0.223574	0.327983	0.361506	0.543301	0.201795	0.306502	0.297483	0.292897	0.461755	2.88554	0.603104	0.442342	0.249125	0.347486	0.420878	0.274985	2.66072	0.433765	0.39328	0.257083	0.441603	0.220582	1.04046	0.327915	0.643984	0.325761	0.212959	0.200928	1.0693	0.176195	0.403933	0.41243	0.342917	0.421332	0.288578
GTF3C4	0.0109005	3.22966	0.0554523	2.56618	0.0589669	0.0336876	0.0836545	0.0421039	3.47621	0.0702389	0.00840694	0.030446	0.0598744	0.0408078	0.112727	0.228866	0.0946111	0.123721	0.0965142	0.0932778	0.180036	0.0397124	1.30721	0.0803948	0.0726857	0.0569331	0.0435446	0.0811416	0.172712	0.0350914	0.129328	2.74173	0.0330861	0.100981	0.0485724	2.56693	2.95236	0.0414438	0.0589481	1.18528	0.0490069	0.0226782	0.0142403	0.0203184	0.0633341	0.0710112	0.0847129	0.0476221	0.083781
CMBL	6.35559	4.48288	12.9597	6.37549	5.8449	4.58492	4.01789	6.3752	4.69324	3.21152	3.35162	19.2507	1.08854	5.80941	18.3209	5.69684	6.3407	2.82656	4.81781	2.51317	4.24533	4.17737	5.27647	3.84985	8.36793	12.9653	4.5866	8.59365	3.73808	2.02253	1.91854	2.54041	6.02839	4.91994	2.67643	3.89236	1.86501	3.92326	8.09494	6.09039	6.18057	3.53012	5.71495	4.08847	5.41504	7.37555	4.49425	6.5022	6.45546
HDGFL3	2.42147	2.46385	2.07136	2.21273	4.60977	2.61582	11.6761	3.65212	2.23683	1.45623	6.10416	3.50135	3.49715	0.366396	1.53131	4.16713	1.6931	8.73056	1.70471	3.86254	9.62153	1.53212	1.25799	19.3138	7.15383	3.40749	2.16364	0.643548	2.09968	1.83728	4.83999	1.75959	0.27465	3.01676	10.5251	7.73548	5.5429	4.7607	2.18359	2.20803	1.90193	3.33692	1.93366	1.22815	1.71564	1.59697	2.85925	0.292433	1.62432
CMTR1	0.409123	1.72003	1.61581	1.18483	0.978307	1.44821	1.06424	1.51759	0.611873	1.16726	1.09119	0.815892	0.193307	1.65579	0.0622067	2.22956	1.7236	0.171585	1.91705	0.962913	2.62665	1.22906	1.78403	2.8218	3.00522	0.534052	0.409494	1.59296	2.70322	1.30354	0.84527	1.48985	4.48006	1.2339	0.574995	3.63338	0.597394	0.496501	0.993482	1.18528	2.62563	1.62751	1.36936	2.4031	1.02028	3.23493	0.392924	1.62132	3.11053
CNDP1	4.53552	5.18564	18.3702	13.4556	3.37991	6.02548	1.46192	3.56316	8.21613	1.76042	3.07374	4.59378	4.24942	2.2005	0.971046	9.2729	2.28084	9.80419	9.76889	0.896439	6.01195	9.18395	3.19614	8.6317	11.2692	8.25148	11.9474	3.77284	9.9577	1.69338	19.0754	1.33073	5.85165	7.67274	3.73275	10.2781	5.11964	2.9866	4.1245	11.58	7.68315	20.5188	5.24567	5.09721	1.84948	12.1055	12.1943	11.065	4.52188
CNDP2	0.47805	0.340984	0.532108	0.730249	3.01915	0.0515029	1.69765	1.486	1.39085	0.494453	0.851323	19.1702	0.845195	0.677478	1.02234	0.689285	0.423158	14.9105	28.2276	0.0418608	0.420378	0.206245	1.30721	0.225211	1.43577	2.95251	1.83799	0.991813	2.51685	0.721326	2.66072	1.99192	0.936915	10.6664	17.9027	0.671515	1.44006	0.83046	0.519423	0.652642	0.892418	1.54619	0.767918	0.173854	0.884497	0.568864	13.9796	0.561435	0.841072
CNN1	2.50651	0.502009	1.29153	1.91321	4.44751	2.5543	6.85732	1.15698	0.940294	1.89615	1.63181	2.29668	3.10641	0.637748	5.3905	2.22732	2.43269	2.78686	1.2729	2.2247	2.01807	2.04488	0.695465	4.01296	3.8476	2.2542	2.28364	2.72787	3.64434	1.85307	1.87302	2.79206	2.9854	2.40012	3.6621	0.682188	1.40549	2.92011	0.4088	2.34959	2.96353	4.26328	1.85912	2.23456	2.82522	1.24859	1.65785	3.30177	1.74456
CNN2	0.585867	12.016	19.5612	4.25869	2.76902	4.58492	1.42175	28.3567	25.8171	21.6075	4.93837	6.65848	0.334311	10.4808	16.3069	4.69689	11.2671	24.0832	10.0816	4.39465	8.21914	3.16756	1.8874	2.88554	3.00522	5.0889	4.47232	5.17884	4.36429	3.07199	1.85657	4.85073	3.11961	13.8072	0.909179	2.56693	11.8856	5.23628	8.73088	5.49073	2.04529	2.78321	3.33556	2.54468	8.96548	7.04326	3.10634	6.18272	0.657901
CNN3	1.96376	20.7718	15.0997	0.882319	2.1603	1.39658	2.57688	3.29441	10.9722	7.79464	0.434668	9.96202	1.89043	0.173455	66.1709	15.0546	1.01273	1.29297	0.102534	4.59602	0.654806	0.5227	10.2231	1.78246	4.90707	1.72561	6.00403	0.579043	44.6966	1.14605	4.22363	9.98429	1.45542	20.3349	2.60003	11.1055	12.0605	1.24144	0.560845	1.14209	59.7375	6.44096	0.538865	14.3554	1.04658	2.16043	15.3326	1.41928	0.643089
HDHD3	4.747	6.68449	1.73763	3.37007	1.44527	1.64332	8.14752	7.82487	8.64223	14.6758	3.31046	5.12007	3.75111	6.1212	3.78742	7.5863	10.5187	4.80218	11.0985	2.50362	3.04934	1.20722	4.99651	6.71582	7.00675	1.93752	1.32147	1.37013	2.36595	2.1762	14.2549	5.49062	5.94265	3.60959	5.86227	8.27269	6.53399	4.16691	3.38523	4.09319	4.52323	5.1899	7.16339	2.87987	5.65251	5.9634	5.38463	7.42867	0.962407
CNOT3	21.2748	22.3651	27.0047	19.7347	33.4597	19.2433	9.46909	16.6091	12.0708	6.66452	9.54965	17.067	22.6079	17.7939	15.1981	13.4967	13.5117	14.0075	6.5966	22.1091	16.1853	13.5558	10.7531	11.5873	7.24597	16.9444	9.00554	19.5487	7.83043	10.194	7.20874	13.3975	16.5231	16.5646	23.933	15.9624	20.2369	12.5057	15.5169	14.6376	16.0718	7.34611	18.0111	13.0764	13.2762	13.1664	12.1817	22.1709	15.096
CNOT9	0.828456	2.97182	0.472791	15.5331	0.797708	2.43983	1.18271	0.37463	0.805402	0.60748	2.83516	1.20124	1.4951	1.37218	0.96943	0.891316	1.069	0.197957	0.653024	0.836946	2.35479	1.47359	0.770443	1.80158	1.72535	1.12876	0.508697	1.29932	2.96666	0.732995	2.50151	0.239336	2.1314	1.41929	0.603277	1.01386	0.5282	0.159568	0.250739	0.523731	0.57213	2.05075	0.472371	4.01657	0.355266	1.06809	1.31075	1.34484	0.604734
CNTN1	0.675379	0.803844	0.0770601	0.298244	0.776665	0.397325	1.15297	0.726058	0.539615	0.302673	0.990885	0.679325	1.02536	0.522488	0.0871008	1.25713	0.685945	1.90478	0.184816	0.618297	0.256468	0.263214	0.546127	0.763255	0.317555	0.406895	0.52717	0.41669	0.531405	0.208602	0.406759	0.292972	0.56577	0.106056	0.777085	0.187948	0.729362	0.353964	1.63093	0.410388	0.187076	0.776914	0.967606	1.65988	0.393682	0.15634	1.43342	0.714322	0.0398186
COG1	0.389459	0.457342	0.605413	0.961577	2.64717	0.19769	0.580799	0.0988797	0.497814	0.481729	0.227316	0.554011	0.763455	0.287078	0.275229	0.49464	0.588679	0.25222	0.460648	0.507944	0.344582	0.661429	0.51808	0.543992	0.100653	0.200505	0.18947	2.04773	0.512566	0.317665	0.0399574	0.29878	0.143851	0.136197	0.340278	0.29601	0.843268	0.596707	0.31254	0.870326	0.734612	3.43496	0.207183	0.542357	0.42633	0.119066	0.258734	0.471383	0.299336
COG3	0.0643588	0.220076	0.175751	0.0770074	2.76902	0.183249	1.56341	0.144503	0.329039	0.116313	0.103444	0.472725	0.334716	0.465696	7.51683	0.425103	0.12792	1.22019	0.0645354	1.26321	0.0532415	1.14615	1.30721	0.081088	0.806058	0.364857	0.381328	3.19604	0.105861	0.0206927	0.246952	0.0883772	0.548311	4.47176	0.267681	0.100506	0.0634557	0.0878033	2.6512	0.182768	1.05536	0.251855	0.0495959	0.0449016	0.0731574	0.649864	0.888597	1.24624	0.272536
COL12A1	10.9064	1.5461	8.15436	10.7106	1.81896	72.4266	1.69341	6.61182	6.91876	6.4005	0.420583	0.662315	1.33486	2.4643	11.1495	2.97027	1.75531	11.687	0.412377	1.78619	5.13147	10.3759	1.52612	3.33283	3.75023	10.5396	0.421228	13.9455	7.05396	12.3009	0.238068	1.27463	12.3006	10.8008	11.4983	6.57016	2.29843	10.0439	1.56712	1.27389	7.3397	2.23355	9.53231	0.245777	12.4802	10.6657	128.576	2.36538	1.19471
COL14A1	0.273157	1.44771	0.878689	0.039918	0.58515	0.195524	1.64094	0.812726	2.14243	0.0600381	0.539641	0.717538	0.332625	0.476889	0.0772479	0.373506	0.168975	1.13064	0.217795	0.60786	0.102231	0.831457	1.16664	3.26805	27.5129	0.552936	0.00665102	0.495253	0.782821	0.0109234	3.17814	0.0144433	1.06938	1.93596	9.44949	0.256945	0.456688	0.693124	0.367764	0.382093	0.183767	1.07091	0.83414	0.929685	0.532753	0.188933	0.39781	0.870839	0.619801
HECTD1	0.0452509	3.22966	0.228013	0.016754	0.0625273	0.0231001	0.136879	0.212312	3.47621	1.02021	0.0376228	0.0311622	0.0376752	0.188319	0.136284	1.51746	0.0291318	0.0232954	0.0298265	0.0722939	0.0770616	0.0375617	0.067186	0.329468	0.0517323	0.0376787	0.0256753	0.0299748	0.102283	0.0321277	0.115919	0.0455268	0.0317011	0.0776098	0.0765951	2.56693	0.0339382	0.0103053	0.0248566	0.081523	0.0477095	0.0372505	0.0405799	0.0450223	0.0311811	0.0290002	0.0192241	0.0264357	0.0783187
COL18A1	0.224397	0.01782	0.543292	0.015797	1.0506	0.682279	1.28254	0.239264	0.257544	0.0221353	2.97425	0.318308	1.74858	0.227794	0.261542	0.247395	0.1007	0.231114	0.242017	0.015372	0.0279575	0.319085	0.434903	2.19624	1.31585	0.131881	0.664075	0.275072	1.07415	0.0250933	2.79782	0.180106	0.287202	0.0506776	1.07822	0.0854658	0.343202	0.0431166	0.270771	0.6398	0.0170578	0.353239	0.0721032	1.23365	0.487656	0.182763	0.609587	0.416315	0.228107
HNRNPH2	0.0698978	0.14503	0.162089	0.360459	0.786119	0.563224	0.270391	0.302301	0.616048	0.332164	0.89512	0.57114	0.959662	1.26015	0.400597	0.413496	1.29606	0.28688	3.32689	0.0824492	0.614398	0.117021	0.484793	0.143176	0.128238	0.0455073	1.50309	0.256	0.27191	0.213808	0.065997	2.26011	0.107704	0.418032	0.191444	0.136743	0.77815	0.617717	0.857805	1.52141	0.0830001	3.11546	1.48629	0.665481	2.16134	2.66343	0.231175	0.451261	0.852396
COL1A2	0.548315	0.432642	6.42297	6.52201	0.0885899	0.105346	0.123819	2.91144	3.90548	1.36753	0.6937	0.459299	0.380428	0.471843	0.112394	5.14072	0.144685	7.81077	0.0451921	0.799246	2.35479	0.198949	5.23655	0.0844043	0.895813	0.37291	0.093688	1.55571	0.0757334	0.21474	0.14846	0.061169	0.866007	3.67493	0.680603	0.748119	7.1898	0.181148	0.335723	3.2545	3.64464	0.250367	0.153685	0.063214	0.023119	0.213124	4.21966	0.530057	0.447875
ABCD3	2.00407	1.21438	0.957561	1.12371	1.27843	0.0905194	0.140562	1.27666	0.564681	0.968479	1.27058	0.206326	3.4534	0.863984	0.986274	1.10366	2.52763	0.876087	1.19068	0.263447	0.813329	1.31231	0.792678	1.7035	0.899611	0.790675	0.361711	3.57762	1.508	1.67081	3.24567	2.43299	2.17316	1.4644	0.843778	0.601167	0.187409	0.707503	0.961849	0.755294	1.12792	3.36889	0.791739	4.5914	4.05198	0.773788	0.831492	3.15956	1.21175
COL5A1	1.20135	1.35508	0.456026	0.739735	0.146126	0.0249277	4.01789	0.453181	0.334877	0.411595	0.337477	0.238972	0.602476	0.17167	0.586636	0.288741	0.218462	0.553047	0.401123	0.222191	0.764924	0.194388	0.0817767	0.0901908	3.00522	0.366166	0.282731	0.0694051	0.363077	0.21548	0.961312	2.74173	0.22357	1.02472	0.254363	0.285419	0.920556	0.0435462	0.278311	0.181214	0.232133	0.232942	0.48467	0.305485	0.23714	0.489675	0.595401	0.0992479	0.294702
HSDL2	0.517917	4.16634	0.221878	1.20905	0.330619	0.248532	0.136868	0.36041	0.295681	0.465378	0.342518	0.336978	0.234142	0.317157	0.587785	0.428893	0.610849	0.447374	0.288185	0.480926	0.329578	0.377589	1.30477	0.143176	0.128238	0.527944	0.274594	0.859735	0.447459	0.447952	0.065997	0.28151	0.462187	0.368764	0.451459	0.387035	0.375912	0.328323	0.379377	0.369744	0.364809	0.954871	0.242866	0.223551	0.612462	0.216925	0.288171	0.487996	0.383436
COL6A1	2.41143	0.493657	0.659434	2.67935	1.89526	2.58375	2.65549	1.22888	1.17865	1.7472	1.72638	1.40549	6.1645	0.247181	1.07249	0.648672	2.22065	2.08521	0.662446	2.32899	1.98782	1.75754	1.54703	2.51939	3.0595	10.0926	0.804758	9.10293	2.09646	2.82349	2.04982	1.08669	1.98031	2.64566	3.0088	1.23802	0.962526	2.32475	3.79461	2.58155	2.10639	2.61785	2.42382	0.765072	2.51479	1.33677	1.25544	4.07104	1.87162
COL6A2	0.928133	0.693853	6.84847	5.17846	0.434554	0.50992	3.09358	0.333031	6.75603	7.89865	4.81897	3.06094	9.54688	3.24425	6.77786	4.54571	1.31574	1.58222	0.73201	20.8542	0.456339	3.56605	2.78069	2.50762	4.37568	2.31047	1.0882	6.08629	0.749883	0.127378	3.15545	0.617868	2.68315	5.16193	2.62315	0.386715	6.16931	4.92536	2.09918	5.05621	1.69433	3.40463	1.02108	0.138166	1.19639	2.02098	0.719958	0.58502	3.35985
COL6A3	23.8006	2.93608	11.6232	6.42679	7.57906	7.17328	8.02455	2.22373	3.59027	26.2165	7.18431	7.31954	5.82068	31.9297	12.4775	16.258	9.1749	20.8833	5.1037	6.20706	2.73823	10.9433	6.12396	19.2534	6.40465	14.6668	5.5812	11.1319	19.0231	5.3386	13.0451	13.9562	4.7674	20.1723	8.44093	20.1862	13.9776	8.53777	2.71796	3.47877	15.5852	13.176	6.62977	5.5027	8.44792	6.54437	21.9259	7.94753	10.2969
COLEC11	1.11738	0.395899	0.48028	0.342031	0.296575	0.151293	0.704681	0.525167	1.08478	0.560734	0.108784	0.801659	1.30848	0.562225	0.460062	1.44178	1.29337	1.0322	0.187585	4.93373	0.322897	0.475823	0.810706	0.253296	0.658466	0.0710688	0.0881965	0.392757	1.24717	1.12557	0.213843	0.255859	1.33652	1.02139	2.20738	0.532481	0.55564	0.501218	1.52373	0.558825	0.388898	0.916718	0.70616	0.690134	1.58064	0.0509449	0.45821	0.757702	0.379921
COMP	2.70733	4.33237	1.35027	0.866465	15.8932	2.5289	0.373483	3.04837	1.72363	2.05461	2.86387	1.16906	3.16042	1.98812	1.18908	6.87949	0.94267	1.45631	1.53	2.38477	100.042	1.68812	2.49286	30.3237	0.0647673	1.67625	57.93	3.25859	28.2252	0.997915	1.35142	3.62109	1.15887	4.92308	1.69069	2.29722	3.49608	1.51197	1.66614	3.98171	1.67463	4.15948	1.4651	95.1968	2.47281	1.4282	2.12455	2.5303	1.92801
HSPA2	0.821608	0.0281263	0.789806	0.0139641	0.0648164	0.0175742	0.0927885	0.285437	0.250586	0.0676638	0.0105413	0.131182	0.060881	0.486273	0.0499927	0.0206648	0.00760135	0.0245829	0.00956613	0.997063	0.23692	0.0483498	0.100059	0.262333	2.24016	0.0661431	0.0537021	0.0165916	0.21594	0.0251433	0.300479	0.0123656	1.32734	0.00914585	0.00729719	0.457126	0.0379924	0.0151728	0.163811	0.0113692	0.0689348	0.00799704	0.23703	0.472395	0.272513	0.352229	0.0228406	0.0297893	0.00936922
PIP4K2A	0.215885	0.406158	1.32471	0.135447	0.462944	0.0855701	4.01789	0.15766	0.118361	0.0656345	0.225784	0.0757433	0.150255	0.514689	0.0956937	0.236943	0.16509	0.0925426	0.141008	0.210702	0.0442582	0.12386	0.129421	0.0972894	0.0604429	0.188009	0.018487	0.199544	0.124472	0.165265	0.435957	0.229435	0.0796741	0.174445	0.0952189	0.0447724	0.268482	0.114074	0.189956	0.0458649	0.111502	0.0978011	0.110928	0.0566179	0.202554	0.127054	0.0366805	0.139856	0.1093
COPB1	0.460132	0.705163	1.32471	0.353581	0.237305	0.494435	0.760976	0.165642	0.311251	0.778923	0.431651	1.9237	0.305772	0.295161	0.950922	0.288954	2.84436	0.700041	1.05327	0.974273	0.25643	0.223906	1.64809	0.360246	0.128513	0.868171	0.620056	0.23436	0.216058	0.43998	0.424663	0.292514	4.12483	0.1911	2.67643	0.705056	0.801318	0.216897	0.236807	0.659475	0.380461	0.620399	0.159065	0.366232	0.94474	0.31517	2.44331	0.429064	0.216645
IGFBP6	4.74227	16.117	28.0566	6.23919	3.34624	1.22111	2.47846	15.242	22.7299	8.17767	14.2306	7.50165	0.879112	12.4533	9.66247	5.64116	5.85563	45.2767	27.639	7.73723	5.55878	1.84561	25.3225	25.1102	6.55187	3.35932	7.9337	9.80495	13.7723	0.324026	21.46	19.0523	0.387696	17.5715	0.658815	6.58531	6.33948	24.2683	0.10815	21.0674	2.53552	1.12818	0.798286	3.42969	1.11091	1.23874	8.38408	10.5141	7.98655
COPE	0.649979	0.606441	0.876812	1.23918	1.91279	0.663289	1.91043	2.33522	0.614922	1.37405	0.256232	1.17988	0.889301	1.45858	0.522723	0.796362	0.593239	1.22431	0.651476	1.11219	0.494994	1.15924	4.02467	0.732679	1.61971	0.738354	0.728711	1.19185	0.657906	0.97355	0.781985	0.762401	0.932367	0.770406	1.66811	1.56486	1.64859	0.756807	4.25771	0.731863	0.797753	1.33806	0.793141	1.22506	0.878147	0.765697	0.673854	1.25368	1.13667
COPG1	0.145593	0.626159	0.307508	0.217175	0.584879	0.178748	0.640501	51.5278	42.4121	0.352975	0.223448	0.352654	0.522496	54.8622	0.239214	0.154477	1.21081	30.5792	0.128012	0.212576	1.02908	0.594082	1.44809	0.111805	1.83312	0.271725	0.399017	0.322608	8.00483	0.310201	9.66428	21.0926	0.634176	0.666542	0.614157	0.235857	1.55279	18.7177	0.182343	0.60176	0.334855	0.438389	0.208055	0.465184	0.115494	0.281002	0.44324	21.6368	0.187326
COPS3	0.608047	0.242337	0.218725	0.491962	0.274792	0.36031	0.670756	0.323079	0.136593	0.167201	0.236574	0.294093	0.254534	0.228852	0.172971	0.363988	0.230693	0.349272	0.072418	0.225046	0.429979	0.432312	0.52797	0.204833	0.316912	0.278448	0.236767	0.247464	0.19898	0.449141	0.717539	0.291585	1.34499	0.243127	0.285505	0.244266	0.575744	0.189658	0.145443	0.121567	0.149734	0.22974	0.634387	0.328989	0.34084	0.184226	0.272425	0.339952	0.214458
COPS4	2.89857	2.33402	0.70344	3.19533	80.5642	9.33928	5.60044	0.799656	1.73126	3.20312	3.09275	1.8891	0.477802	3.34786	0.386389	3.54799	3.82032	1.86165	1.11193	1.92475	0.335793	5.30766	0.351109	1.23301	0.571211	2.13626	0.26001	2.89968	0.203024	0.044781	0.800499	3.58703	7.25356	2.13397	4.63337	1.86776	2.63127	2.61738	4.28429	3.22651	1.99576	88.3146	0.505181	1.65398	5.60832	1.35913	1.22203	2.43275	3.31254
ILK	0.491732	0.907827	0.490132	1.0101	2.17886	0.0665224	0.828826	0.483139	1.61375	1.23064	1.16701	0.166174	0.374441	0.492914	0.923597	0.912002	0.647785	0.452887	0.462842	0.387449	0.0308126	0.455927	0.277325	0.737524	0.209825	0.746032	0.0706318	0.72777	0.210618	0.516986	0.243668	2.77599	2.08536	0.602399	0.944217	0.557021	0.26298	0.30029	0.512742	0.471304	0.813484	0.636912	0.422618	0.700659	0.475165	1.08249	0.312851	2.42294	0.620872
SLC27A1	45.4477	3.22966	0.719952	2.56618	0.105184	0.427025	0.695172	1.59513	0.745919	1.5517	1.0477	0.810232	0.368112	0.613641	0.338721	0.979549	1.44528	0.139612	0.503212	0.207792	2.35479	0.257924	1.07173	0.27091	0.220594	0.365987	1.16102	0.023064	0.675285	1.08219	0.416093	1.27838	2.52239	1.90209	0.455661	1.17255	0.324699	0.462576	0.839068	1.18528	2.18999	1.19961	0.908637	0.5395	0.401005	0.1148	0.319312	0.627888	53.1848
CORO1B	1.5559	0.890964	0.872417	3.66139	1.45148	1.37867	1.63848	0.881922	1.31808	0.750762	1.08099	1.11205	1.48153	1.21364	0.387705	1.18224	0.686821	1.37189	4.15059	4.74927	3.11426	0.99338	2.14283	0.35994	2.84725	1.14541	1.62475	1.57304	0.519082	0.93528	1.21816	0.74651	2.1636	0.997409	0.165058	1.54156	0.914731	1.10185	0.889888	1.18852	1.39934	1.31507	1.10716	1.20045	1.03203	1.47829	1.02183	1.12243	0.689694
CORO1C	0.443221	4.18182	0.484745	1.29412	0.375439	0.618245	4.01789	0.360753	3.47621	1.02159	1.42441	0.537557	0.336349	0.549828	0.256418	0.411362	0.654853	0.684497	0.416231	0.77884	0.225156	0.442844	0.534114	0.399116	0.268346	2.95251	0.112577	0.303665	2.51685	0.274985	2.66072	0.487922	0.39328	0.180129	0.111936	0.250825	0.767557	0.0758838	0.688737	0.27479	0.406117	0.119888	0.528665	0.204739	0.36048	0.570307	0.374964	0.154003	0.366872
CORO7	0.350448	0.183733	0.335832	0.306466	0.164699	0.627772	4.01789	0.404143	0.745919	0.23198	0.483635	0.297823	0.417737	0.252024	0.590119	0.360835	0.181959	0.19411	0.458918	0.124332	0.312201	0.387109	0.379048	0.242021	0.410438	2.95251	0.193732	0.129529	0.313682	0.274985	0.139035	0.583876	0.39328	0.672624	0.390037	0.295328	0.322401	0.1623	0.275818	0.27479	0.84166	0.237653	0.525986	0.541914	0.376015	0.323499	0.280177	0.164818	0.366872
COTL1	100.39	1.22756	1.0212	27.3532	3.3879	1.41074	1.18797	82.1536	1.80514	2.90406	146.942	137.164	3.65616	3.68472	6.03967	1.02234	5.02185	0.294856	0.460384	3.29668	1.7952	8.36272	2.81865	6.16795	3.00522	6.00924	7.56782	89.0215	3.91204	68.4463	595.918	0.179204	4.74621	4.37551	3.62998	2.46421	5.10192	58.1113	4.50746	2.54605	0.623044	18.6725	146.482	13.5048	6.30222	158.634	2.98338	94.7336	10.368
CP	625.897	976.738	705.858	782.261	1081.89	492.389	578.055	537.799	655.272	942.333	577.922	518.795	604.519	784.228	445.672	751.183	821.235	592.946	342.539	412.168	498.144	717.428	882.002	679.929	526.453	629.131	594.576	888.941	407.604	598.05	634.891	753.319	954.645	374.592	826.665	536.643	638.163	617.549	549.771	571.261	712.071	774.419	546.495	550.372	609.119	533.857	494.582	646.012	668.032
CPA1	0.13312	0.734099	0.590537	0.871826	0.153151	0.741497	4.01789	0.282778	0.640245	0.654879	0.253626	1.38827	0.797884	0.366786	0.206592	0.452424	0.302335	0.389997	0.548832	0.206094	0.917273	0.76125	0.582968	0.713328	0.509604	3.72458	1.53832	9.61065	0.448098	1.29923	0.255767	0.639658	1.1346	0.542101	1.04358	0.410075	0.330751	3.57849	0.228821	0.368069	0.8848	1.6251	0.927203	0.966396	1.5659	0.748711	0.297884	0.871425	0.361952
CPA2	1.68346	1.44771	0.701356	0.859561	1.18095	0.998049	4.01789	0.777107	0.787647	0.462641	0.579821	0.882306	1.26137	0.5418	0.79396	0.33998	0.866052	0.607323	0.712682	0.612394	0.544867	0.884452	0.578802	0.992984	1.02754	0.178186	1.68187	0.922542	0.280028	0.615786	1.46896	0.853392	1.15524	0.640643	1.02301	0.662078	1.07298	1.00208	0.560245	0.741937	0.629602	1.0055	0.609599	0.742973	0.620715	0.92999	0.430737	0.895155	1.17374
CPA3	0.83539	0.374376	0.517925	0.826224	1.50491	1.25002	1.10374	0.968635	1.10477	1.15095	0.911927	1.61054	1.52026	0.797053	2.82785	1.09298	1.61789	1.4595	0.524907	1.21819	2.33046	1.12746	1.22816	1.11069	0.955749	2.17572	0.894161	1.24803	0.589796	0.963263	1.34767	0.645467	1.69347	1.38794	1.5144	2.00049	0.46178	1.15211	1.5209	1.03448	1.09831	1.22592	2.48553	1.0881	1.05315	1.10056	1.62484	1.65831	1.14953
CPB1	0.6265	0.461647	2.35399	1.34125	1.06498	0.485013	0.590373	0.557292	1.193	0.548894	1.11058	0.898231	0.826342	0.455607	1.01553	0.785768	0.917562	0.535767	0.428071	0.814704	0.785718	1.29888	1.23523	1.56231	0.74508	1.72042	0.74098	0.744506	0.358024	0.982119	3.46484	1.51544	0.563696	1.92974	0.812429	1.33015	0.340158	1.02124	5.58882	0.165835	0.634571	1.16012	0.493219	1.39666	4.11885	0.900661	0.429864	0.931136	0.942843
CPB2	56.5766	211.286	70.7571	121.523	22.7215	32.795	20.3088	148.757	66.9892	171.342	175.283	26.697	53.9122	127.781	60.3201	51.8685	87.0735	79.5728	24.1585	73.8585	40.6446	48.4845	144.944	32.1355	27.7332	21.1145	94.7617	41.7998	17.6835	46.5644	53.4847	34.3024	39.3986	132.448	69.1062	18.579	30.607	40.5972	68.4278	30.0309	42.2345	45.0067	77.3002	16.2363	45.287	21.389	89.9646	40.7253	35.6837
CPE	0.221329	0.480558	1.32471	0.283043	0.449535	0.525822	0.101448	2.72636	0.0864585	0.0718425	1.31221	0.631088	0.323394	0.205855	1.07862	0.334001	0.109511	0.786876	0.110743	0.454744	1.37947	0.281632	0.13739	2.88554	0.463042	0.586832	0.149852	0.381843	0.1706	0.126537	0.0593682	0.441725	0.0356746	0.343797	0.268905	0.47764	2.51088	0.369255	0.195777	0.484657	0.685895	0.426615	0.115661	0.0973123	0.804109	0.14815	0.224671	0.174319	0.00895766
INTS3	2.30993	0.76378	1.3269	0.958514	3.05062	1.67008	1.83053	0.415312	1.30279	3.09419	1.66004	1.15785	1.93838	1.3448	1.06503	0.747717	0.964702	0.834841	1.08088	1.30041	0.21289	1.06149	1.37025	0.199616	2.58969	0.991002	0.977041	2.50953	0.629764	1.10604	2.45358	0.94235	2.65278	1.16721	3.9298	0.933384	2.12652	1.4091	0.822633	1.0002	0.0957465	1.64755	0.898811	0.753179	0.673115	0.809077	0.745646	1.56666	0.502297
TBL1XR1	0.466024	0.269002	1.32471	0.288237	0.457784	0.503508	0.464283	2.72636	0.0866207	0.550156	1.17857	0.640524	0.329328	0.205855	0.231854	0.34013	0.155061	0.724436	0.119821	0.356467	0.380874	0.273219	1.30721	2.88554	1.77574	0.648761	0.465667	0.180456	0.433152	0.223302	2.66072	0.449831	0.276464	0.266604	0.416599	0.305566	2.51088	0.4861	0.791128	0.309117	0.298243	0.262741	0.503027	0.182721	0.320427	0.38347	0.353786	0.436937	0.263993
CPN2	26.1594	35.9443	27.9987	27.8903	55.0106	34.0417	41.9638	21.9649	29.0984	35.2472	22.1151	22.4254	35.8352	27.368	30.7895	34.4881	28.2799	35.1529	17.7703	32.2299	36.5664	39.6462	36.255	42.5017	26.4369	35.1051	32.1935	36.9109	22.2385	35.6712	60.5671	23.6857	43.7218	30.3182	49.518	34.6651	39.4565	28.0832	25.3668	35.7489	30.7905	45.0487	27.1336	31.2668	35.2623	26.8088	27.3778	40.7991	25.459
NUP205	0.185065	3.22966	1.32471	0.106347	0.205226	0.0367031	0.131846	2.72636	0.150671	0.129793	0.25965	0.216595	0.163715	0.043859	0.120821	0.197712	0.133854	0.0391091	0.130829	0.036837	0.0309305	0.121909	1.30721	0.0203712	0.0482408	0.157061	0.113196	0.182133	0.0672182	0.19529	0.479156	0.229775	0.137076	0.125739	0.0952189	2.56693	1.55279	0.126054	0.159472	0.0221385	0.0654218	0.0705645	0.206987	0.167486	0.184074	0.0685209	0.0753374	0.121623	0.0782681
CPS1	8.83918	35.6353	4.68665	15.1931	9.08502	8.29788	0.0189135	4.08207	32.4102	13.5753	10.1951	61.6286	0.946547	4.77849	50.6452	38.5499	5.01027	53.3038	5.01185	6.13013	46.6427	4.08214	39.3052	91.6308	103.833	49.4634	35.8192	4.2255	18.0208	2.46968	9.89622	5.99522	13.6862	19.7638	0.142824	32.4624	11.2316	5.08774	7.2139	0.038913	5.05754	0.0248403	0.122191	68.1587	2.31428	2.4003	34.3404	2.69112	0.0855141
PYGM	4.55993	0.00386759	1.32471	0.00810465	2.76902	0.10255	0.144067	0.119826	0.0688873	0.105221	0.0750728	0.405006	0.0567951	0.00382478	0.0158194	0.0249679	0.311301	0.862028	0.148814	0.00962605	0.058967	0.00929855	0.151344	0.0281066	1.43425	0.272446	0.319735	0.092752	0.305602	1.00105	0.414794	0.132091	0.0926461	0.252512	0.231405	3.80474	0.143404	0.04276	0.301001	0.0962002	0.184629	0.0706478	0.0403852	0.623166	0.087059	1.13543	0.127855	0.00906842	0.147025
CPT2	0.365654	3.22966	0.323942	0.253798	0.0524777	0.145395	0.0288095	0.398267	0.350011	0.380713	0.164851	0.978349	0.502223	0.687585	0.225014	0.159914	0.842806	0.317366	0.291728	0.531498	0.181156	0.234685	0.222103	0.12069	0.204835	0.727503	0.0953791	0.469795	0.135058	0.10365	0.127851	0.322266	0.118778	0.150562	0.441603	5.18842	1.47925	0.370066	0.286861	0.182295	0.0946207	0.12495	0.0365497	0.106625	0.374749	0.329968	0.181357	0.147316	0.301716
CPVL	8.51669	4.30462	1.32471	6.63663	0.659578	0.0348348	1.49975	0.653218	16.6232	0.621983	0.165731	0.43676	6.67695	0.380814	0.27231	1.12738	0.168225	1.92266	0.0926919	0.357923	2.0451	12.5932	0.182294	2.03711	1.20357	2.06748	0.0700357	0.452331	0.478867	0.617469	5.9851	2.74173	2.52239	0.836577	2.67643	0.690629	0.738126	0.238409	8.49252	0.501958	0.46934	7.44759	0.950343	0.547978	0.337953	0.695919	0.605175	1.24624	1.24075
CRABP2	82.1048	78.5544	101.664	69.8343	136.969	120.682	66.4489	72.6728	83.3313	78.7946	76.8342	105.298	136.737	104.985	96.1913	64.2352	82.1181	96.6473	46.2208	98.9295	94.0258	83.4362	69.3512	62.7606	58.742	62.7321	92.8504	71.0602	114.607	160.571	68.0927	81.6153	120.985	112.053	155.199	93.4635	34.1873	109.771	124.424	89.158	99.0046	69.4501	110.057	89.28	208.616	120.259	95.5742	73.9377	63.0133
TAGLN2	5.31804	2.87493	9.35386	1.76834	2.46044	0.684454	44.327	7.34784	0.905712	1.08902	33.995	7.44256	15.263	7.67103	8.43685	8.51562	9.78834	6.18542	2.55996	8.08283	11.5137	7.73233	7.90458	7.85249	1.38595	5.86631	14.6772	0.356605	0.805327	4.87439	3.42903	3.00535	1.08353	0.653697	0.512259	11.4017	9.99321	1.29194	4.43326	34.1878	4.76301	5.15321	7.9732	5.87004	6.65819	1.21593	2.51109	4.78648	5.41563
CRISP3	1.38947	24.8642	0.415356	3.92884	4.08676	0.88408	11.8235	1.15621	11.4344	4.37024	4.18711	16.2539	3.89485	6.08832	0.973209	2.15123	39.7849	8.90005	3.03289	0.979628	5.32273	0.322144	36.7341	5.94724	12.6294	18.4425	18.6629	1.88689	1.64764	0.988809	1.89602	3.79041	1.77138	30.6655	0.0771214	0.651172	4.2258	28.3683	3.14131	1.34084	4.03063	4.90773	0.288	13.6397	0.981211	3.49413	2.67947	0.412399	0.605658
LAMB3	1.97677	0.732618	2.93595	1.00738	0.971084	0.561719	4.01789	2.51042	1.56329	1.32249	1.05494	0.825663	0.784059	4.68939	1.85394	1.70416	3.56741	0.394188	1.8744	1.50591	0.598022	1.13573	1.57945	2.88554	3.00522	1.42746	1.83799	3.69711	0.920599	0.868143	0.43645	3.44247	2.8151	0.910462	2.95646	1.01017	2.7431	1.054	1.51961	1.94553	1.06793	2.3952	1.04069	0.381311	2.79789	1.3879	2.28332	2.88436	4.06022
CRTAC1	1.32858	1.99511	2.8866	3.95083	1.44075	7.96399	5.8345	3.37606	7.475	4.78666	11.1623	2.8007	9.61441	6.74294	9.26892	9.8045	1.20038	12.5578	5.4378	7.76685	3.06984	3.78196	1.55421	2.81084	8.07717	5.25646	11.5504	2.41871	3.36321	3.68071	1.20468	5.59749	4.06795	7.75573	4.59101	5.88242	4.59343	8.89897	3.52084	3.5951	2.35557	4.27649	4.24682	2.2142	1.90096	1.17629	6.92041	5.1765	8.11264
CRYL1	1.61693	2.31466	1.6924	2.43805	2.44337	6.87189	5.57588	0.170405	0.970304	21.2386	0.786315	2.17355	1.44156	1.36901	12.091	1.30406	1.86911	2.28355	1.14547	2.29294	2.11542	0.288988	4.80205	2.4558	2.97136	4.58466	2.3701	0.348385	1.94754	1.04451	0.77525	2.55576	1.59706	1.82127	3.11138	4.2451	0.191413	0.127822	2.01014	4.74021	2.77776	1.40704	3.80092	1.37719	0.152916	0.427606	1.77681	0.435509	3.38737
CRYZ	0.749686	1.7446	1.45942	3.28527	2.21619	1.19237	13.344	3.08492	0.822607	2.71334	0.816178	11.4524	0.847531	4.68999	2.77032	10.2717	2.72331	1.24026	1.07551	1.55606	2.48815	2.84489	2.30323	0.460704	7.49054	1.61308	2.44204	0.556858	1.46558	0.809592	2.31143	7.68425	3.39528	0.267269	1.4346	1.35534	4.83889	0.758178	3.22168	6.89002	4.36062	0.382795	2.67785	2.63894	0.870991	0.453256	6.47991	1.16357	1.64962
CS	31.0885	16.1862	133.367	59.7244	40.33	6.42678	13.0949	66.4333	118.893	89.9756	86.648	18.6266	67.0824	190.137	79.667	51.9771	102.446	13.6293	70.3776	44.2217	29.0155	52.4986	48.2505	14.8715	18.4305	56.3378	11.2976	139.916	10.6554	88.8939	8.19537	69.5767	81.2126	8.36028	45.1067	30.838	117.415	38.9101	28.1781	15.5015	61.2529	48.7577	20.1588	6.30251	134.251	74.4326	25.8204	114.441	131.938
CRP	7.80633	5.10959	0.472365	13.8468	10.5192	0.628363	0.997779	1.29676	3.43651	13.9667	1.76491	4.37283	0.292645	1.2374	1.53569	0.886008	0.774054	4.33037	1.05327	0.832482	0.923444	6.37611	0.494602	0.291089	0.387673	1.46481	29.3109	3.88837	0.137344	1.55777	0.408182	7.65753	48.2415	0.388966	4.24851	1.28297	3.01842	1.38881	1.15544	5.6249	2.67738	2.4486	1.29813	0.84636	3.36632	1.11363	2.18442	0.184391	2.4356
CSE1L	0.543095	0.987187	0.342139	0.603304	0.132322	0.321142	0.56993	0.456877	0.30323	0.477185	5.06095	0.167428	0.192612	0.107884	0.0230279	2.22145	0.44452	0.646127	0.0978056	0.29622	0.893145	0.0760463	0.598089	0.74309	2.04268	0.388352	0.0368398	1.1915	0.747389	3.25907	0.271706	0.237134	1.55813	3.94315	0.740742	0.482087	0.492802	0.199499	0.103536	0.322557	0.134418	1.15798	3.09435	0.78583	0.497437	2.31258	0.0467506	0.268835	0.42562
CSF1R	0.852678	0.832493	0.188085	0.176412	0.521075	0.428726	0.754607	0.320983	0.219998	0.852649	0.517808	0.43851	0.454274	0.539732	0.115786	23.5962	66.916	0.435067	0.825971	0.515622	1.08743	0.29186	0.154645	1.5865	0.570858	0.544981	0.414545	1.10713	1.43153	0.466107	0.411683	0.65094	0.342085	0.482764	0.56052	0.976572	0.071617	0.563605	0.298944	0.12763	0.223047	0.344732	0.368199	0.356244	0.401486	0.24238	0.383668	0.337489	0.500896
CSN1S1	23.3105	11.3868	27.0101	13.9792	17.6948	13.4329	16.6373	16.6775	1.5228	30.0515	36.5076	27.3601	25.861	32.6976	54.6294	19.1472	0.67237	19.813	26.5314	39.2114	11.6599	19.9246	22.5513	10.8538	5.09598	31.4297	4.53576	38.4542	17.7326	36.345	3.54207	36.54	19.7914	19.9409	15.1439	29.7981	23.6856	46.2273	17.7986	10.6394	14.4674	12.7586	7.31691	60.5303	32.8539	41.7286	37.7914	28.0967	45.4749
CSN2	0.878121	8.57765	0.103679	2.72377	4.9046	3.88397	9.66259	9.69416	26.5512	1.86956	7.17348	0.0327426	8.12133	3.30843	9.3783	52.2079	70.0342	10.7319	5.15485	0.143555	1.62027	11.0817	6.97533	10.4	22.0696	9.56766	0.0326843	36.3162	12.1	4.95884	6.44707	6.32332	9.41419	5.41785	10.2975	1.44335	0.184084	3.11519	8.8479	9.42599	5.9717	6.39626	10.0469	4.44417	7.37837	3.83569	2.44331	12.661	1.15886
CSN3	6.06195	3.87074	5.78155	4.58063	14.8218	8.53674	24.8687	3.94502	5.96185	5.42755	15.3475	7.14838	9.57769	5.59924	3.92332	4.0189	39.7838	2.83416	5.04761	9.74206	4.97601	8.63924	6.59529	2.88554	12.237	7.8679	1.31801	4.91241	4.76115	6.89428	0.801187	8.3116	6.99733	7.40956	11.5183	9.86226	4.46262	7.68624	5.72734	5.96604	6.00568	7.69228	4.46066	7.37782	6.56362	8.13353	10.5348	12.3791	5.87714
CSNK2A1	0.461167	6.76064	2.80257	6.48512	2.11756	3.34397	4.80275	0.436892	2.06511	2.98288	1.26114	0.445747	1.2847	1.67516	3.46794	0.504752	0.509812	0.728374	1.09718	1.49232	1.14351	2.20122	2.62382	2.08251	2.47606	4.1263	0.910906	0.529771	0.46851	4.48259	1.38716	5.30459	0.321094	3.90205	3.23119	1.7711	3.05663	1.10307	0.771354	1.26794	1.29796	1.68562	1.35874	3.65283	1.12777	4.16377	1.09212	0.185958	3.47888
CSNK2A2	2.44572	1.75292	1.80007	1.13833	1.71774	1.43267	1.86077	2.35774	1.9949	1.10855	1.42251	1.49498	0.892873	1.8129	1.92918	1.75559	2.00962	0.40565	1.26338	1.64753	0.476675	1.07701	0.91426	0.432733	0.253997	1.59557	0.935533	1.93403	0.899983	1.06818	0.0463159	1.11365	0.362287	1.69639	1.39749	1.10769	2.88313	1.45502	0.354775	1.54249	0.71588	1.71181	1.04211	0.828808	1.72715	1.81278	1.08528	2.02262	2.58909
LEMD2	6.86706	29.5707	2.22111	3.49017	8.49171	2.13297	5.87879	2.44066	2.61096	3.49827	2.74567	4.39951	7.48761	3.57755	9.40483	2.88808	2.92496	3.51421	2.35093	3.05706	1.98894	3.09882	2.94105	2.48144	3.00522	8.9449	0.721481	19.1104	2.391	1.00105	2.66072	6.44241	5.55667	5.04698	5.43522	3.43331	5.07226	3.55881	2.88876	1.81256	1.50738	1.25455	26.8757	1.84455	4.24603	4.97993	3.48057	0.209752	8.18724
CSPG4	0.261206	0.731446	0.95538	1.53174	0.0835897	0.152155	0.743841	0.70169	0.839501	3.84756	0.956369	0.180105	2.2874	1.11123	0.149821	5.17254	7.463	3.60872	1.07056	0.643429	4.00033	0.829232	0.867923	0.149183	0.455836	2.26788	4.13916	0.737152	0.031674	1.78183	0.453574	0.823598	4.86231	0.938241	2.71776	0.589039	0.703552	0.0739036	1.06879	0.752011	1.31359	2.37858	1.36243	0.805396	2.35928	0.217643	0.0173114	2.2196	1.37154
SUN2	0.785055	1.55156	3.12653	1.43613	1.1685	1.27338	1.34294	0.776055	2.46334	2.09436	1.60702	0.538132	1.12714	1.58699	1.08872	1.83337	1.14356	0.741497	1.95667	1.17142	2.60198	2.1529	1.37963	0.903149	0.625042	1.71148	0.635049	1.26518	3.17461	2.58706	0.710279	2.38322	0.927616	1.84677	1.60475	1.73727	3.04711	0.483896	1.9432	1.63189	0.982919	2.49361	1.16793	0.660049	0.692669	1.08772	0.875657	0.682649	2.21798
CSTA	0.827684	2.02124	2.27416	1.91835	0.388542	0.341813	3.66807	1.89125	1.60683	1.46298	1.15205	1.5703	1.0457	2.25549	2.04671	2.92877	4.33597	1.53685	2.00365	2.19838	1.63895	1.26571	1.91915	5.34322	26.6368	1.82825	1.49875	2.91927	0.480627	16.9702	6.43402	2.08458	0.491521	1.63864	1.82787	1.10216	2.11044	40.744	1.3324	1.65059	1.55935	1.23448	1.7509	1.56401	1.64799	1.34849	1.43353	0.218878	0.957402
CSTF3	1.68391	1.62055	1.20488	1.19886	1.91075	2.00991	1.49336	0.985767	1.56426	0.201408	0.869144	1.02631	3.19972	1.02269	0.849507	1.18063	1.22072	1.3004	0.807115	0.720705	0.822966	1.33767	0.648783	0.604322	1.43776	0.802521	0.511716	1.01104	0.728642	1.46751	0.75219	0.881762	2.42587	1.01446	1.70618	0.751511	0.183104	0.476111	0.986971	0.96674	1.17464	1.89428	1.40817	0.668262	1.11979	0.647896	1.15172	0.94035	1.01247
CTBP1	6.82433	5.86078	5.87815	4.35763	6.01296	5.66801	4.09285	8.39966	7.20372	4.80087	4.78061	5.47833	5.9713	9.23372	5.5547	7.89299	6.31072	5.3408	4.05569	7.25918	3.67964	4.09197	4.73202	6.76453	3.00522	6.34005	0.102086	7.45632	4.3772	5.62257	2.09292	5.37899	6.55226	7.08213	8.49282	6.16155	10.2818	4.68869	4.95096	5.15767	0.117742	5.31166	4.41954	5.61185	4.61548	5.3924	5.5324	7.25195	6.86013
MRPS25	0.393884	0.566394	0.276067	0.282429	0.569694	0.451206	0.148857	0.36041	0.227049	0.494467	0.170489	0.116588	0.439309	0.479549	0.900187	0.215955	0.294348	0.394708	0.118432	0.284059	0.394957	0.433072	0.395818	0.143176	0.307943	0.483443	0.18101	0.515543	0.363736	0.457473	0.065997	0.489232	0.462187	0.236724	0.210314	0.581935	0.645302	0.594384	0.344236	0.347139	0.210428	0.313726	0.239455	0.113426	0.565708	0.297384	0.146176	0.573609	0.476823
CTNNA1	0.0878098	2.89794	6.77495	0.46399	0.18878	1.48813	0.178738	1.08566	1.72506	0.646394	1.14687	0.700702	1.08854	2.46369	0.185636	0.939847	0.682226	0.500969	1.04284	0.780761	3.01309	1.14615	0.629887	2.88554	3.00522	0.750385	1.44803	0.690345	1.36711	0.22179	0.106875	0.781054	2.52239	0.946276	3.92717	0.48627	0.833856	0.928746	1.15444	7.07738	0.161003	0.107504	1.07786	0.246005	1.02028	0.57675	0.244442	1.24624	1.88816
CTNNA2	0.0848332	2.4734	2.48331	0.826739	0.182381	1.48813	4.01789	0.698934	1.49274	0.624482	0.742536	1.46366	0.806844	1.76235	1.09062	0.617249	0.12133	0.483987	0.900435	0.754294	1.18254	0.630982	0.770453	2.88554	0.150997	0.724948	1.39895	0.538787	0.635164	0.819282	0.106875	0.754578	0.883118	0.868909	3.92717	0.732606	0.80559	1.11092	0.78494	1.27811	0.0851642	0.10386	0.825213	1.16178	0.847084	0.856798	0.048281	0.841271	1.78175
MYLK	1.20135	0.199731	0.123806	0.15473	0.16239	0.0744471	1.55354	0.166361	0.182143	0.168372	0.1899	0.227334	0.252969	0.166449	0.125927	0.267056	0.155061	0.175383	0.554935	0.254208	0.138845	1.14615	0.276985	0.901666	0.38772	0.230123	0.183764	0.0472171	0.261146	1.00105	0.097735	0.118091	0.306047	0.368124	0.00991124	0.19417	0.0725097	0.146737	0.258561	0.17918	0.213635	1.25455	0.401786	1.00468	0.201179	0.5155	0.348058	0.288962	0.325655
CTNND1	0.0978061	0.860209	0.96032	2.56618	0.0488701	0.346591	0.851295	1.04171	0.5411	0.107071	0.957066	0.289327	0.0834105	0.155218	30.8979	1.36778	2.84436	2.52757	0.142124	0.367098	0.243745	0.240098	0.306402	0.101428	1.5973	0.571835	1.83799	0.113852	2.51685	0.211708	0.391548	0.127471	0.366341	0.356138	0.0777554	0.0688511	0.234393	0.328603	0.421661	0.40743	0.787343	0.0468772	0.443252	0.776021	0.46817	2.1081	2.44331	0.710634	1.96996
SUPT6H	0.0976636	0.164864	0.211428	0.122627	0.117734	0.111503	0.195201	0.341253	0.903259	0.0842989	0.234042	0.239493	0.186931	0.119411	1.21456	0.797851	0.08519	0.0320776	0.107362	0.224342	0.371577	0.188046	0.0197948	0.665012	0.191926	0.281943	0.140712	0.114267	0.19616	0.185949	0.577721	0.095693	0.123686	0.195132	0.200841	2.56693	0.179593	0.0958922	0.0627888	0.197084	0.0886298	0.158738	0.0791086	0.168696	0.560949	0.0133736	2.44331	0.0722162	0.0594471
CTSC	0.118238	3.22966	1.32471	0.247843	6.11642	1.04368	0.155615	1.01246	0.0866207	1.23821	14.8655	0.282167	0.245878	0.843992	0.568135	1.12738	0.716205	0.476438	0.104817	0.107505	0.319395	0.211511	0.0739424	2.88554	0.350511	0.685204	0.466888	0.632105	0.523127	1.00105	0.0523467	18.2346	0.645489	0.676332	0.065361	0.302935	0.793992	0.411535	2.6512	0.156208	0.59252	1.25455	2.01048	0.0239819	0.550625	0.361355	0.842333	0.209599	0.564279
CTSD	1.89098	2.3489	0.710123	3.59063	3.29831	13.7231	60.6378	2.13444	1.07271	1.93215	2.43068	2.77957	11.5066	2.84409	3.7454	2.56399	2.34178	0.437656	1.61834	3.07246	2.28579	1.6819	2.97181	1.81072	1.53838	2.39814	2.58441	1.70383	1.65288	3.19825	1.23657	2.76507	2.36154	1.90237	3.48318	0.620992	4.20821	2.46439	1.60855	0.897021	2.50371	1.22323	1.49097	2.35362	2.87414	2.93617	2.09471	2.77948	1.28198
CTSG	4.00374	6.04259	5.51393	5.73853	5.79737	9.2369	13.7123	0.0874777	11.0875	0.0501076	0.348652	3.83105	7.73027	1.72265	3.35426	0.744806	6.15657	4.8431	3.00942	5.89508	8.90169	8.71057	6.11378	0.502473	78.6398	8.56651	7.10778	0.325033	8.22846	3.74419	0.770436	0.141664	4.91358	7.97014	0.397316	7.68159	4.2927	0.168627	0.614999	16.9714	0.260971	11.6257	23.1168	6.34746	10.6835	1.289	4.1307	3.90906	2.57947
CTSH	0.0297511	1.58329	8.55651	3.27877	0.577614	0.509489	0.844339	0.514766	0.806562	6.41744	1.36392	0.232159	1.03479	1.70327	1.29377	5.75743	4.94251	0.940311	8.57603	0.245692	0.105958	0.513247	4.82335	2.51583	0.436031	0.117851	0.101874	0.546854	0.587979	0.502938	0.959483	0.301602	0.632168	1.07838	1.27943	0.497776	8.1136	0.390569	1.20547	0.649316	0.688939	0.686295	1.61412	0.242418	0.198809	0.0594092	0.206231	0.397453	4.99387
CTSL	5.55361	7.21109	13.1225	8.8219	11.3904	3.41374	4.38432	13.2919	25.4975	18.652	13.703	8.71962	9.49313	13.5034	15.0291	11.3968	10.444	15.3551	9.90696	11.6804	1.47343	6.51178	12.6012	2.70881	3.18225	14.7569	0.943552	16.0866	3.63405	11.9208	2.54376	10.6107	10.3583	13.8886	9.45347	10.5374	24.5181	10.9589	6.18185	4.00069	2.47826	3.94182	1.62383	4.20962	0.65945	12.756	9.17529	10.4408	8.34213
CTTN	2.13025	1.40859	1.29153	1.91321	3.72493	3.24895	2.71351	0.879519	0.940294	1.60277	1.6972	2.54445	3.83459	0.637748	2.54323	1.48449	2.93892	2.92037	1.78776	2.02304	3.46203	2.76399	1.74692	4.13771	3.80777	2.8938	2.96407	3.35837	1.712	2.87628	3.04811	2.33153	4.82731	2.57406	4.77474	1.85247	1.37446	3.96054	1.67595	1.63176	1.97861	5.03512	2.37644	2.39149	3.66085	2.08529	1.65785	3.53772	2.2273
MUC5B	0.206429	0.0726547	0.0554501	0.106347	0.220239	0.127428	0.258734	0.132247	0.104826	0.126812	0.145197	0.216595	0.174749	0.043859	0.161978	0.197712	0.464346	0.161748	0.056393	0.0795832	0.168058	0.151188	0.110584	0.123392	0.591423	0.304129	0.139097	0.241504	0.0672182	0.149236	0.617642	0.229775	0.151664	0.111621	0.153272	0.201591	0.176457	0.19521	0.326961	0.0221385	0.178167	0.204498	0.154582	0.236282	0.232634	0.154299	0.151726	0.00920446	0.0782681
CUL1	0.419222	1.55882	1.51976	1.07094	0.408087	0.692466	0.292071	2.72636	0.568665	0.303218	5.84971	1.32963	0.505304	3.71489	0.155437	1.66942	0.701984	0.959865	1.49391	0.15352	0.163125	0.0560664	0.93982	0.52031	0.381076	0.614421	1.76557	7.12347	0.768509	0.419588	0.489855	0.119824	0.467931	1.47132	0.542854	37.4398	0.845939	0.615528	0.766069	4.28062	1.55766	1.09608	0.818417	0.301481	0.265691	0.688095	2.44331	0.906478	1.15886
CUL4A	3.54443	1.93633	7.17424	3.28527	5.08325	2.06804	3.21745	3.89923	0.816084	0.386764	6.97843	3.54455	4.85231	4.3857	1.58479	7.3154	0.518997	0.346098	4.942	2.54587	4.51337	4.79474	9.08408	1.98196	1.43728	3.03773	0.480968	7.43051	2.84636	1.58281	1.10335	4.41981	3.38136	0.0735218	4.33911	0.433697	0.471478	0.223175	3.87923	0.337714	4.24892	6.96218	3.90949	0.229767	4.33394	4.12417	2.18254	3.17119	0.33525
CUL4B	2.93721	2.36783	6.29126	2.91066	4.45762	1.81351	2.82145	3.41933	0.342946	1.22946	6.11954	3.1083	4.2551	3.3648	0.932803	5.67777	1.95401	0.346098	4.13983	3.71947	3.78907	5.11493	7.34381	1.73803	1.26038	2.66385	0.421772	6.10589	2.49603	1.12638	1.10335	3.47654	2.96519	1.02507	3.80507	1.10742	2.45029	0.770989	3.14742	2.62563	3.27087	5.82323	3.2565	1.08761	3.59268	3.38767	2.58619	2.43325	1.788
MCM7	0.945698	2.1066	0.484536	1.3901	0.362359	0.0287739	0.16858	0.750739	0.629966	3.07126	0.442898	0.48418	0.606697	0.817177	1.18617	2.11431	0.200395	0.585723	0.172927	0.937018	1.28475	0.549255	0.684226	0.245045	0.116824	0.980237	0.686207	0.980276	0.329526	0.481764	0.0673674	0.647569	0.595459	0.567467	0.419498	0.783852	0.424685	0.453548	0.439606	1.33311	0.917492	2.43837	0.62534	1.42435	0.889114	0.416019	1.34921	1.05877	0.3953
CXADR	3.80313	5.23919	3.85318	4.08067	2.64894	3.20808	3.20639	6.59158	6.44294	9.07435	4.01985	3.95838	2.61837	3.7339	5.97639	6.36375	4.84982	3.94786	3.39474	3.97308	2.00172	6.66647	4.42266	1.47483	0.620564	6.76671	3.46215	7.0781	3.87121	4.51251	1.76652	6.68888	7.36992	3.88721	4.83403	4.86502	6.27616	6.85056	3.9187	4.03791	0.499937	3.31535	5.83244	4.00195	3.14313	5.42411	2.88408	6.11853	7.20498
MDH1	0.164772	6.3282	1.63961	3.76679	0.471332	0.487765	3.40367	3.0739	0.45536	0.28599	0.383662	3.41025	0.222487	1.91281	0.236919	1.59408	0.149997	2.56985	2.19957	5.21365	1.32181	3.98592	1.27838	1.42687	2.91643	3.58169	2.59454	0.297316	1.30803	136.087	4.78154	1.79305	0.0383159	2.20164	0.689573	1.27617	0.945005	180.995	3.62296	1.51886	0.51141	0.284707	0.944999	4.32935	2.20085	299.775	5.80864	0.277767	0.155226
CYB5R2	14.0477	24.6421	9.74703	12.9783	19.3296	16.1419	5.11572	30.702	21.8908	18.9741	4.36743	18.1379	4.24307	11.4118	21.4012	20.9729	9.79676	14.3518	0.191258	0.185146	16.2506	17.3785	14.5273	8.34943	4.66175	29.0056	0.105271	20.6295	4.46873	23.9552	1.42215	29.8001	14.4672	0.992013	25.3391	2.56693	16.6429	21.4333	20.2273	3.04673	25.936	18.5863	1.22424	13.8022	3.2467	3.93527	14.3122	14.4884	13.8188
CYB5R3	1.92178	1.70604	0.896646	1.37287	0.311741	0.421438	4.14134	1.14889	0.861696	1.1218	0.910519	0.591255	0.187144	0.390058	0.417308	1.32196	1.30774	0.106831	0.641608	1.70811	0.595372	1.67656	0.701601	0.199616	0.643188	0.386494	1.3867	1.16589	0.213701	0.346985	0.403493	3.93311	0.493789	0.910572	0.495789	1.185	1.64464	0.452118	0.194756	0.68482	2.2462	0.368041	2.70271	1.77722	0.69803	0.97736	1.08774	1.4218	0.720399
MERTK	0.344857	0.901009	0.360736	22.044	0.156575	0.336457	1.65666	0.125114	0.0893617	0.0588937	21.1154	0.120789	1.59207	0.19189	0.93808	0.639325	43.2201	0.142314	0.456628	33.5289	0.864533	0.955114	0.140284	14.7162	1.47254	0.0864981	0.263447	14.2385	0.152039	0.729221	1.74219	26.8483	0.315617	0.297835	0.487198	0.866052	0.103302	1.26172	7.12457	0.0908398	0.13641	0.394655	21.0226	0.375325	3.22922	45.4	0.339703	0.514929	1.8496
CYFIP1	10.8436	9.16111	3.8695	10.3726	6.94604	11.4502	9.29217	3.91909	7.41003	17.767	6.7874	8.13204	15.5739	3.42038	11.2217	12.9287	11.7356	19.1261	5.46331	0.116732	10.6675	11.1667	6.77117	6.69118	11.5314	11.3008	10.5108	11.2259	8.42728	9.20317	11.0078	6.90665	0.524527	13.1341	13.8488	7.18246	6.05362	10.5085	6.04116	10.0589	7.95066	13.2879	6.8212	6.10167	7.54662	6.33308	12.7787	13.3531	7.6846
CYP51A1	1.39667	2.53255	2.11072	3.30084	1.94897	1.45193	1.6811	2.72636	3.35748	2.99161	1.79406	2.18504	0.206779	2.23793	0.120456	2.51308	1.95466	2.21874	5.21217	2.97192	2.35479	2.00732	1.74683	0.0941652	0.862732	1.71031	1.64984	2.99366	0.647216	1.24291	1.01999	1.40682	2.8284	1.22473	3.17244	1.4553	3.4743	0.985022	1.52998	3.09686	1.44421	3.66371	1.83458	1.30359	0.308375	2.23439	1.09726	1.21185	1.84459
MIA3	3.92281	22.8347	4.22862	12.8475	2.76902	0.515348	0.373827	4.71019	18.0739	3.29388	10.726	2.89055	1.08854	23.0755	12.148	6.16511	2.9276	0.564794	2.49177	11.9718	11.3992	10.069	23.1458	0.350184	13.256	0.0231475	18.0989	2.5934	0.715053	21.2375	0.561917	0.202372	2.12785	2.35953	0.0336256	15.1827	6.25431	0.942828	12.3724	2.72644	3.13335	1.78996	5.17677	1.58188	1.14703	4.17095	10.385	11.899	1.58915
DAG1	0.0643331	0.284697	0.417773	0.0412968	0.0604476	0.0529162	0.93242	0.108033	0.201442	0.225218	0.152898	0.340453	0.195345	0.274902	0.0601679	0.318028	0.0925568	0.150568	0.239647	0.0324589	0.0930293	0.37079	0.117491	0.837192	0.319111	0.221762	0.444589	0.177909	0.126879	0.738768	1.04148	0.352222	0.18782	0.25107	0.0968911	0.146703	0.300227	0.310836	0.303736	1.22402	0.103489	0.251887	0.208803	2.54468	0.183128	1.13543	0.0809849	0.108746	0.380212
DARS1	0.410312	1.04726	0.281541	0.236659	18.775	0.724898	6.31491	1.19343	1.18378	0.599437	0.65856	0.160565	0.316986	0.854571	5.13927	0.262628	0.0520255	5.76769	0.117519	1.26321	0.0536017	0.541164	1.14742	0.861148	0.0735196	2.7813	0.0995285	11.569	3.0995	0.200161	1.26895	0.660913	5.49405	1.62374	0.347784	0.476271	0.420452	1.08864	0.41783	0.278379	0.19169	6.45864	0.818417	0.457974	0.362366	1.13543	5.56194	0.210116	0.259626
GNAI3	0.241003	0.52626	0.130465	0.111182	0.301847	0.387552	0.395201	0.228661	0.111874	0.295627	0.212785	0.124048	0.272919	0.314518	0.338182	0.193577	0.230693	0.257116	0.126499	0.193162	0.486527	0.116572	0.182642	0.240934	0.316912	0.255765	0.00929855	0.202307	0.19723	0.347307	0.338167	0.180875	0.103559	0.166366	0.184756	0.0253205	0.155766	0.643892	0.171273	0.0458649	0.115739	0.087804	0.134541	0.0542831	0.172737	0.0902022	0.0226056	0.416496	0.083986
PYGB	4.63993	0.00393544	1.32471	0.122697	0.300669	0.910663	0.144067	0.197262	0.0265112	0.102319	0.205516	0.548487	0.417737	1.03566	0.0160969	0.0823363	0.10725	0.602965	0.148814	0.00979493	0.0986299	0.125698	0.0824658	0.0285997	0.429452	0.272446	0.174631	0.0698578	0.626784	0.274985	0.540603	0.229997	0.132983	0.136946	0.31967	3.87149	0.143404	0.0492489	0.298788	0.0211506	0.187869	0.100095	0.121773	1.47679	0.087059	0.329968	0.127855	0.00922752	0.0847917
DBI	6.6843	6.01982	1.90267	3.47971	3.89916	3.28495	1.70762	3.13678	1.82217	3.70249	5.00762	2.21482	6.52461	6.56971	21.0263	3.39128	10.4429	3.59469	3.31548	5.86086	2.37335	2.50732	2.48512	4.58134	2.59897	3.13136	4.54064	4.48257	2.45187	1.41235	0.401254	5.07735	0.611472	2.70754	3.28921	2.19293	20.2991	1.57522	2.64575	3.0575	1.62838	1.17068	4.29647	5.02082	2.47632	1.89871	17.5696	3.2485	5.71716
DBNL	1.95219	1.31514	0.450542	1.22568	1.24191	1.20937	0.204051	0.86001	1.32387	1.07046	3.78387	1.1796	1.22301	2.62049	0.698472	2.43602	0.424141	1.71081	1.75157	0.686992	0.457415	1.26496	1.15113	1.61655	0.781542	1.02884	0.0866925	2.4733	0.401003	10.5933	2.00938	0.903659	2.03542	1.24441	1.74605	1.03571	1.06419	1.1756	7.46866	0.958054	1.27424	1.96608	4.16862	0.14555	1.40488	1.93785	0.905946	1.54733	1.62777
DCD	2.40063	0.619375	4.07414	0.910587	5.08296	3.61099	1.42544	0.385334	1.15337	0.663219	1.34337	0.416834	1.24972	0.478703	0.400476	1.00026	0.82629	0.457714	0.550368	0.604038	1.07446	0.658449	0.330727	2.18215	1.3031	4.428	1.07193	1.11929	1.00992	0.287011	10.1413	20.7948	2.42261	1.17738	3.11072	0.177415	0.548518	1.03506	0.634688	0.504339	0.94852	1.01995	0.601825	0.286412	1.88285	0.810609	1.24097	20.237	0.337457
DCN	0.342084	0.43069	0.603362	0.46772	1.13322	0.583976	2.42723	0.578565	0.306302	44.5433	0.197638	0.184339	0.812555	0.624152	2.06294	0.34728	1.73631	0.249714	0.390347	1.31903	0.459786	0.76262	4.59549	0.698391	2.43952	1.57843	0.298931	3.30497	1.10841	0.338069	0.284934	1.20229	0.121843	0.606469	0.605998	0.979061	0.807644	0.764642	0.883485	0.913793	1.15472	1.09883	2.01101	0.643881	1.37516	1.04528	0.239969	0.0396453	0.45519
DCPS	0.110147	0.0471142	0.372882	0.0883759	0.240757	0.270309	3.24005	0.252069	0.136593	0.228643	0.261835	0.152902	0.436325	0.091389	0.800071	0.262873	0.230693	0.235926	0.0829765	0.753675	0.340403	0.155959	0.193786	0.197289	0.19053	0.157043	0.0911337	0.145292	0.518546	0.202429	0.165258	0.15664	0.366338	0.321849	0.291232	0.341365	0.310087	0.188811	0.131795	0.227135	0.0730233	0.29284	0.247343	0.0823685	0.438767	0.144689	0.693508	0.237334	0.172124
DCTN1	1.97126	0.263489	0.644764	0.194658	0.0995686	0.0599905	3.69084	0.407301	0.350011	3.28085	3.66902	0.240743	1.08854	0.309639	0.804076	1.57415	0.805521	0.756533	4.09384	1.12173	0.245403	0.0841631	1.5379	1.13964	0.551809	0.327019	0.156394	0.0790941	0.357902	1.00105	0.416807	2.74173	0.123072	0.23185	2.67643	0.146265	0.685515	0.928746	0.47539	0.25407	0.204361	0.189488	1.02635	0.281548	0.548768	3.84825	0.328082	0.0318199	5.82911
DDAH1	23.079	7.09756	3.40733	10.3713	23.4805	0.0533929	2.99661	4.23837	7.89375	5.47779	2.3302	4.29105	0.285375	1.60097	12.4836	4.36613	4.15339	23.5706	7.88567	3.49755	13.0957	2.53977	4.20984	2.72343	22.4237	1.02152	0.0389656	4.93578	4.95593	2.42644	20.6494	0.583192	0.558056	10.4045	24.9628	12.1246	4.70436	5.25555	13.1921	3.6568	4.45064	0.0852671	3.03992	13.4518	20.2207	2.12639	2.24375	10.2168	4.60301
DDB1	0.789185	0.29525	0.0905367	0.999337	0.874407	0.0625022	0.0680457	1.2699	0.213469	0.532602	3.81693	2.68532	5.11512	0.093861	0.261818	0.326618	0.697812	0.914246	1.08098	0.570332	2.70864	1.50317	0.195034	1.26023	1.33303	0.697461	2.68104	1.50928	0.866288	1.80386	0.942301	3.9925	2.90538	0.690966	5.19664	0.688617	1.33628	3.37156	1.04996	1.08401	0.349058	4.78327	0.457503	0.285146	2.51736	1.71792	0.471015	0.376687	0.126439
MME	0.568478	1.13956	0.857607	0.625102	0.275813	0.0633522	0.178738	0.460993	1.39327	0.551522	0.289514	0.193799	0.417737	0.563923	0.324374	0.602414	1.73526	1.10188	0.419551	0.496765	0.355162	0.706753	0.792946	2.88554	0.581086	0.319798	0.471444	1.6674	0.26591	1.20467	0.685334	0.40047	0.39328	0.348781	0.497285	0.392054	0.698108	0.279603	1.23876	0.254762	0.304376	0.515985	1.47875	0.748723	1.769	1.21784	1.09745	0.337511	0.301716
DDX1	1.94131	0.702827	0.232665	0.380223	1.02776	0.322955	7.76338	0.768708	0.786144	41.9359	0.283897	0.323369	0.373008	2.04709	39.1368	2.25466	22.4564	0.220805	0.181813	0.284373	0.247099	0.33384	0.38223	0.19416	3.00522	0.350304	0.356052	85.136	0.640663	0.214324	0.106761	0.422603	0.03322	1.04878	0.162427	0.240947	38.0807	1.11325	1.541	0.59031	1.05536	0.541077	0.347931	15.4525	0.518921	0.145677	0.667233	0.645427	0.0927322
DDX17	0.204029	1.07357	0.857607	0.132342	0.066087	0.222075	0.971406	0.310463	0.134655	0.504169	1.38534	0.346476	4.0054	0.400872	0.366977	0.594192	0.222415	0.0866735	0.331479	0.135364	0.602964	0.21071	0.866357	0.398784	0.0673986	0.17263	1.13273	0.0801831	0.333186	0.067389	1.26917	0.116777	0.0459888	0.211103	0.419203	0.0263313	0.120392	0.292624	0.643984	0.286162	0.259745	0.24077	0.438638	0.269301	0.0152179	0.210958	0.236922	0.495879	0.187596
DDX18	0.601906	0.55672	1.32471	0.631556	0.413871	0.161609	4.01789	0.2559	3.59405	0.480903	0.235597	0.296021	0.223866	0.810324	1.30714	0.36533	0.379617	0.35197	0.292177	0.353195	0.202698	0.225759	0.16596	2.88554	0.788015	0.483443	0.14849	0.216677	0.361526	0.256339	0.519546	0.236214	0.273941	0.236724	0.192965	0.335987	0.347378	0.225109	6.73408	1.18528	0.194048	6.07488	0.357545	6.91278	0.161646	1.37383	0.383028	0.14322	0.366872
DDX39B	0.110675	0.313914	0.138668	0.205803	0.28153	0.290509	0.582197	2.72636	0.0788564	0.284511	0.117678	0.213895	0.0459212	3.20265	0.325637	0.104694	0.258205	0.197427	0.625606	0.0401878	0.0931715	0.115273	0.0957515	2.88554	3.00522	0.421123	2.45778	0.389462	0.299377	0.201041	0.127851	0.270175	0.0103353	0.488841	0.0556819	0.233058	0.133021	0.177008	0.160537	0.0617395	0.0698379	0.216644	0.127424	0.165693	0.0725447	0.184455	0.109583	0.236734	0.655188
GGCT	0.30302	1.6394	0.872951	0.677055	1.43005	1.28699	7.05996	0.542612	0.568129	0.1022	6.64115	3.68725	1.15623	0.976819	4.86469	33.6672	1.16059	0.306415	0.712202	0.581319	0.781778	0.806067	1.59202	6.60135	1.06451	0.876507	0.82246	0.589081	2.51685	0.545252	3.41115	0.810885	2.1387	0.75618	4.94668	0.625308	1.07772	1.13366	13.1019	0.769902	0.473916	2.80429	0.617136	1.09553	1.03472	1.06809	0.91541	1.33964	15.2356
LCN2	1.23133	1.09001	0.814449	1.66943	4.94396	0.761471	35.4643	1.46219	4.83921	1.32137	0.998336	1.18062	0.880267	0.483368	1.84632	1.43224	0.641089	1.18512	0.638037	1.49555	0.224119	0.220638	2.28048	2.09792	0.955749	1.24834	5.17782	2.4838	0.665882	0.202574	0.170553	0.812192	0.598313	0.959182	1.65112	2.69003	1.23136	4.19015	0.853995	0.97162	6.15643	1.10822	1.20967	2.04549	0.467578	5.10471	0.95646	1.40259	0.848197
DDX42	0.433477	0.22266	1.32471	0.185964	0.419532	0.216031	1.48846	0.169496	0.796032	0.0724496	0.250706	0.461689	0.284482	0.79706	0.441007	0.311709	2.84436	0.030696	0.241978	0.125088	0.183173	1.14615	0.434903	0.382944	1.0004	0.775003	0.251381	0.320331	0.352588	0.23972	0.133783	0.412243	0.184896	0.305394	0.840354	0.909475	0.756085	0.0481612	2.6512	0.0686797	1.05536	0.954604	0.392939	0.177937	0.230181	0.0541499	0.301111	0.111177	0.199639
DDX46	5.70676	0.478023	4.4399	6.8704	14.5766	9.04462	19.7429	7.82003	5.22239	1.27226	10.2842	2.64479	6.76395	6.89612	4.33531	8.76095	7.19071	7.95357	4.25256	13.0081	12.5561	5.99669	4.20773	12.5376	10.217	10.0416	6.61684	8.04933	1.66078	2.01044	23.1351	6.24906	5.85022	4.07427	7.29879	5.34264	2.72348	5.51703	7.18457	2.39652	5.68203	4.18412	19.7834	10.1622	4.05994	1.64381	2.17415	5.33993	5.12706
DDX5	0.032123	0.478328	0.200372	1.85172	1.02922	0.309987	4.12234	0.683173	1.37804	0.113299	0.311155	0.0895911	0.751191	0.362753	1.21456	0.160118	0.823818	1.58358	1.05327	0.575024	0.429974	0.34248	0.330689	0.409753	0.288103	0.599528	2.37867	0.293931	2.73836	0.0705528	0.870892	0.271529	0.234096	2.58986	0.659063	0.15807	0.63469	0.184861	0.218878	0.150361	89.9767	0.14947	0.191659	2.54468	0.108308	115.612	0.347116	1.24624	0.320811
DDX58	6.90064	4.91643	1.48664	3.60891	10.652	9.74649	4.01789	1.14228	4.48459	6.72647	2.1257	8.81424	8.68939	3.7652	8.13837	6.50243	0.174952	6.54482	2.684	6.74005	1.59609	0.881572	6.48891	44.369	4.00611	7.68404	2.76539	0.690778	7.78015	0.450544	1.97816	5.68023	11.6831	7.08345	13.6676	6.80711	4.82851	0.693131	3.62296	2.4273	2.67416	2.3134	0.855288	0.246615	0.371347	3.07713	6.7801	0.839255	2.20971
DDX6	0.471334	0.992806	0.857607	0.597098	0.927477	0.489256	0.178738	0.576251	0.207656	0.429826	1.17298	0.462403	6.67695	0.464261	0.435947	0.337427	0.54935	1.04506	0.286967	0.899965	0.664797	0.540948	0.669444	0.760846	0.532798	0.270532	0.421737	0.411969	0.313101	0.930654	5.9851	0.713525	0.767744	0.330539	0.776966	0.857901	0.65476	0.860335	0.514804	0.486345	0.281615	0.862617	0.745888	0.799372	0.555224	0.293231	0.402433	0.499728	0.291139
DDX60	0.832016	0.500416	0.496543	0.688126	0.0669838	0.858767	2.77953	0.657883	2.64441	0.0504702	0.131618	0.544294	0.0621347	1.12435	1.37928	1.935	0.702542	0.719784	0.0469357	0.634526	0.386833	0.824144	0.576223	0.787346	0.151679	0.768674	0.106213	1.3278	0.121718	0.638866	2.66072	0.914565	1.19609	0.570181	2.96501	0.792556	1.94851	0.640438	0.157578	0.819177	0.556985	1.55374	0.481828	2.54468	0.585199	0.405629	0.504879	0.762623	0.0701264
DECR1	146.898	164.334	35.3446	184.204	22.2754	4.27299	11.7629	29.167	90.9831	158.086	24.9586	70.8844	21.5298	151.523	11.0729	77.0453	62.4492	77.6216	128.85	37.723	38.4223	17.6218	25.447	7.66708	0.919094	39.9542	0.120618	29.2979	25.1909	25.4075	5.87858	20.7579	104.521	115.258	182.656	101.766	176.859	261.384	15.566	22.5115	117.997	8.9408	143.388	20.2891	85.3929	18.5383	35.2805	127.248	16.488
DES	0.618968	3.22966	0.444795	0.459556	0.0589471	0.333634	2.32415	0.324114	3.78778	0.0283695	2.83516	0.759331	0.361769	0.0688337	0.27557	0.301897	0.23759	0.72282	0.0477086	0.832976	1.68225	0.090357	1.30721	1.43036	4.91147	0.750233	1.99934	0.0705303	0.447122	0.566927	1.36097	0.256041	1.5778	0.284306	0.233945	0.327962	0.0691038	0.13658	2.6512	0.0218441	0.223373	0.115984	4.32902	0.269732	0.388964	0.133483	0.262906	4.41334	0.19141
DGKA	4.40403	4.54131	4.03676	4.31298	2.62998	2.76012	0.3456	6.51835	4.66096	2.15258	2.55216	1.87976	1.9763	5.93322	2.69081	0.327987	0.0416203	1.93128	2.15391	2.97389	1.59309	3.7033	2.67193	0.837512	0.587621	2.80922	2.62251	0.0909187	1.49607	1.30339	0.79903	2.44875	4.22596	2.0944	3.61735	4.51569	3.21538	2.08148	1.78105	3.87189	2.75277	3.14998	1.95	1.92043	1.16016	3.06667	1.93433	2.13804	5.55295
DHRS7B	1.93735	5.13158	10.7243	3.21256	9.33586	4.12935	13.5351	12.831	2.08202	8.4009	4.11115	3.86245	6.37578	5.0374	5.97885	6.84399	3.01388	4.80194	7.12879	4.0169	4.3329	6.6743	1.93459	12.4395	14.8527	10.3321	3.67567	4.07122	4.50542	3.66658	2.83216	6.94762	5.92916	11.5108	4.31184	4.86738	4.81959	4.93092	6.1913	2.79235	4.57092	5.13556	2.88669	6.87555	2.44301	1.82282	2.89134	4.59798	6.12567
DHX15	6.87385	3.47305	3.65907	6.16905	0.0954134	4.03859	0.0822596	4.35627	5.28037	5.87198	7.19963	4.35742	4.19184	3.26841	4.02117	4.02548	4.88001	4.53057	3.66925	6.1388	3.17074	5.35626	3.94765	2.20477	0.391441	0.301425	3.92639	7.54434	3.42066	4.29925	1.68617	6.27766	5.12088	3.92434	12.2473	0.0218273	4.17573	6.2574	2.93331	5.21428	4.05151	6.78863	4.11003	1.65979	5.03134	9.35835	3.86678	7.73882	7.1958
DHX16	0.691172	2.39451	1.70239	0.768351	0.31316	0.957488	0.464145	2.08334	0.780556	1.70572	0.746855	1.15296	0.31643	2.01971	0.700175	0.567281	3.19015	0.626369	0.305701	0.581608	1.27283	0.385441	0.819468	0.46653	0.112389	1.536	0.272876	0.611169	0.666003	0.647458	0.319687	1.62329	0.411725	0.790201	0.104015	0.831934	0.397125	0.619869	0.576412	1.0195	1.24257	0.205298	0.612801	0.0178559	2.5129	0.527917	0.411719	0.705289	0.399092
DHX38	0.206696	0.258468	1.32471	0.201017	0.283531	0.183249	0.328796	0.389602	0.090593	0.24926	0.253794	0.0891635	0.186729	0.201081	0.248636	0.310487	0.109468	0.211127	0.0645354	0.471956	0.339091	0.251821	0.184278	0.20404	0.162445	0.78474	0.19574	0.113852	0.145362	0.195085	0.107805	0.384501	0.198693	0.157827	0.267681	0.2226	0.0634557	0.273423	0.549274	0.484657	0.266425	0.251855	0.167039	0.107712	0.230367	0.398304	0.194773	0.249073	0.22766
DIABLO	0.357312	5.93889	0.790517	0.753491	3.20879	0.375403	3.43166	70.3572	0.994035	61.7844	9.60573	6.57673	26.1132	0.639611	0.773371	6.5514	7.97785	0.619148	0.356447	0.559212	0.498458	0.311715	7.34076	13.5184	0.331896	0.746138	0.435744	47.1235	0.56765	46.8002	5.02912	2.7421	0.422674	0.70315	0.540318	43.4559	1.43248	1.97352	37.5661	12.2988	0.569808	4.74469	2.35531	0.428353	9.14958	0.224691	0.64451	7.35435	0.316041
DIAPH1	0.615589	0.19297	0.857607	0.248067	0.419532	0.0367668	4.01789	0.416976	0.371475	0.23847	0.477188	0.458123	0.0987408	0.339966	0.38867	0.0441958	0.454768	0.41333	0.41907	0.471475	0.172885	0.169307	0.312825	0.00971295	0.0522394	0.531316	0.252505	0.0657111	0.229486	0.0814372	2.66072	0.44902	0.147023	0.422328	0.156457	0.406089	0.197195	0.309973	0.205403	0.538254	1.05536	0.0822546	0.222217	0.219427	0.351257	0.113008	0.356129	0.325181	0.189853
DKK3	7.254	11.291	2.84566	7.51274	2.0776	2.15579	4.01789	6.3434	0.889105	1.18351	2.42988	2.57083	1.17616	1.14484	2.90351	3.61802	2.42487	1.21953	2.23614	0.0325337	3.47208	2.47679	3.18941	2.28673	3.00522	3.74241	2.76754	1.78933	3.46589	1.22025	1.07021	2.35388	3.22035	1.8802	1.96292	2.04035	2.18746	1.16303	1.15373	3.09534	0.454638	1.98106	3.06683	3.29542	1.56006	2.14691	1.69243	1.67272	2.22592
DLD	0.348749	0.494124	0.731731	0.81936	0.654649	0.509117	0.88667	2.72636	0.215909	0.637556	0.494398	0.13782	0.422101	0.260108	0.891477	0.605968	0.114112	2.52757	1.05327	1.26321	1.677	0.942351	3.86509	0.4458	3.00522	0.413054	1.98151	1.20103	1.14627	0.557134	0.326604	0.433481	0.988392	0.338089	0.782546	0.653087	0.838981	0.803788	0.304284	0.279511	1.05536	0.989992	2.35531	0.337843	0.539078	0.912787	0.397988	0.659858	0.59022
DLG1	0.665966	1.18234	0.942288	0.686412	2.0352	0.282939	1.25493	0.777474	0.935574	0.817666	0.407693	0.356785	0.430827	1.19618	0.474687	0.612676	0.481209	2.8546	0.335318	4.23777	0.418659	0.17822	0.431803	0.670896	1.10841	0.356097	0.24879	0.445874	0.315851	0.72661	1.0407	0.379033	0.334328	1.59227	0.515226	0.402429	0.492402	0.472235	0.578317	0.596077	0.624474	0.267685	0.562163	0.590747	0.497226	0.923427	1.06501	0.281082	0.461876
DLST	50.361	55.6	1.31158	5.74104	67.1303	6.55277	120.329	37.9708	5.44194	70.538	8.99195	6.64602	0.467369	8.47757	4.74742	20.4894	7.68909	2.52757	3.40989	7.55052	6.04882	2.27238	50.3124	0.93839	1.16198	0.250952	19.3987	5.21341	3.93638	6.52008	2.14667	0.958485	5.14425	23.2644	36.2088	4.45793	0.356714	75.1658	6.01165	4.16006	5.26421	77.4277	59.0619	94.4773	75.6314	0.189009	4.20625	38.198	4.86895
DNAJB1	0.95759	9.88937	0.469202	1.39651	4.02341	0.620113	1.51393	1.08778	0.987301	1.59213	1.22912	0.973823	1.20687	0.857865	1.48085	1.43145	1.08385	3.32509	0.811518	0.733937	1.20278	1.45983	0.884301	1.91185	0.521961	0.950833	0.6529	1.24884	0.457668	1.0012	1.62194	1.46558	0.680408	1.48767	0.902402	0.308514	0.328818	1.18101	1.21354	1.48867	1.29605	3.34922	1.26546	0.911768	1.07253	0.596861	0.4495	0.473237	1.06412
DNAJB11	0.789045	3.69802	6.11196	4.99351	11.0371	7.26286	1.52358	9.45028	5.76695	8.01212	2.14066	5.63365	0.920425	5.90722	6.37981	4.48271	5.82744	4.3389	2.77183	6.50858	4.56112	4.51647	7.20456	1.95767	0.839163	7.55634	2.76754	4.90493	5.00081	1.85182	2.66072	5.21752	6.79026	7.93564	8.17276	5.33798	0.636112	0.626218	5.96978	2.92389	1.45552	1.08403	0.491306	4.58324	1.0848	2.19729	5.81109	0.272551	6.01193
NIBAN2	0.446536	0.318874	1.32471	0.0583237	0.165964	0.197922	0.131284	0.217071	0.107071	0.40445	0.591111	0.35785	0.11972	0.362193	0.839579	0.225142	0.20076	0.236026	0.263558	0.385377	0.19264	0.174851	0.415968	0.33615	0.33866	0.245253	0.219711	0.153094	0.199626	0.229134	0.321038	0.174921	0.27959	0.340853	0.180615	0.192891	0.278809	0.179557	0.303304	0.402005	0.101303	0.751181	0.231134	0.218158	0.323323	0.209869	0.203937	0.124385	0.165691
DNM2	0.320187	0.461186	0.444776	0.245191	0.0282146	0.203248	4.01789	0.372407	0.147203	0.491068	0.939137	0.289294	0.252969	0.600919	0.453905	0.118451	0.0745405	0.100046	0.184076	0.043913	0.249769	0.0547146	0.357325	0.013891	0.0215768	0.274341	0.160145	0.148395	0.310084	1.00105	0.300856	0.336053	0.69581	2.26285	0.329866	0.225659	0.620387	0.368662	0.360396	0.351296	1.05536	0.27109	0.0455737	0.283982	0.229688	0.895366	0.245444	0.235172	0.31572
DOCK1	0.327797	2.13996	0.679863	1.15538	0.0373107	0.0365167	0.347085	2.79251	0.537632	0.519647	1.24596	0.18356	0.0471725	0.586735	0.281763	0.61265	0.638899	0.407414	1.01045	1.45806	0.998559	0.0286822	0.768029	0.0186488	0.292809	0.534052	0.251053	0.496647	0.362468	1.00105	0.246763	2.18778	0.0276573	0.346428	0.0260071	0.311853	0.81936	0.301277	1.07346	0.752266	0.513993	0.383324	0.164322	0.487784	0.0561618	0.81089	0.488403	0.271801	0.866367
DOCK10	0.325804	0.139982	0.077498	0.05951	0.289551	0.251848	0.726916	0.0673393	0.0900428	0.0715809	0.124576	0.0393975	0.293552	0.168878	0.18689	0.140431	0.0419684	0.348204	0.153707	0.208779	0.0192209	0.273504	0.209326	1.09668	0.847926	0.251605	0.202687	0.298581	0.259595	0.0645692	0.438528	0.0317304	0.592779	0.224175	0.302512	0.10272	0.154719	0.132433	0.031206	0.125235	0.0446702	0.0540719	0.179842	0.196537	0.253326	0.205015	0.117623	0.279158	0.0310854
DOCK2	0.972988	0.478588	0.344236	0.483135	0.448131	0.854706	0.190582	0.399816	0.488409	0.336393	0.650553	0.518129	0.323266	0.479549	0.324207	0.457505	0.768586	0.262173	0.469312	0.481527	0.351763	0.335353	0.508981	0.0541396	0.118291	0.255031	0.359417	0.81262	0.19507	0.665426	0.118869	0.591605	0.971837	0.184501	0.0278647	0.555243	0.645302	0.60435	0.666581	0.749752	0.662748	0.74773	0.263392	0.0373534	0.482261	0.327414	1.32819	0.759402	0.320833
MYH14	0.191548	0.223093	0.480749	0.0741708	0.667472	3.60584	0.199016	3.3635	1.17905	1.58298	0.839625	0.603063	0.18822	0.537486	0.123173	22.6208	2.24446	0.15968	0.0104654	0.326972	1.74312	0.25593	0.752522	0.188128	0.267367	0.374811	0.790654	0.525991	0.36072	0.00660104	0.204721	0.0869389	0.509889	0.100327	1.77056	0.271238	0.0471999	8.52353	3.17844	0.320196	0.246539	1.53806	0.956497	0.15688	1.32789	0.417242	2.05865	3.28781	2.1403
ATAD3A	0.154504	0.181201	0.108313	0.198709	0.524327	0.425511	1.51475	0.171569	0.159134	0.125121	0.103928	0.26404	0.266899	1.00268	0.0312678	0.244369	0.109506	0.0367895	0.155812	0.0718775	0.250637	0.244679	0.128593	0.289315	0.0529773	0.0732792	0.167341	0.52182	0.0644692	0.1671	0.165258	0.0410951	0.265987	0.0876582	0.504405	0.161448	0.188019	0.385656	0.0737842	0.0825032	0.100798	0.208462	0.297772	0.165308	0.0726817	0.457288	0.0145987	0.16134	0.131845
DPP3	5.21602	0.636928	0.316198	4.58406	8.70241	0.461276	19.5652	0.0577217	0.228114	0.108674	0.466841	11.4799	0.634558	0.431142	0.339128	0.299793	2.95108	1.93131	1.18281	1.46332	0.291444	0.434407	0.989807	1.79897	1.36622	0.125474	0.646786	0.195837	0.582785	0.213487	7.27229	1.48551	0.284867	0.289759	0.206964	2.56693	0.13022	0.544941	0.106536	8.31862	0.107671	0.770054	0.753483	0.225996	0.834447	0.363949	0.071109	0.469395	0.445992
DPP4	11.4766	2.50688	0.832326	7.39659	2.10531	3.37778	4.01789	0.875739	7.85259	0.731025	1.83922	0.464789	1.45449	1.12966	0.242451	2.7211	1.9813	1.22179	40.0038	0.315958	0.894484	4.83936	1.8058	0.193665	0.232524	0.833405	10.5045	4.55081	1.86975	0.862796	0.0542797	1.25917	1.08359	1.90924	0.828762	2.44156	1.05553	1.89918	7.44994	11.9314	6.36817	3.21195	1.30103	0.446461	1.71241	0.529237	0.403927	7.55675	1.24444
DPYSL2	1.17408	2.08177	2.22504	0.999337	0.80656	1.18817	2.41467	0.797529	0.46912	0.5733	1.61698	0.753045	0.742872	1.08084	0.650676	0.294744	4.53328	0.679487	0.588392	1.04118	0.261776	6.56522	3.2788	1.16856	1.22276	0.781876	0.672703	1.01049	0.742243	0.798607	0.219859	1.76469	0.889726	0.937697	0.382245	0.647418	0.477635	1.42615	0.43832	0.654034	1.09654	0.705304	0.105413	0.47451	0.37869	0.575627	0.584425	0.604179	0.722975
DPYSL3	0.712233	0.106764	0.538958	1.83219	0.0507185	2.13297	0.252759	0.113929	1.29	0.228828	0.190189	0.408504	0.102676	0.0871114	0.287063	0.741446	0.605174	0.74279	0.238237	0.587098	0.32818	0.347749	0.0785191	2.88554	1.10143	0.277856	0.620353	0.152935	0.10943	0.344283	0.0819637	0.949301	0.21328	0.206954	0.310662	0.192058	0.281154	0.569447	2.6512	0.123491	0.174345	0.132609	0.176654	1.79253	0.801472	0.631587	1.96515	1.24624	0.19672
DSC1	2.10455	0.71523	4.1811	0.138409	2.0408	7.87573	0.974284	10.2135	0.10796	0.737921	1.19367	0.64575	2.30411	7.66998	1.81752	2.90447	2.41492	1.53181	0.0642428	10.2691	0.36271	0.144062	0.0972388	3.83975	1.59086	0.953923	1.76018	1.29939	0.0519331	2.24732	23.7798	0.15392	4.59272	1.0552	2.23732	0.911484	0.290365	0.0695892	1.31278	1.57824	1.52291	0.236478	0.225385	10.2242	1.67316	1.09532	0.707636	1.71382	4.90923
DSC2	0.282452	0.476809	0.032077	2.56618	0.0807371	0.125817	4.01789	0.27444	0.246092	0.688113	0.0870294	0.445234	0.0986447	0.429317	0.42699	0.317839	0.379617	0.353486	1.05327	0.479137	0.118444	0.412663	0.0919365	0.00971295	3.00522	0.329143	0.214013	0.173561	0.425955	0.0441817	0.0382636	2.74173	0.0380676	0.391433	0.282673	0.276772	0.268386	0.0848176	2.6512	0.059401	1.05536	0.287322	0.189812	0.282518	0.416446	0.0658598	0.413007	0.210776	0.0105162
DSC3	0.138375	3.22966	0.109381	0.277943	0.394326	0.164291	0.238681	0.366103	3.47621	0.0984967	0.273864	0.700614	0.158474	0.225889	0.368095	0.294348	0.459021	0.159201	0.216118	0.413049	0.321881	0.31724	0.307815	0.00971295	0.204835	0.271463	0.480204	0.166936	0.33304	0.548217	2.66072	0.434842	0.147023	0.527098	0.156457	0.204606	0.414006	0.131309	0.284078	1.18528	0.112844	0.205547	0.222217	0.303531	0.499161	0.32981	0.461212	0.220149	0.194449
DSG1	1.24217	52.8696	2.07682	0.33919	0.644596	1.24763	1.40956	0.435433	2.09453	2.79073	40.5266	0.794522	1.39132	0.687898	1.33695	8.95141	0.878944	53.3914	0.511524	1.17508	0.698845	21.8546	0.944968	4.09785	0.240838	1.26627	28.6708	0.9612	1.49115	42.3551	0.693125	60.2441	18.8572	46.4907	12.1845	13.0395	4.52542	0.706967	0.577012	46.8498	1.20351	47.6529	50.1252	32.3348	40.8872	1.06339	1.1213	40.3514	0.889946
DSG2	0.286306	0.755342	0.33973	0.999108	0.247464	0.0532411	0.0396367	0.360753	0.0932315	1.26462	0.14484	2.38719	0.11962	0.702475	1.98887	0.290529	1.03862	0.0600219	0.295163	0.285137	0.29008	0.334354	0.134653	3.10145	0.147333	0.01248	0.276934	0.0511197	0.276742	0.480446	0.210378	0.607997	0.352144	0.0429746	0.441603	0.116983	0.0646071	0.942088	0.293052	0.534733	1.05536	0.44908	0.204106	1.27154	0.515572	0.792747	0.0578779	0.64819	0.387783
H1-0	18.4689	88.9102	31.4174	22.7123	2.76902	2.95641	81.7559	179.122	2.937	26.4517	692.297	3.04879	3.9622	16.8865	2.52137	31.6001	2.84436	9.57331	187.568	7.11985	21.5995	328.778	20.2648	0.118925	3.00522	20.5234	9.12153	11.9801	6.09576	21.7457	3.127	9.63203	446.658	114.224	2.08537	22.6569	20.4804	4.25886	15.3374	20.1301	8.83944	0.517753	19.5303	12.217	2.43061	291.644	9.92076	40.7035	113.353
DST	0.0408286	0.234382	0.229993	0.111065	0.00211829	0.0309627	0.67298	0.00279409	0.0722836	1.23821	0.0676076	0.103551	0.0355881	0.164242	0.335568	0.0305768	2.84436	0.121171	0.0188153	0.0598913	0.172005	0.051264	0.0197948	0.0150706	0.0170323	0.135379	0.128894	0.10915	0.0982031	0.0276934	0.0165177	0.0750155	0.0199177	0.183772	0.0743188	0.0284457	0.159092	0.0346159	0.0286607	0.0414968	0.0688372	0.0376236	0.0608768	0.287303	0.0624213	0.0386827	0.311531	0.00158135	0.127595
DTNA	1.72166	0.903838	1.11647	0.312216	0.0387716	0.248302	4.01789	0.472714	0.59245	0.123686	1.03768	0.341877	0.456898	0.666688	0.526323	0.479205	0.480453	57.8678	0.335162	2.59212	0.462805	1.04879	0.381961	2.88554	3.00522	0.159158	0.0669931	0.342308	2.45377	0.839421	2.66072	1.00515	0.648048	0.201397	2.67643	0.803013	0.698905	0.151978	0.643984	0.423023	0.589799	1.25455	0.188343	0.103786	0.310706	0.766932	0.337852	0.471165	0.333858
DTNB	0.948699	1.14169	1.41028	0.999108	0.199547	0.585439	0.0396367	0.597112	3.47621	0.579475	1.31076	0.431845	0.445404	0.842132	0.664829	0.588158	0.587379	1.37406	0.537288	0.704933	2.35479	0.376322	0.424035	2.88554	0.105973	0.159158	0.0846229	0.928818	3.0995	0.428966	0.220173	0.740959	0.607158	0.239333	0.824456	0.274426	0.882827	0.203531	0.470073	0.649316	0.858982	0.379693	0.164322	0.131098	0.650975	0.985701	0.374964	0.690821	0.541339
DTX3L	0.290917	0.529486	6.89067	0.807966	0.731949	0.402142	4.01789	0.335272	4.70064	0.184095	0.274266	0.401576	0.285402	0.589778	0.378238	0.320908	2.84436	0.841383	1.05327	3.12099	0.817929	0.409339	0.363169	0.195525	3.00522	1.43549	0.735175	0.19287	1.01978	0.11952	2.66072	0.0862251	0.246669	0.175476	0.649736	0.538496	2.51088	0.0311724	0.478652	0.899558	0.114037	0.0928975	0.062049	0.442947	0.061931	1.66568	1.17556	0.359699	0.501605
NPEPPS	0.402852	0.340054	0.108313	0.183737	0.0755388	0.178276	0.670756	0.160083	0.11666	0.280932	0.220768	0.272094	0.388026	0.535317	1.18317	0.242251	0.291928	0.295233	0.142197	0.311022	0.262865	0.178852	0.0847996	0.21501	1.08106	0.249022	0.237143	0.540366	0.227332	0.516186	0.178162	0.229175	0.340396	0.208045	0.170958	0.045359	0.228696	0.535896	0.261449	0.0259255	0.163781	0.403839	0.21527	0.158644	0.519476	0.246918	0.120147	0.502429	0.131845
DUT	0.92541	0.927482	5.89638	6.68381	0.579651	1.01778	2.07656	2.27281	3.27109	1.22348	1.17957	1.44894	1.10651	1.13232	2.12578	1.58408	1.42207	0.952812	0.73201	1.42654	0.661253	0.633095	1.54227	1.76697	1.52884	2.4957	0.986853	0.620266	0.812911	0.495891	0.354577	0.896359	2.24866	1.22683	1.60048	0.872611	4.19421	0.769991	0.345452	1.10622	1.11812	0.388685	1.07125	2.39121	0.57139	1.02059	0.851637	1.09249	0.744183
DYNC1H1	1.55257	1.10453	1.28607	0.646332	0.352488	0.418949	0.180945	0.86076	1.00613	0.460843	0.408225	1.60654	0.885158	0.832068	0.883254	1.26086	0.263038	0.860075	0.227104	0.451384	0.658337	1.42551	0.281712	1.24481	0.0878641	0.647433	0.54312	0.299006	0.727525	1.07221	0.619715	0.495702	1.61477	1.32814	0.997839	1.32409	1.07076	1.01005	0.491552	0.260724	1.55833	0.781697	0.908109	2.00215	0.525031	1.67268	1.02972	0.408877	0.450269
DYNC1I2	0.524425	1.63498	2.53178	0.840399	0.437645	0.395708	4.81092	1.68199	4.28283	4.76016	0.510476	1.43175	0.846344	0.898875	0.556656	1.68337	2.22432	0.203292	0.727334	0.628125	0.0241758	0.256941	1.19405	0.436525	0.380238	1.02337	1.31409	0.774164	0.0790235	0.128411	0.148415	4.40694	1.73465	0.647774	0.28733	0.192316	1.59219	0.0759114	0.552172	0.598116	0.0764296	0.212071	0.575476	1.90184	0.322426	0.925575	0.69721	0.485829	0.0780778
DYNC1LI2	1.49629	3.51183	1.41001	0.357171	0.691277	0.391111	2.78867	0.795865	0.420911	1.33811	0.872644	0.277557	0.303561	0.255077	1.0146	0.831274	0.630933	0.200227	0.539648	1.62213	3.03451	1.0177	1.95751	1.25546	5.13336	0.754635	0.687514	4.91722	0.482324	1.1471	1.42716	0.698262	1.37828	0.839443	1.80614	1.11512	0.392222	0.729005	1.7112	0.458095	4.89892	5.09186	2.48797	1.15696	0.319686	0.624474	0.737899	4.87452	0.799389
DDX3X	0.408013	0.893891	0.0342519	1.42706	0.145183	0.224443	1.03091	0.194712	0.182445	0.0519675	0.933665	0.021629	0.417737	0.182042	0.0869621	1.18326	0.33449	1.36867	0.0398726	0.454344	0.112981	0.260708	0.655884	0.903319	0.204835	0.268771	0.129855	0.440457	0.180884	0.48999	2.66072	0.577495	0.194887	0.914213	0.123075	0.286303	1.80727	0.567426	0.0990907	0.201074	0.120681	0.306015	0.129304	0.278025	1.95655	0.371836	0.217299	0.337511	0.0308115
ECH1	0.665357	0.391117	0.946623	0.358003	0.357527	0.18315	4.01789	0.508904	0.386444	0.423023	0.276825	0.453392	1.61182	0.600919	0.444363	0.41398	0.0812625	0.614268	0.281847	0.254685	0.165854	0.335868	0.442493	2.88554	3.00522	0.336865	0.175049	0.255548	0.722033	0.489355	2.66072	3.28531	0.37112	0.39878	0.331732	0.360445	0.702967	0.639919	0.613112	0.444138	0.181618	0.478119	6.663	0.449414	0.662986	1.81066	0.305967	0.495879	0.775988
ECHS1	5.56258	2.50166	2.25833	3.63151	1.95752	2.04158	0.546862	1.8953	1.16161	2.34753	1.84378	1.59151	1.63051	2.84541	5.82403	2.92321	2.43988	2.27389	1.15693	1.77335	0.617353	0.149576	0.329672	2.37522	3.46652	1.98955	2.20044	2.03899	2.1335	11.2756	1.38122	1.49403	1.44626	1.79134	2.9214	1.28297	4.3126	0.567171	1.36439	2.94187	2.24576	1.96906	4.72014	2.67475	1.91882	0.752381	1.32593	4.89704	3.00821
POTEE	0.469546	0.476318	0.437859	1.03668	0.488514	0.252211	0.620338	0.460325	0.438944	0.421309	0.664394	0.168691	0.26864	0.365853	1.06778	2.43317	0.357572	0.706009	0.272203	0.298456	0.955443	0.496301	0.846364	0.748698	0.237654	0.391283	0.751046	0.340104	0.75303	0.489431	0.273756	0.172909	0.567481	0.381942	0.822012	0.485725	0.588881	0.296538	0.549102	0.244401	0.39205	0.59283	0.249058	0.457512	0.189608	0.622211	0.317591	0.433656	0.5048
EEA1	0.241044	0.330361	0.310017	0.40475	0.763105	3.05529	0.90368	0.233093	0.500115	0.32877	0.136129	0.263057	1.05402	0.430905	1.3884	0.718755	0.558569	0.140262	0.458754	0.0582458	0.71578	0.0539659	0.428143	2.88554	0.204835	0.074746	0.120608	0.29028	2.51685	0.672478	0.212639	0.471854	0.028078	0.0135991	0.328219	0.26101	0.634068	0.216322	0.435445	0.171132	2.14929	0.312678	0.130768	0.317271	0.323731	0.750125	0.969777	0.355522	0.126832
SULT1A2	0.394263	0.465847	0.157148	0.171702	0.220965	0.107572	4.01789	0.184802	3.47621	0.371473	0.280337	0.118652	0.359744	0.931168	0.505895	0.277981	0.370889	0.380731	0.238776	0.743396	2.35479	0.127729	0.415968	0.523839	0.204835	0.274341	1.83799	0.172902	2.51685	0.181005	0.117533	0.366851	0.39328	2.81317	0.089342	0.18321	0.256193	0.567401	0.134242	0.270045	1.05536	0.522374	0.212669	2.54468	0.553804	0.329968	0.211891	0.201498	0.3839
EEF1A1P5	3.76693	2.10095	13.4545	2.71279	6.98462	3.65954	0.247069	5.37422	5.8886	6.75534	5.16406	4.4196	4.73768	4.63473	4.50698	5.75952	5.07093	2.87871	2.81057	4.39517	3.79354	4.09953	3.56072	2.88554	0.0714807	5.36212	4.2594	5.22169	3.81658	4.08134	0.106026	4.89847	5.10228	5.00571	4.41894	3.1887	5.27328	3.41169	2.50944	4.98791	2.77539	6.47906	2.82397	4.47427	5.37065	3.59796	2.84964	4.33569	8.55194
EEF1A2	2.79346	2.10095	1.79859	2.63876	4.94796	3.1105	0.247069	3.79968	2.11042	2.57756	2.11135	2.90183	4.73768	2.0084	3.15384	2.49635	2.53835	2.73525	1.93605	2.96302	3.32146	3.31099	2.26238	2.88554	0.0714807	3.24241	4.16246	4.20685	2.59701	3.16894	0.106026	2.32714	4.82445	3.30492	4.41894	3.1887	2.50061	3.30298	1.74983	2.11886	2.22272	2.87811	2.82397	3.59731	3.88222	2.66209	1.92394	4.33569	1.82242
EEF1D	2.94058	1.12484	1.61129	7.57223	2.76902	25.4797	4.98531	4.29679	5.55422	3.10484	4.78895	4.99916	7.48898	3.53362	2.10408	16.4788	4.97884	9.38564	4.12708	4.11666	4.31352	2.29648	3.9198	20.1344	1.88362	4.91074	9.97958	2.74088	6.74588	3.81517	2.80662	3.69418	1.04468	4.20999	1.23454	1.17161	2.56265	0.715391	0.824577	5.90013	0.821931	7.6991	7.13121	8.36947	0.953484	2.20658	1.36726	4.51043	4.90748
EEF1G	0.203275	0.376112	0.0661755	0.124891	0.330718	0.152061	0.472234	0.190019	0.63089	0.532818	5.02229	0.48462	0.350514	0.845815	0.0749854	1.6122	0.370889	0.127367	1.42346	0.425513	0.37091	0.258515	1.04669	0.901666	0.126895	0.0286895	0.362102	0.150806	0.358652	0.164056	0.32848	0.40047	0.156788	0.42003	0.318596	0.361931	0.623267	0.136941	0.335609	0.143067	0.0726231	0.368852	0.132489	0.509428	0.286513	0.174131	0.323414	0.152929	1.32714
EEF2	2.29146	26.3803	0.700932	0.553956	0.648547	1.01417	0.497717	0.964331	0.702945	0.273199	1.08534	2.47691	0.923218	1.83015	0.545742	1.77843	2.57464	0.0702772	1.01818	0.799102	1.51969	0.847685	0.0404954	15.4632	0.654237	1.65474	0.257041	1.30738	0.0855804	4.42236	0.713148	1.84583	0.82307	2.84411	1.08619	0.0618217	0.143555	0.544746	0.109801	0.639445	0.669779	0.8385	0.249464	1.78665	0.948008	0.922285	0.471542	1.4087	0.635783
EFEMP1	2.27563	7.77871	3.50507	1.50407	4.14382	1.88598	2.99765	6.74774	3.99008	6.00683	4.73836	2.67025	3.49525	2.62172	1.02729	8.71041	1.85263	3.66431	1.34987	7.9131	2.8388	2.021	6.26009	3.60194	6.27296	6.13516	1.53728	4.53574	5.46701	1.30427	0.878298	1.31389	1.98221	1.82419	4.36992	5.8256	7.60921	2.04654	2.39765	5.7681	1.90334	3.67244	2.2404	1.3618	2.69662	4.84257	7.02538	1.19561	0.72592
EFL1	0.0795339	3.22966	0.0558772	0.224422	0.176399	0.0641491	0.220851	0.430051	1.6196	0.0711953	0.0908641	0.52128	0.0636832	0.0871114	0.167635	0.289643	1.39463	1.09839	0.0555647	1.45086	1.32529	0.0934371	1.30721	0.0313883	0.0954809	0.448297	1.07024	1.10339	1.06805	0.0733848	0.0407591	0.0781313	0.520291	1.33863	0.096715	1.29644	1.27377	0.0491482	0.0423216	0.045201	0.0473146	0.0402374	0.131632	0.0399256	0.0895699	0.0671663	2.44331	1.09015	0.0959764
NUP93	0.187409	3.22966	0.308083	0.0428715	0.426808	0.257114	1.30478	0.100139	0.582345	0.322249	0.195891	0.320864	0.0489505	0.0943267	0.974621	0.176372	0.0402114	0.561582	0.184929	0.404162	0.230657	0.0876337	0.261304	2.88554	3.00522	0.508165	0.131395	0.190574	0.231906	0.390004	2.66072	0.0429896	0.307963	0.272802	1.48648	0.485753	0.398423	0.328758	0.284078	1.18528	0.112844	0.174006	0.224282	0.112267	0.49383	0.329757	0.289097	0.511846	0.324078
EHBP1	0.268003	0.177108	0.648838	0.161856	0.302438	0.261666	0.670756	0.129163	0.182798	0.182759	0.108968	0.173858	0.221582	0.700642	0.153768	0.212586	0.176698	0.808789	0.0988634	0.224969	0.0603576	0.244679	0.491229	0.21501	0.298506	0.22582	0.220339	0.211569	0.154104	0.183978	0.165258	0.305211	0.21949	0.201081	0.171926	0.150871	0.247393	0.0932564	0.235249	0.14805	0.264578	0.232005	0.295878	1.44226	0.258128	0.205015	0.0603433	0.294386	0.19114
EHD1	3.9632	1.56194	1.48487	4.70215	5.91497	5.67085	0.365666	1.15698	1.62841	2.39271	3.25997	0.326183	1.84162	1.1439	1.76682	0.10961	0.966626	0.3352	0.877617	2.93858	0.196563	2.70977	0.0920345	0.197702	3.41249	2.58241	6.43433	5.42601	1.712	9.53457	8.89987	2.74557	11.7776	4.38766	10.1442	4.35312	1.60985	4.46546	1.90928	2.34959	1.50791	5.94248	4.77292	2.20532	6.88825	1.2968	3.71687	7.5463	1.83915
ANXA2P2	0.37894	0.231211	0.108313	0.0797772	0.489284	0.813549	0.670756	0.192982	0.136593	0.432735	0.14754	0.490793	0.69619	0.229263	0.235753	0.638263	0.089262	0.281968	0.0825884	0.258162	0.205023	0.144608	0.148672	0.208046	0.325385	0.0957463	0.044775	0.0872913	0.324609	0.0965784	0.497355	0.301425	0.0945328	0.110518	0.185434	0.219502	0.409824	0.644724	0.194675	0.227135	0.163781	0.197086	0.271893	0.359576	0.0567382	0.223786	0.346852	0.40366	0.418033
EHD3	0.483735	0.784034	6.07547	0.816522	1.22951	0.407339	0.399948	2.72636	0.594113	0.748108	0.647267	0.934265	0.476989	1.15343	0.0661806	0.119886	4.22855	0.217806	0.754871	3.75865	0.0627174	2.47503	0.100663	0.41193	1.73972	0.755386	0.195578	0.155406	0.365549	0.201745	0.405079	1.29887	0.530869	2.81317	0.500449	0.449251	0.400194	0.747166	1.90663	0.707307	1.83962	1.07879	0.537619	0.576261	0.755543	0.435782	1.04567	0.482726	0.536317
EHD4	0.761751	0.13637	2.4357	0.25448	0.24694	0.174418	0.564045	0.133325	1.10109	0.14059	0.41131	0.379899	3.27645	2.50282	0.0622876	0.525934	0.463738	1.85504	0.368887	0.478658	1.82258	0.536834	0.0947414	0.195525	0.204835	0.595146	0.0413747	0.357419	2.51685	0.0526991	2.66072	1.75558	0.383847	0.126179	0.32142	2.13577	1.7146	0.107301	0.0963513	0.121209	0.141481	0.111175	0.108104	1.63918	0.441052	2.18914	0.98416	0.359613	1.43135
EIF2AK3	18.0566	22.362	13.6588	15.727	22.038	22.8332	81.7559	12.233	8.45454	9.2872	7.08207	21.4155	23.7361	8.1528	16.1067	19.2576	16.8135	16.0612	10.4415	19.3809	34.4001	21.7805	15.0787	11.4421	3.00522	22.3754	32.4388	27.4857	24.3444	11.5331	6.74997	5.05992	11.9696	23.6906	2.67643	15.5577	15.117	0.928746	13.7463	21.1931	12.7573	23.5258	2.35531	23.4296	32.2435	17.992	17.6483	24.7096	11.7566
EIF2S3	0.221329	0.707036	0.245556	0.77786	0.244119	0.309176	0.046463	0.487481	0.12595	0.61122	2.42842	0.474433	0.337427	3.20265	0.357481	0.507383	0.107299	0.469991	0.190713	0.36116	0.463231	0.364228	0.669105	0.173948	0.172162	0.621205	0.232942	0.726614	0.17909	0.186418	0.0581688	2.74173	0.152448	0.396939	0.256657	0.690473	0.125388	0.210432	0.095423	0.123268	0.298959	0.645968	0.22524	0.227311	0.278352	0.10461	0.231393	0.367857	0.00877667
EIF2S3B	0.221329	0.736496	0.245556	0.835131	0.36377	0.390197	0.0483989	0.607279	0.12595	0.636688	2.42842	0.494201	0.298159	0.502657	0.486829	0.507383	0.11177	0.469991	0.190713	0.376208	0.482533	0.379404	0.443175	0.173948	0.179335	0.444616	0.279292	0.756889	0.316232	0.186418	0.0605925	2.74173	0.115063	0.396939	0.24069	0.5077	0.258199	0.277591	0.099399	0.123268	0.300754	0.672883	0.22524	0.255038	0.278352	0.108969	0.180769	0.367857	0.00914237
EIF3A	0.129075	0.22548	0.644764	2.56618	0.42456	0.0709923	0.159538	0.0575038	0.585558	0.201738	0.198201	0.278433	0.304893	0.242375	0.467252	0.38427	0.429093	0.446599	0.204819	0.227353	0.691485	0.179226	0.289329	0.144012	0.167942	0.655854	0.776763	0.147446	0.42602	0.507639	0.097165	2.74173	0.668354	0.727928	0.417115	0.629715	0.145732	0.472079	0.0870261	0.299268	0.172938	0.280214	0.222217	0.796789	0.48003	1.13543	0.419696	1.352	0.336819
EIF3B	0.359126	0.346214	1.39872	0.116037	0.226951	2.13297	1.79573	0.219998	0.667672	0.964278	0.815731	0.299059	0.315135	0.0953957	0.234186	1.16738	2.84436	0.607187	0.486774	0.187986	0.118444	0.407562	0.630456	0.511225	0.542306	0.470613	0.200486	0.14757	0.147238	0.286032	2.66072	1.62036	0.245895	3.28177	0.602089	0.517162	1.0788	0.327915	0.335609	0.577464	0.122647	0.428494	0.460215	0.546172	0.230785	0.229512	0.301653	0.505067	0.266099
EIF3E	0.63122	1.33661	0.0562261	0.341389	0.157215	0.0837793	0.104505	0.763914	5.66241	1.29441	1.23333	0.259009	0.472162	6.78177	0.498817	1.18773	1.39118	0.237128	0.289457	0.589685	0.181815	0.321874	0.453935	0.142893	1.27628	1.11249	0.19849	0.454567	0.234101	0.454665	1.20286	0.182271	0.114015	0.345187	0.101973	0.256039	0.967846	0.0533075	0.40068	3.55685	2.43624	9.45535	0.146074	0.243354	0.209158	0.269663	0.197015	0.616757	1.17662
EIF3H	0.348749	0.478328	0.378636	0.247599	0.693935	0.147954	4.01789	0.335272	0.552683	0.150709	0.114686	0.0895911	0.252969	0.589778	0.440465	0.237799	0.842806	2.17563	0.226505	0.757354	0.148935	0.257794	0.296762	0.195525	0.0401669	0.435131	0.186873	0.19287	0.261998	0.0350557	2.66072	0.172335	0.374642	0.317898	0.0612018	0.271787	0.644559	0.161925	0.478652	1.11071	0.320106	0.0746858	0.062049	0.349382	0.254541	14.5236	0.160274	0.316767	0.501605
PA2G4	0.586761	0.869124	0.343033	0.775171	0.115007	0.298501	0.648288	0.26164	0.832366	0.496143	0.152157	0.157819	0.577029	0.283012	0.955117	0.373738	0.312925	0.809558	0.225775	0.619899	0.385982	0.369993	0.304667	0.521185	0.615756	0.403076	0.0890613	0.543413	0.489392	0.817433	0.943175	0.66074	0.517089	1.38172	0.184487	0.786286	0.376472	0.23787	1.10276	0.319328	0.352798	0.832516	0.49305	0.271936	0.0972713	0.609845	0.276233	0.480858	0.0911945
EIF4A1	9.78286	0.1943	0.921163	2.09871	0.302026	0.0970196	1.31445	0.258635	19.5936	5.94387	1.46457	0.737416	1.10798	6.47654	1.22312	1.89412	3.60441	1.58728	3.04211	1.50494	1.1889	0.619186	4.14487	0.891343	2.69994	0.875773	0.276697	1.62318	0.597323	5.063	8.83231	0.122983	1.10803	4.77224	1.95103	0.780457	4.35532	0.026213	4.17279	2.63147	1.5151	1.45515	0.499053	0.353297	0.58302	1.64291	5.96157	1.82677	1.47971
EIF4A2	3.26322	14.998	26.7552	8.57656	7.89345	16.9449	6.10848	14.6772	3.99724	24.6226	12.8418	10.1636	19.3369	15.1145	22.6114	27.6928	15.9432	11.5693	14.7426	15.965	7.63558	17.3477	3.01241	9.63237	6.72122	1.01508	4.93693	21.786	10.2103	17.7161	8.83231	17.6695	1.00187	21.4237	11.7115	10.9633	24.4914	0.026213	15.1192	16.9743	13.2346	20.7346	13.632	3.17788	11.3404	21.3704	2.81097	14.891	15.7901
EIF4A3	0.0629068	2.06728	0.701356	0.999337	0.165271	0.694439	0.484277	0.583177	0.789153	0.396934	1.00922	1.91927	0.985047	1.08138	0.246821	0.332948	1.2552	0.986137	2.61266	0.478967	1.86428	0.540948	0.490862	1.86521	0.291846	0.697461	1.44355	0.172691	2.17522	0.930654	0.0347444	0.412154	0.223345	0.573837	0.673948	0.590011	0.285631	0.294011	1.45925	0.43763	0.344558	0.658265	0.622961	1.62927	0.741091	0.50131	0.732841	0.232456	0.376726
PANK4	0.816504	1.00835	1.20444	6.65469	0.98942	0.786039	4.01789	2.97365	1.72565	2.4143	0.0218043	0.951626	0.870122	22.1293	0.336564	2.08175	1.19297	1.24429	0.946535	0.487899	0.371296	0.687307	2.52905	1.91324	2.06411	2.95251	1.01278	0.287996	0.935881	0.637901	1.78489	0.958139	0.889113	6.88516	1.76402	1.96608	2.90862	0.851685	0.789188	2.76202	0.855235	1.19392	0.805499	1.18325	0.644694	1.38978	5.37156	0.682643	1.32742
EIF4G2	0.94833	1.70604	2.51722	0.698206	1.40187	0.891512	0.180738	0.79226	0.416469	1.86917	2.22239	2.18999	0.417172	1.79501	1.17818	1.63666	0.747185	0.282765	2.0691	0.676311	0.666118	1.16761	0.249375	0.14386	0.253997	1.08069	0.935533	0.958603	0.899983	0.97551	0.0463159	1.40977	0.87163	2.39368	0.396506	0.816799	1.98099	0.708978	0.487757	1.64046	1.01286	1.40758	0.365039	0.92144	0.918605	2.23177	1.22448	2.37842	1.16304
PFN1	13.3808	15.1813	13.8613	4.74805	10.0535	10.339	5.04298	6.66167	14.9183	6.33755	10.6618	10.5695	13.3652	16.0256	10.2218	26.4946	6.7997	12.3149	3.4737	16.7374	30.48	13.4646	7.29122	7.83617	2.76602	16.5496	37.6695	17.9923	13.9017	8.52434	1.55912	18.1816	21.9133	29.6488	7.242	6.58786	14.9066	7.29778	12.4732	10.4345	7.12083	24.532	3.67659	15.8449	7.40056	19.8427	14.499	12.1397	9.02578
EIF5B	0.816342	1.85078	1.4481	0.962634	0.569694	0.0774847	0.474067	0.72951	3.47621	0.789839	0.209009	0.43536	0.68333	0.521439	0.270041	0.523363	0.685343	0.649756	0.118432	0.589376	0.518164	0.0809127	1.68654	1.43228	1.77663	0.304648	0.418142	1.32088	0.715074	0.610742	1.48619	2.15389	0.406409	0.593978	0.210314	1.22126	0.880751	0.492228	1.22236	0.787599	0.492764	0.583841	0.4826	0.408132	0.727432	0.333866	0.280601	1.31792	0.0521501
ELAVL1	0.409998	1.7159	1.28074	2.49632	1.12358	0.717396	0.395699	0.900867	0.982439	0.968672	0.859596	0.469316	0.548502	0.610706	0.0959519	0.497749	1.41162	0.712228	1.55439	1.0008	0.523763	2.12788	1.22264	0.336869	0.289906	0.969978	0.658981	1.54544	0.614579	0.991089	0.334585	0.926932	1.56963	0.846871	1.62913	0.79617	1.24606	1.24475	2.49368	0.80251	0.639889	1.14128	0.715208	0.482589	1.50486	1.0146	0.607398	1.0208	0.83446
PCBP1	0.225629	0.471885	0.499499	11.1146	0.36377	0.252137	4.01789	0.311678	3.47621	0.31068	2.83516	0.143797	0.0296574	0.654111	0.0552681	0.728526	0.409546	0.421922	0.806102	0.336491	0.379082	0.516033	0.877117	1.37837	6.18019	0.383981	0.186681	1.2579	0.358652	0.253057	0.0408366	0.816855	1.92042	0.277598	1.69769	0.129213	0.398497	0.492453	1.38095	0.345241	0.351699	0.428106	0.409161	0.446502	0.959913	1.04249	0.0770985	0.310283	1.24075
ELOC	37.969	5.84322	97.1554	7.18305	33.7723	23.4513	6.46907	8.48382	55.3555	13.8838	2.52104	45.6964	0.336273	98.7615	0.905132	46.6899	7.85076	114.665	7.56538	15.4181	2.54415	17.8026	12.4066	2.88554	5.72637	12.9581	45.1116	29.6789	2.51685	43.3355	2.89761	32.5749	5.83728	59.2603	2.67643	26.9347	25.1686	8.91069	13.6003	14.459	10.3818	1.16291	34.6868	1.67058	29.4276	48.0044	28.3667	26.245	8.52684
PRTN3	1.24326	0.564539	1.55725	0.410322	0.836034	1.10369	3.55512	0.347894	3.47621	0.651737	0.690563	1.17848	0.599192	0.256578	1.52295	1.08764	1.39794	0.691053	0.449249	2.10475	2.21826	3.32748	211.495	0.568053	1.13823	0.512828	3.13187	0.258487	1.46491	3.49459	0.603281	0.295719	0.474617	3.11388	2.45973	0.848403	0.140032	0.440403	2.75664	1.15512	0.327152	1.61859	2.66444	5.10681	0.868645	2.63578	4.65588	1.52577	1.0221
EMC1	0.230331	0.566394	0.109381	0.360459	0.31976	0.191321	0.238681	0.292865	0.544304	0.350187	0.41614	0.852687	0.449405	0.461997	1.16851	0.270748	0.459021	0.28688	0.288764	0.761616	0.262326	0.375717	0.307815	0.143176	0.128238	0.737717	0.246437	0.380495	0.563594	0.361528	0.065997	0.473334	0.444679	0.317313	0.255499	0.349051	0.674169	0.472137	0.284078	0.573577	0.112844	0.261054	0.210069	0.285203	0.322207	0.903317	0.21072	0.456733	0.740515
EMC8	1.54089	2.75069	2.75631	2.17962	1.41757	1.67767	2.4093	1.95869	2.28919	2.39265	0.299405	1.34058	1.56425	1.47201	2.26931	3.66122	2.89813	1.8732	1.01669	2.19395	3.47208	1.30078	2.03335	3.44971	3.64008	2.13942	2.09246	1.29122	2.28852	0.610262	1.07021	2.39	1.05894	1.78584	1.96481	1.13117	1.41979	1.46086	1.96591	3.11666	1.71927	1.67071	4.60344	2.1673	1.36478	1.30983	1.99302	1.1912	3.84608
EMILIN1	1.9284	6.89798	8.75644	0.238569	0.479453	0.234976	19.8771	8.19861	8.34607	11.527	1.06955	0.569764	10.6705	9.24784	10.3289	9.43047	1.17566	4.80218	5.88905	1.13115	9.58226	0.467968	6.77131	2.35314	10.5568	13.6801	10.2387	0.725389	8.04714	0.929867	5.88388	0.696663	1.71762	1.99748	0.850787	0.327373	10.3288	0.199672	0.0916763	10.6519	8.51618	2.58545	2.95731	9.70973	0.424819	0.177169	0.434173	0.740237	0.557973
EMILIN2	0.644225	0.801536	0.282977	2.56618	0.592026	0.435427	0.31139	0.538519	0.285659	0.350187	0.513872	0.791618	0.675298	0.0806106	0.617845	0.270748	0.0264858	0.837832	0.288764	0.555161	0.988795	0.595636	0.361782	0.668778	1.14966	0.737717	0.471952	0.669086	1.14627	0.891595	0.0587293	0.433481	0.839324	1.38467	0.712242	0.841337	1.55279	0.477949	0.525474	0.07106	0.365511	0.935033	0.595284	0.656515	0.122183	0.832336	0.467771	0.474773	0.633111
EML4	0.229356	0.23399	0.836667	1.15474	2.04829	0.0633522	4.01789	0.849685	0.537632	0.107295	0.61912	0.327595	1.08854	2.47206	0.776004	0.794429	2.96056	0.438226	0.538074	0.833647	0.451506	0.0493292	4.45094	0.131734	0.334155	0.534052	0.327296	0.280874	0.303545	0.512266	0.0738091	2.74173	7.72874	0.510918	2.67643	0.330658	0.729563	0.928746	0.643984	0.32368	0.0885613	0.508295	0.950343	0.518662	0.548768	0.603485	0.372806	0.716644	0.38205
ENDOD1	2.95415	1.06707	0.879362	1.32967	0.0227499	1.26406	2.989	2.05615	1.54597	3.60726	1.18048	1.08397	2.13022	1.72536	0.548124	1.34026	0.157116	0.281363	0.894012	1.22686	0.864806	1.00747	4.2157	0.612316	1.60638	1.10445	0.6529	1.43741	0.457668	3.13896	1.85672	0.288678	1.10639	1.07527	4.99313	1.33678	1.15385	1.25942	1.60421	1.26522	1.63947	1.27742	0.706484	0.715557	1.95663	1.45096	0.882197	4.5507	0.85096
ENO1	28.733	27.4514	8.82205	23.3707	25.8474	13.9823	17.8462	0.929189	22.5558	0.702199	15.7685	24.2466	42.6841	21.8684	4.34471	16.5229	8.66189	25.9422	1.97222	23.1323	20.6502	0.791592	15.7217	14.2123	12.1794	30.0709	4.87227	2.95432	14.2703	5.56513	23.29	21.95	6.60787	0.255808	8.28451	0.600112	11.6726	15.2171	4.31152	16.9573	26.5375	9.38752	2.80954	19.6487	10.9685	15.5462	17.3473	4.78333	13.5721
PFKP	0.434942	1.08067	0.766001	0.61203	1.42893	2.13297	0.284656	0.75298	0.639838	0.0556322	0.142412	0.43484	0.466295	0.311648	0.0270752	0.618372	0.232543	0.182054	0.581092	0.284402	1.10086	0.333578	0.856854	0.688882	0.359631	0.378504	0.562733	0.206677	0.213248	0.502159	2.66072	0.476743	0.478672	0.39283	2.07383	0.392282	0.609634	0.880929	0.126516	1.18528	1.05536	0.339837	0.790976	0.0340886	0.576753	0.530562	2.21423	1.60016	0.616633
SPTB	0.307362	0.509201	0.349225	0.546772	1.59935	0.118641	2.71492	0.409849	0.0219225	0.225688	0.0830695	0.240213	0.367594	0.225975	0.108738	0.290003	1.99932	0.375374	0.362572	0.793102	0.306573	0.164433	0.699841	2.57624	0.283258	0.2205	0.349637	0.0200871	1.23603	0.463043	0.955821	0.118029	0.21717	0.421833	0.587697	0.541628	0.417536	0.300263	0.327	0.0860575	0.5146	0.325264	0.066913	0.31033	0.443982	6.53187	0.800889	0.11398	0.177449
ENOPH1	2.08763	2.27575	1.91913	0.592998	12.9862	2.35632	1.4652	1.32065	1.61037	1.32578	3.95337	2.49453	5.19525	1.23605	1.96791	0.698668	2.62031	2.12697	1.08823	2.66628	2.29372	7.00322	1.93217	4.15649	2.62962	2.53071	1.92727	2.13849	1.36604	1.25856	4.95941	1.4981	14.2739	0.204023	3.37398	1.55894	0.528987	5.54636	0.983571	1.7431	0.923838	6.29271	0.992945	1.88565	10.4794	1.2407	1.49811	9.42008	1.79513
PHB	0.784436	0.214018	0.348338	0.360459	0.440729	0.279191	0.148857	0.415535	0.595137	0.475589	0.588365	0.358537	1.90628	0.253736	0.618694	0.310999	0.99462	0.0518171	0.948955	0.480926	0.222826	0.625679	0.405008	0.417819	0.0802833	0.105274	0.185477	0.428269	0.852968	0.61779	0.0807142	0.488614	0.253294	0.100208	0.248266	0.570698	0.776544	0.389651	0.379377	0.611218	0.209173	0.348807	0.383177	0.187118	0.425544	0.548945	0.232641	0.607495	2.48401
ENPP2	2.09978	2.2312	3.98304	2.34268	7.35215	1.1386	47.7169	2.56478	5.04887	3.6835	4.7366	6.74094	1.53739	3.34159	1.7904	5.1964	7.10089	3.2055	2.62974	6.33687	1.83798	5.7407	0.749928	16.2626	5.21517	0.718563	1.72801	6.23912	1.63779	4.25347	16.1234	19.3427	4.27879	0.629753	43.7697	7.66808	2.75313	3.83083	1.62963	2.16761	6.69496	1.36311	8.86093	9.00403	1.17694	29.6151	0.279089	4.72683	17.4672
SEC22B	0.558036	0.0699558	0.896628	0.116093	0.44798	0.583509	0.260092	0.100915	0.190552	0.645899	0.422266	0.140695	0.439829	0.176757	0.592208	0.514458	0.185968	0.631912	0.237578	0.227747	0.606285	0.584713	0.254684	0.488723	0.502525	0.191459	0.376591	0.128591	0.282815	0.220543	0.065997	0.859054	0.367407	0.361804	0.702256	0.648056	0.751218	0.348081	0.506645	0.117317	0.271371	0.725801	0.567324	0.157459	0.568988	4.34582	0.227097	2.42446	0.185954
EPB41L2	0.305916	0.652226	0.413814	1.15474	0.874896	0.816254	0.0855529	1.09348	0.704364	0.317425	0.309377	0.85071	0.53828	0.826246	0.0632226	0.939847	0.368015	0.798229	1.09005	0.393008	0.219888	1.17464	0.388369	2.88554	3.00522	1.86303	0.463844	0.792327	0.365767	1.73094	0.443757	0.712547	0.473934	0.780965	0.706113	0.179711	1.43634	0.648126	0.00706049	0.223953	0.367778	1.4718	2.35531	0.315269	0.817683	0.294759	0.638836	0.652171	0.344425
PIP	9.76257	33.9021	22.7895	25.1247	7.52896	8.35389	59.7712	18.9976	7.29651	35.5669	33.1119	6.08147	1.32457	14.9407	39.5908	34.1366	18.4351	5.14807	17.4642	11.2408	19.9232	14.7569	29.818	0.104757	8.11676	35.5647	49.287	0.239342	12.9416	9.25307	6.42349	22.5376	8.99364	2.81317	0.103968	75.6271	35.9905	8.05024	6.8292	35.402	22.7908	3.95128	3.34718	15.5717	28.1935	31.5539	2.44331	22.7357	18.5039
EPCAM	2.68673	3.64003	2.42825	3.63151	1.87277	1.3035	0.63066	2.12424	4.18765	2.37632	1.1091	2.48211	2.10307	1.97137	1.53569	2.73782	2.66814	4.33037	1.29957	3.19021	2.02832	1.94976	3.21388	1.20108	4.18933	1.7914	1.94841	3.07639	1.88258	1.57601	1.26198	1.79305	6.41332	1.97681	2.78729	1.28297	4.85478	1.97071	2.05985	2.16504	3.05571	2.4486	1.38026	4.30523	1.51061	0.832698	1.10399	2.25512	2.24143
EPHX1	1.77497	2.10139	0.698934	1.87758	3.37241	2.41212	3.61557	7.39329	1.2657	2.17895	2.85665	7.19626	0.288221	1.69881	4.85114	2.08758	1.53859	7.90963	0.503116	0.443908	1.17187	2.16043	0.285011	5.27254	3.57123	7.56815	2.69248	3.192	2.77457	2.61216	0.77525	2.60746	3.53257	3.30186	2.87803	1.58924	1.75489	0.206863	2.22832	2.96308	1.44971	1.47691	2.25732	3.10584	1.72858	1.99753	1.45185	2.90372	2.22447
EPPK1	1.93236	1.9143	2.12758	1.01736	1.6372	1.68319	0.822635	1.63627	1.93558	3.28076	1.51257	1.2119	2.66272	2.18766	1.21528	2.48957	1.73887	1.43186	1.49911	1.24192	1.31269	0.974912	2.20592	3.43644	0.48163	2.06216	0.97486	2.66646	1.05031	0.969414	1.21231	1.82738	1.51642	0.558301	3.28837	2.56693	3.09931	1.27679	1.80178	1.07502	1.5103	1.42715	0.562865	0.639073	0.340607	1.67924	0.7449	1.21277	2.62063
EPRS1	0.0444969	0.344813	0.027502	0.0855745	0.604097	0.0669546	2.34749	0.267864	1.07324	1.89569	19.7455	16.9838	2.56641	0.304322	0.52686	1.74138	0.694062	0.117009	0.963505	1.08796	13.9727	0.162405	9.70652	0.00991324	11.1174	0.644906	15.1678	0.719677	0.277938	9.27477	0.10508	13.3258	11.011	11.0697	16.5434	0.0188224	1.09517	11.7552	0.650164	0.44653	0.326524	0.334766	0.078251	24.8414	0.0407014	0.53806	12.5494	0.569931	0.65509
EPS8	0.387071	0.821595	1.32471	0.509145	0.4993	0.158238	0.232847	0.153557	0.0788564	0.154896	0.288129	0.170618	0.356844	0.149894	0.373523	0.652301	0.155398	0.290588	0.129016	0.291604	0.246539	0.217741	0.262388	0.42254	0.181401	0.268771	0.0464188	0.298682	0.150727	0.290275	2.66072	1.06887	0.22654	0.0961595	0.375492	0.293275	0.106795	0.0601599	0.215484	1.18528	0.223761	0.164315	0.102817	0.131618	0.304181	0.329429	1.74956	0.691286	0.258457
EPS8L3	0.489285	0.80633	1.32471	0.142063	0.375434	0.474252	0.728673	0.436463	0.134215	0.44561	0.235941	0.181376	0.246821	0.585755	0.503906	0.296417	0.377386	0.543301	0.436055	0.0983866	0.704855	0.510112	0.872143	0.686269	0.890162	0.476463	0.28524	0.839056	0.523127	0.0735211	2.66072	0.728891	0.588064	0.220532	0.523046	0.271648	0.270799	0.505584	2.6512	0.292914	0.242024	0.396883	1.37601	0.0562724	0.409192	0.369834	0.272562	0.254976	0.31121
EPX	1.10346	0.420207	0.356528	0.985468	0.0389119	0.405414	0.158211	0.378998	0.740692	1.64287	0.112742	0.221953	0.631467	0.447621	0.366763	0.412164	0.179717	0.457515	0.295163	0.512504	0.38131	1.00493	1.08241	3.25559	1.07764	0.572297	0.395984	0.932741	0.581617	0.0221473	0.370349	0.552184	0.279949	1.43644	0.397843	0.0219807	0.995953	1.45156	2.6512	0.132583	0.347367	0.331128	1.81052	0.632823	0.227076	1.10088	0.836268	0.768587	0.0515831
ERAP1	4.19015	2.7131	3.49957	4.37527	3.33735	2.84134	1.88415	6.93902	7.31043	4.02554	3.87676	3.05278	4.83514	5.83958	2.84209	15.294	4.78588	3.8691	3.09713	3.24237	1.89788	5.91521	3.04464	12.7532	0.833281	2.68179	3.8445	6.17155	1.2468	1.63085	8.58326	8.98331	1.82619	2.52997	3.64974	6.53543	0.288676	4.30105	8.93758	1.29949	1.56377	3.34716	1.97689	1.57972	3.58907	4.98694	1.98893	3.16367	0.224849
ERAP2	0.140012	0.396012	0.0554523	2.56618	0.0767632	0.707412	4.01789	1.25608	3.47621	0.0801347	0.0554454	0.604669	0.0599229	3.20265	0.201267	1.51746	0.067442	0.0417002	0.115661	0.195063	0.2803	0.106469	1.30721	0.0632959	0.0457755	0.462091	1.1108	0.550388	0.733567	0.0590322	2.66072	2.74173	0.0412121	0.270935	0.0577318	2.56693	1.55279	0.0320274	0.0896564	1.18528	0.137852	0.0715179	2.38092	2.54468	0.157176	0.14441	2.44331	0.174038	0.103734
ERP44	0.768638	0.798637	1.33515	1.41734	1.24191	0.939739	2.1505	1.486	1.39085	1.1161	1.17957	0.617077	0.788726	1.68105	0.134439	0.954276	1.03862	0.884941	0.753666	0.87912	0.71786	0.883337	1.09958	0.708661	1.96888	0.895276	0.993189	0.784609	0.816644	0.619845	1.9498	1.00327	0.794026	1.1101	2.89862	0.671515	1.69052	0.559616	0.691268	0.896325	0.778298	0.760705	0.767918	0.852583	0.462257	1.38978	0.861867	1.31133	1.51103
ESD	1.59155	2.0956	3.4708	0.0710626	1.63657	1.46401	1.19748	0.55009	1.94075	5.67812	5.79475	0.889931	3.46893	2.38131	0.668885	0.420468	3.1124	0.803857	1.71268	0.494896	0.625576	1.44875	2.16513	0.834699	1.15588	0.448871	0.784825	6.42228	1.82601	0.0656664	1.39654	1.92555	1.78075	0.791501	2.60476	0.415872	5.35277	1.29851	0.559942	0.268875	6.05447	7.72416	1.3499	1.14655	0.112906	1.72713	1.59138	1.08996	0.975516
ESYT1	0.354545	0.194301	0.108313	0.0742845	0.13596	1.19785	0.0756412	0.671199	0.136593	0.18223	0.566994	0.272124	0.186116	0.277687	0.389926	0.223326	0.121187	0.276511	0.6622	0.296674	0.0936911	0.512342	0.115289	0.118726	0.304051	0.620025	0.154766	0.334406	0.568315	0.908186	0.230335	0.181187	0.0929428	0.737874	1.35247	0.0956594	0.242642	0.0604302	0.210032	0.15671	0.128808	0.187303	0.253778	0.0810109	0.33055	0.260093	0.206055	0.346934	1.04625
ETFA	0.847859	0.808342	0.445365	0.615402	0.129026	0.602627	1.56422	0.817695	0.914322	2.96869	0.544889	0.841961	0.857009	2.41158	0.106495	0.799517	1.99899	0.111016	1.61861	0.716591	0.70774	0.208399	2.68361	0.104725	0.104734	0.115935	0.479087	0.187257	1.19829	0.619845	1.28663	0.458274	0.757954	0.34386	1.68982	0.358965	0.413171	0.524928	0.637483	0.812852	3.33262	1.93966	8.22583	0.879577	1.67104	0.719201	1.77617	0.132882	1.12787
ETHE1	2.95826	0.856754	0.786417	1.74131	0.912332	0.625016	4.01789	0.83341	1.07441	1.15017	0.192804	0.994501	0.556443	1.45858	0.77369	1.74647	1.16059	1.58142	0.741642	0.64746	0.970028	0.997924	0.908458	0.470844	0.931879	9.19761	0.749349	1.00421	2.51685	0.525145	1.41794	0.709106	1.43778	0.8333	1.10285	0.655523	1.35234	1.02996	0.567464	0.613809	0.939778	0.986896	0.735478	0.424873	1.00757	0.100489	1.86333	1.10101	0.588378
EVPL	0.179437	3.22966	0.222126	2.56618	0.447456	1.0127	0.145568	2.72636	3.47621	0.498428	0.475975	0.563392	0.0387735	2.04709	0.304414	0.226193	2.84436	0.621656	1.05327	0.812188	0.373724	0.42098	0.535986	0.217046	0.324155	0.157851	1.83799	0.425841	0.467385	0.469395	0.104828	0.561298	0.409632	0.228504	0.886995	2.56693	0.128218	0.52057	0.362155	0.153391	2.05355	0.420249	0.529557	0.545764	0.5289	2.92104	0.218792	0.440111	0.284637
EXOC3	5.43864	1.61731	2.84196	3.86409	3.72493	3.4123	2.71351	1.33842	2.50664	2.29448	4.24482	2.54445	5.59046	1.82023	3.18478	0.036928	3.65876	2.92037	2.95764	2.52773	3.46203	2.96631	2.3579	4.13771	4.54184	3.66223	2.96407	1.71476	1.712	4.02039	1.03657	3.35697	2.80323	3.65468	4.77461	3.48598	2.934	5.12513	0.344892	2.51034	2.98547	5.3844	2.20529	2.21891	2.28407	2.94359	3.36792	8.21887	3.76817
PSMA6	2.31949	3.16365	2.20864	2.18554	126.449	0.930507	1.73593	2.72636	2.82009	0.493534	1.65489	1.8891	0.535708	1.87379	0.157164	3.01578	4.09141	179.491	1.13861	1.09177	2.52157	61.2889	3.23444	5.16122	178.959	199.81	1.83799	4.06952	0.919322	3.39861	2.66072	2.14049	3.94108	3.22154	0.767241	64.1273	1.89888	1.36152	0.198417	2.72352	0.572893	1.25455	0.935659	1.82713	67.2799	136.749	1.80761	86.5896	2.78943
EXOG	5.82898	7.81705	2.82163	4.30362	6.517	5.39411	17.4807	2.72655	3.74742	6.93708	4.15195	3.53345	7.48898	2.19394	1.36459	6.86441	3.18058	4.42327	2.15013	3.37144	3.73139	6.48548	3.19352	20.1344	11.9461	5.94913	4.08975	5.71176	5.87742	1.94034	7.77585	4.5518	9.56132	4.72516	12.0847	2.33496	3.79336	2.98966	2.75265	11.4691	4.05582	10.6392	2.98283	8.55301	3.84863	1.04231	1.76999	3.41277	1.7605
EXOSC10	0.256278	0.156446	0.093348	0.219798	0.189115	0.150043	0.232847	0.184516	0.0788564	0.196578	0.126433	0.0866246	0.137937	0.211743	0.240627	0.15433	0.154643	0.13	0.056393	0.203111	0.246539	0.115273	0.262388	0.259634	0.591423	0.223264	0.169687	0.19341	0.171114	0.114102	0.41407	0.260863	0.168408	0.0304048	0.0863704	0.125069	0.148614	0.121713	0.197053	0.0977024	0.103785	0.185073	0.153841	0.172871	0.0370674	0.178103	0.147195	0.234547	0.173523
EXTL2	0.786612	0.492757	0.531873	0.948315	0.925253	0.797563	1.17593	0.619935	2.43734	0.503348	0.975476	0.456406	0.781797	0.726034	0.594635	0.511931	0.710334	0.842848	0.556521	2.14609	0.414998	0.685224	0.849021	0.760846	0.308147	0.687668	0.349923	0.44952	0.686396	0.718897	0.947024	0.171018	1.24708	0.922084	0.866595	1.66075	0.501415	0.860335	0.534368	0.668014	1.12461	0.669538	0.963413	0.98692	0.720963	0.670578	1.10127	0.899852	0.563419
EZR	2.76355	4.70211	0.211201	0.79279	6.81139	10.9637	16.291	3.34747	2.40596	1.90323	9.62081	5.44655	0.835885	1.7036	0.753987	17.7243	1.80716	5.50222	0.540053	4.38114	4.89738	0.361706	0.126657	14.8687	14.3627	0.176346	2.01235	11.1461	5.13634	5.76632	10.3342	2.03942	7.59464	0.0765554	6.99966	3.73805	1.48529	0.462946	0.369693	0.0806461	1.45312	9.08011	6.59777	1.33322	5.15118	3.56843	4.76207	6.57342	0.522122
F10	12.6423	9.43936	8.42085	7.32101	19.4784	14.4831	8.63201	7.93685	5.15277	12.1462	9.85843	11.7418	15.3173	10.7293	9.44629	7.49486	8.27174	5.80673	6.49642	14.0323	31.1667	14.6535	11.572	11.3442	9.08105	16.7206	18.6545	16.5877	20.1342	11.7221	2.75656	8.43535	29.5478	12.8518	15.935	10.1358	10.7406	9.69432	10.2154	10.6699	9.44606	15.7952	10.8162	12.0284	12.9737	10.7514	13.0729	17.32	7.08016
SPTA1	0.0237462	3.98615	7.93775	0.369487	1.76785	0.829726	7.07929	2.79974	0.103127	2.72466	0.165431	2.8573	0.723673	4.45982	7.69352	3.35641	8.05281	4.92185	0.0689923	5.21853	5.70761	0.725584	7.57657	4.84026	6.56148	6.5959	2.952	1.96337	0.309412	0.534969	8.89453	1.03132	1.34954	0.161507	1.12627	2.34329	1.21111	0.694891	1.64428	2.07619	70.6713	2.16284	1.04818	0.636029	1.39418	2.95164	5.55845	1.88413	0.0224061
F12	5.27825	4.45089	4.25717	7.61545	18.2455	6.46505	19.8806	6.4534	4.95435	10.188	8.9464	7.09432	8.09787	7.78367	5.2485	6.66023	4.15069	7.90545	2.80606	5.30671	3.31491	1.92378	4.18076	11.5388	22.6426	9.43363	5.80418	14.7047	9.09486	7.92514	28.8079	7.21467	11.553	4.16024	13.1008	3.64366	5.02493	8.46501	7.22081	10.5101	3.20302	12.4837	9.56332	4.65794	13.3587	10.2023	3.58789	12.476	6.40788
CALM3	0.79683	0.821846	0.833693	0.22807	0.574745	0.145895	0.206972	0.494322	1.83751	0.407054	7.48905	0.300111	0.571656	0.929455	0.485874	2.55888	0.489596	0.630827	0.494627	1.82613	0.539258	1.0074	2.48964	0.452616	0.114766	0.400516	0.381268	0.836292	0.434787	1.0305	0.471699	0.385581	0.306513	0.461028	2.15017	0.506597	0.126011	1.31276	1.87712	0.83226	0.836021	0.94519	0.184847	0.205188	0.682982	0.189266	0.818777	1.12515	1.23943
F13B	2.50163	2.16479	1.46041	2.29731	2.78116	1.8734	2.6733	2.07864	2.23683	1.82373	5.16264	2.99767	2.06904	2.21355	2.69249	4.01111	1.6931	4.34073	1.29957	2.78298	2.2617	1.68649	2.30323	6.45351	3.42119	2.22566	2.94194	3.04178	2.66198	2.5829	4.84402	1.78585	2.03865	1.41685	2.48301	1.87772	3.06729	1.25736	2.56834	1.58592	2.41388	2.64904	1.74176	2.59931	1.60863	1.13314	2.93414	2.62306	1.85554
SNRPN	9.06195	10.7547	50.6083	8.32136	10.6419	17.3529	1.16618	6.9863	8.82985	18.186	10.3256	12.7938	5.64236	7.24018	9.86891	12.0902	11.2142	9.23341	4.58827	9.93777	2.64777	18.1035	12.6917	2.62594	3.23715	0.363898	7.19524	18.6141	19.2247	17.0123	2.81589	13.4233	15.0601	0.164628	15.6024	10.8922	13.6075	8.64155	10.6311	17.6466	8.15805	23.8593	9.83141	2.57919	12.2899	4.98421	5.97539	13.0561	5.60731
F5	31.0915	38.134	21.2651	32.0271	40.2664	39.152	83.8414	29.2984	20.1334	29.8314	30.0703	34.1404	42.4736	22.252	24.5537	32.5382	6.7023	25.4952	12.7379	28.65	29.3867	49.59	31.5495	93.0524	85.2121	21.8969	25.0014	47.8871	40.5386	22.918	73.243	20.0602	48.6049	31.1059	44.9646	22.9631	26.9592	31.0039	25.628	23.3399	25.1564	45.0323	32.5445	46.5135	26.5778	32.5766	28.205	29.3463	10.173
F7	0.622496	1.34888	0.779509	0.523572	0.797598	0.903739	1.6833	0.311658	0.939604	0.44594	0.584983	0.332277	0.757923	0.217858	0.107532	0.461484	0.363115	0.466829	0.13914	0.410104	0.653661	0.405151	0.161527	1.10252	0.864414	0.277175	0.666147	0.554472	0.914302	0.37258	0.943175	0.407725	1.11308	0.703085	0.161832	0.31769	0.71368	0.39283	0.483728	0.314126	0.55303	0.482106	0.0901797	0.701114	0.403216	0.391378	0.352151	0.403104	0.204329
F9	7.66164	46.8218	39.0847	12.4716	1.98114	1.38167	283.945	0.339308	32.8751	1.21672	2.32455	0.455173	3.52774	0.544602	2.5997	1.16924	1.10588	3.05087	0.597112	0.2279	1.27039	1.40854	32.1292	123.146	173.023	41.9767	173.918	28.2548	27.1866	36.1149	343.772	1.41825	3.40941	1.87017	25.4136	15.6748	0.760781	2.33669	1.47181	0.314023	1.83874	2.59341	1.71421	1.19162	2.53154	8.15891	0.979084	1.29026	1.80004
FABP1	0.334989	12.7505	2.81334	13.3059	1.13618	2.33177	2.7572	4.06529	5.97217	4.43973	0.728929	0.766263	20.2833	10.5435	4.00748	7.78827	11.1209	4.53057	0.89107	0.878072	11.1835	10.3515	11.379	1.36499	2.73801	9.68551	10.2858	7.76346	30.2361	2.08563	0.359373	2.57438	0.356775	25.2918	16.1738	2.56693	6.68242	0.717857	0.694437	4.16006	1.29164	6.27754	2.48166	10.8529	2.63254	48.4498	0.516379	1.73549	32.3455
FAF1	0.381624	1.6157	0.547491	0.406207	0.50399	0.359222	4.12234	0.494656	0.0871257	0.607099	0.788442	0.671355	0.928446	1.06538	0.782777	0.796362	0.118029	0.493377	0.403862	0.545312	0.31956	0.653402	1.71038	0.827109	1.83574	0.355745	0.19849	0.567143	0.275372	0.769362	0.380416	0.314848	2.52239	0.507014	1.1965	0.824376	1.33	0.472192	1.48688	0.293158	0.797753	0.398175	2.35531	1.64249	0.623178	0.708886	0.431556	0.753064	0.72602
FAH	10.5473	6.06039	7.03971	5.03194	15.9117	0.185543	4.25135	6.40058	5.62522	9.79216	7.68404	2.10606	10.376	6.47728	0.266381	6.13479	6.32893	1.39476	6.17322	2.17472	2.49845	2.70656	5.06632	9.72735	11.0543	0.0697314	0.902897	2.25288	1.23785	0.295115	2.16408	7.17591	9.67294	2.72389	0.326517	2.56693	7.93933	12.2855	1.63817	2.61536	3.15214	2.52389	8.19478	1.4249	8.20165	2.01086	2.6367	0.174494	4.49656
FAM102A	6.97749	5.86078	5.81458	8.04279	5.05511	4.71078	2.41226	7.68733	7.50979	3.52968	1.522	9.66025	6.37479	7.16146	7.44913	9.43628	5.81524	2.35238	5.44779	3.32446	0.930701	4.09197	5.82487	2.88554	3.00522	7.91255	3.79653	6.12437	2.06593	4.95515	2.0035	6.49327	5.51866	2.66983	7.21432	3.64484	10.579	4.19938	5.2108	9.11494	5.53482	5.73492	4.24434	2.04848	4.25547	9.70646	4.49425	5.84681	6.86013
FAM120A	0.166929	0.360924	1.32471	0.122799	0.300669	2.13297	0.511976	0.177946	0.902166	0.312434	0.245157	0.297823	0.267639	0.315522	0.373429	5.50116	0.520715	0.143621	0.612311	0.550465	0.48273	0.0328616	0.503055	2.88554	1.45599	2.95251	0.356052	0.216537	0.84684	0.14103	2.66072	0.582126	0.39328	0.626004	3.55691	0.18517	0.609634	0.0366865	2.6512	1.39564	0.400956	0.200928	0.895754	0.315269	0.376015	0.357919	0.231223	0.359613	0.479716
FAM135A	0.477349	0.438533	0.348208	0.307333	0.300669	0.195783	0.148857	0.389602	0.544304	0.44561	0.289514	0.30444	0.417737	0.585755	0.373429	0.406858	0.58292	0.287129	0.295163	0.372948	0.363957	0.292897	0.416678	0.143176	0.204835	0.471851	0.301119	0.347486	0.394886	0.274985	0.065997	0.40047	0.39328	0.376219	0.441603	0.293606	0.609634	0.327915	0.452556	0.573577	0.199552	0.200928	0.281548	0.322309	0.36048	0.329968	0.291366	0.359613	0.366872
FAM3C	0.637007	0.744823	1.32471	3.08956	13.4776	1.38939	5.8608	0.731377	0.793689	0.749369	0.598259	0.481963	1.02422	0.517833	0.722358	0.768249	0.752114	0.447422	1.1261	0.301394	1.18399	0.673068	0.593544	2.57705	2.02412	0.304236	0.344284	0.678396	0.742243	3.06967	1.31504	0.462114	1.28276	0.829443	0.695094	0.230416	0.380428	0.679906	0.700419	0.459496	0.193177	0.684924	1.02723	0.629378	0.165159	30.8769	0.242153	0.741476	0.517832
FAM83H	0.451162	0.119519	0.633023	0.99695	0.375439	0.149231	4.01789	0.411136	0.257005	0.380713	0.308223	0.418218	0.24758	0.585997	0.219833	0.182158	0.619097	0.344498	0.292284	0.560032	0.13165	0.0810706	0.570243	0.0684391	0.103443	0.531316	0.294389	0.151108	0.27876	0.149646	2.66072	0.573074	0.39328	0.300039	0.441603	0.0207942	0.767779	0.318818	0.363698	0.538254	1.05536	0.128558	2.35531	0.231178	0.366749	0.193104	0.34687	0.367625	0.301716
GPRC5C	1.12863	0.154731	0.222731	0.119417	0.417269	0.50418	0.0855529	0.126737	0.414122	0.187598	0.510043	0.274029	0.480194	0.468875	0.416878	6.44456	0.325348	0.258866	0.327731	0.0766156	0.149043	0.0341273	0.674447	2.88554	0.0836565	21.4312	0.114189	1.32088	0.366724	0.166488	0.313374	0.686809	0.482943	0.616915	0.627666	0.117374	0.535526	0.413399	0.152879	0.0290607	0.367778	1.25455	0.0483417	0.0738636	0.841071	0.400162	0.0609832	0.788059	0.144418
FARSA	3.18396	6.09332	2.63067	6.63796	3.84936	1.81682	0.149416	2.72636	0.597445	1.88473	2.81138	9.12093	3.48404	0.512514	5.74538	2.48631	1.44908	5.676	0.429534	4.73122	10.2818	1.45417	3.09917	4.27947	0.738303	2.95251	5.97883	2.58076	7.35561	5.61312	2.66072	3.34684	1.62738	0.122967	2.06944	2.56693	2.48631	0.585269	0.0722374	1.18528	0.767677	2.20123	1.8611	2.54468	1.48279	3.124	5.94896	3.35184	0.114031
FASN	0.385304	0.867505	0.893664	0.520674	0.34954	8.61752	0.185876	1.08785	0.724618	3.26104	3.63427	0.830728	7.20185	0.545223	2.45999	2.99289	1.15723	1.61493	1.3595	1.60516	2.34901	2.0038	1.52812	4.12313	0.460554	1.47273	2.38654	8.21911	2.42755	0.0267491	2.0318	1.31492	0.247939	4.03665	1.70534	4.57292	4.87796	1.95069	1.35198	0.270607	0.734148	5.29938	0.555633	4.52167	1.6181	3.19245	1.02123	6.19101	1.4795
FBLN1	14.6774	10.1996	2.95526	5.73387	12.5974	14.3424	11.2157	12.6977	7.41925	15.5897	6.04835	12.9335	9.87693	10.5573	15.9941	9.5613	18.5348	14.02	7.36479	15.7322	14.4513	19.1627	10.794	12.6274	8.8806	18.4821	9.82381	20.6348	29.6196	16.1208	8.41362	10.5812	11.6663	11.392	14.5554	15.1202	11.8569	12.0115	16.2329	11.9378	8.77667	13.3935	12.1628	15.2587	11.4266	12.2454	13.5297	24.9727	10.4596
FBN1	0.121986	0.216217	0.208421	0.231432	3.93622	0.768437	1.01136	0.043531	2.9365	0.229908	0.510607	0.388432	4.68367	0.0389471	0.431501	0.0408091	3.01373	0.450207	0.386404	0.405578	0.253939	0.793116	0.369519	2.07178	0.894522	0.25041	0.26609	0.553497	0.165108	1.66228	1.08289	0.46403	0.857342	1.1475	0.946276	0.162499	2.10639	0.157672	0.218781	0.252077	0.663589	0.766866	0.114436	1.13423	0.175089	0.351891	0.203539	1.36477	0.31747
FBN2	0.132933	0.0726547	0.0554501	0.169442	0.220239	0.127428	0.564188	0.0474376	0.0593567	0.100127	0.0928029	0.116611	0.168347	0.109284	0.211647	0.0444715	0.103729	0.17991	0.130583	0.171932	0.162546	0.159429	0.0885012	0.747411	0.591423	0.189258	0.204332	0.241504	0.161353	0.149236	0.41407	0.143089	0.220622	0.150796	0.271997	0.129584	0.132307	0.121439	0.0994793	0.0526768	0.104082	0.176691	0.115444	0.212737	0.170312	0.237429	0.133638	0.195122	0.13138
FBP1	1.1353	1.41573	0.381662	0.412118	1.06917	0.994231	2.68856	5.30234	4.8593	4.38407	0.358612	2.11941	1.65039	0.30848	0.941157	6.08524	0.113068	1.04138	0.803296	2.79807	2.40348	1.28834	4.37217	3.44372	2.68646	3.24951	1.85569	1.46249	3.12727	1.51923	2.89965	0.675139	1.32641	2.0506	0.0854949	2.119	1.91791	0.203899	1.09294	0.957152	0.312938	0.20342	1.30661	2.96801	0.991982	0.988528	0.0965414	1.05308	0.273371
FBP2	1.40242	0.23399	0.471465	0.583837	0.471789	0.164765	0.238681	0.158985	0.228114	0.166686	0.442992	0.53611	0.356763	0.307037	0.659414	0.221706	0.139672	0.287129	0.452916	0.522249	0.698127	0.398076	0.416205	0.668778	0.582126	0.790337	0.486116	0.422752	0.797299	0.368589	0.0587293	0.434746	0.527504	2.81317	0.105611	0.521654	0.148845	0.251876	0.284078	0.07106	0.386571	0.251284	0.210069	0.597452	0.204593	0.487307	0.21072	0.479402	0.36645
POLR2B	0.335371	0.429835	0.427381	0.285984	0.759918	0.743733	0.182637	0.307643	0.0387746	0.443997	0.247673	0.294926	0.694615	3.20265	0.298952	0.681339	0.111966	0.481912	0.304702	0.212547	0.170396	0.539511	0.48394	1.05574	4.9401	0.339703	0.34549	0.329705	0.240346	0.423931	0.734055	0.124856	0.379629	0.299115	0.745244	0.232252	0.188119	0.16164	0.16274	0.250454	0.697154	0.464308	1.22653	0.372103	0.394254	0.210062	0.287943	1.05271	0.443474
PRPF19	0.119364	0.759722	0.937405	0.38292	0.453525	0.78425	0.512494	2.72636	3.63864	32.0453	0.898112	0.116588	0.698016	0.141345	0.750402	0.215955	2.84436	0.17695	0.3593	0.660202	0.922394	0.888417	0.956431	0.499056	0.670565	0.352475	0.208877	1.19593	2.51685	0.467546	0.0919905	0.0674392	0.208743	0.153618	0.405685	0.438659	1.55279	0.213813	2.6512	0.162019	1.16448	0.840832	0.103709	0.189102	0.625619	0.0763959	0.233485	0.518984	0.170287
FCGR3A	9.46406	5.412	5.9317	3.82602	14.3793	4.47821	43.6074	3.70987	5.26096	6.11804	9.15068	5.52384	7.17098	7.41162	6.05662	9.74169	8.42456	13.2237	4.43035	6.73973	6.10412	8.66619	3.3227	1.91212	1.27873	0.853979	5.92826	13.5333	9.94811	6.80963	3.49762	11.5977	6.5526	8.89899	10.1063	7.06169	7.52171	6.33105	5.16135	7.0758	8.43088	0.730087	4.18939	7.7887	8.55915	8.24167	5.11857	8.606	10.5191
FCGR3B	8.71169	6.45453	5.2954	8.01199	14.4697	4.01985	42.7337	4.20127	3.7913	5.32466	8.39694	5.1003	6.95902	6.63099	5.52785	7.91686	19.1934	12.4694	9.15718	6.08865	5.29448	8.07008	2.34981	4.69613	2.93744	1.28717	6.07778	11.9829	10.2032	5.41752	0.290181	18.0274	6.81018	7.83511	9.46707	6.29561	7.52171	5.92368	3.71588	8.49221	11.2955	0.850791	3.09689	8.14817	7.31826	7.52257	3.98521	8.10483	9.68178
FCN1	2.52213	1.72595	1.88916	1.60108	1.79857	1.1045	3.36912	0.685035	0.791672	0.811092	2.91537	0.90905	2.82848	1.20587	1.90419	2.13848	1.52785	2.04289	0.994885	1.45959	1.32471	1.72211	0.944535	4.64817	3.67401	1.62688	0.913175	1.99421	0.342739	3.36018	1.28543	1.09854	2.13557	1.62216	1.60148	1.04635	2.01212	1.03529	0.974358	1.05089	0.961229	3.21398	1.81012	1.18713	1.80296	1.93346	1.19454	2.39326	2.10631
FCN2	7.31117	6.94977	4.96129	9.95583	9.8201	3.39086	2.07051	0.142284	9.41592	4.85294	4.79533	5.13546	12.1278	3.44822	4.81275	19.162	6.61837	10.9706	4.13638	6.15818	3.90834	4.5766	6.78633	4.60607	2.08887	6.36044	4.90739	7.24359	2.83464	8.76034	2.46602	5.67772	10.5302	7.14122	8.31004	1.85781	8.52042	3.03872	5.57938	0.331918	7.68603	15.2393	8.5846	7.0672	5.52997	6.11001	5.81072	4.95213	8.55062
FCN3	26.923	27.3421	33.2702	25.0315	38.7168	55.9501	63.0822	34.9667	37.9628	13.8365	29.1952	23.1325	55.5785	84.2008	36.0944	26.1357	99.6794	76.0177	48.1051	51.9401	38.5667	103.429	86.6034	47.9998	63.7238	77.479	31.9645	59.2464	21.3941	36.4151	61.0959	20.309	82.8719	271.595	36.8384	53.5228	74.3058	49.7588	31.7881	62.4055	9.32333	62.4928	48.7813	38.0735	67.5511	21.3252	56.391	40.0777	60.8065
FCSK	0.47405	0.339536	1.32471	0.148373	0.34975	0.382826	4.01789	0.389602	3.47621	0.495131	0.653483	0.331309	0.78859	0.585755	0.148301	0.329824	0.0763718	0.293532	0.20107	0.301011	0.37091	0.410405	1.30721	2.88554	0.204835	0.336865	0.331978	0.701282	0.207108	0.288925	2.66072	0.408281	0.382039	0.304118	0.291357	0.325314	0.609634	0.12851	2.6512	1.18528	0.577233	0.309948	0.438638	0.196527	0.658611	0.203825	0.493636	0.4866	0.366872
FDX1	10.5086	8.9272	8.11407	7.90621	11.7387	8.13008	5.13202	19.7163	1.57985	0.76802	2.2568	4.8303	9.34686	6.35667	6.00655	7.45951	8.02028	5.87787	3.87485	5.94363	0.32748	9.12525	8.16797	3.96761	3.00522	5.98742	0.534626	12.7441	0.678338	6.14998	1.94753	5.43247	10.555	7.62542	11.344	5.13556	7.96826	9.49999	13.1337	8.09873	7.99943	13.5246	8.70903	3.68808	11.0495	12.6752	10.0311	11.0958	7.52875
ACY1	3.51977	0.445213	1.00258	0.273574	0.543564	3.32157	1.089	0.638786	5.76479	1.40625	0.57249	2.23604	1.13333	0.996343	0.271609	0.774318	1.71032	0.273527	0.640093	1.82304	1.63722	1.0146	1.4792	0.191601	8.11311	2.38939	0.554469	0.193636	0.642239	0.453653	0.498752	0.976965	1.42027	1.84834	2.19072	1.79062	1.91704	0.110889	0.866321	0.669692	0.321748	2.8908	0.201813	1.56464	3.13048	45.181	1.37418	1.19547	1.01993
CALM2	0.79683	0.821846	0.833693	0.22807	0.574745	0.145895	0.206972	0.494322	1.83751	0.407054	7.48905	0.300111	0.571656	0.929455	0.485874	2.55888	0.489596	0.630827	0.494627	1.82613	0.539258	1.0074	2.48964	0.452616	0.114766	0.400516	0.381268	0.836292	0.434787	1.0305	0.471699	0.385581	0.306513	0.461028	2.15017	0.506597	0.126011	1.31276	1.87712	0.83226	0.836021	0.94519	0.184847	0.205188	0.682982	0.189266	0.818777	1.12515	1.23943
FETUB	6.61683	10.348	1.3002	6.95653	6.24298	4.85329	6.42665	1.57084	7.03659	1.67483	1.40717	6.10272	4.43951	1.9232	3.98673	1.48046	2.19348	4.43621	4.022	3.32998	2.57732	5.95914	3.09489	11.5664	7.6112	3.74519	3.66845	6.14266	7.42714	6.264	11.7323	4.55422	7.8933	4.62076	5.66326	3.24521	0.740067	7.12117	4.11112	2.59604	4.95781	7.50074	5.94036	4.43237	4.64083	3.46589	4.25384	6.80293	3.88082
SLC4A1	4.40474	4.0304	7.01947	3.64946	7.46016	3.93505	12.8673	3.79943	5.39088	6.44384	6.99369	4.18742	2.17173	8.85343	6.66663	3.78745	7.80939	0.24472	3.8361	4.99451	4.06405	6.11769	5.60533	13.3092	8.57651	6.47839	1.88523	6.54623	2.0997	7.88273	0.908334	6.42566	9.39745	6.57772	5.78871	5.60891	13.2361	6.94275	5.86376	3.96302	5.92376	30.1709	4.20617	3.44539	0.560237	7.66613	9.15803	8.98332	9.85856
PPP2R5E	1.80273	1.11969	0.896581	1.08241	2.55663	2.33237	2.58821	0.736807	5.29047	1.94484	0.478578	1.27567	0.463417	1.21364	0.708151	2.121	1.45742	1.41368	1.37169	1.40473	0.615927	1.27489	2.41489	0.544861	0.943738	1.48977	2.39325	2.61945	0.80204	0.842123	0.825673	0.849964	2.77698	2.93555	1.84835	1.37096	1.2673	0.874208	1.18845	1.10602	2.2896	2.21066	1.80509	0.76519	0.365817	0.94963	1.56015	1.86609	1.00121
SERPINA5	15.4031	11.4236	0.935765	3.16074	6.4781	6.18745	3.94564	8.94952	9.7052	11.6205	7.9106	17.1321	16.1393	3.65077	6.73796	19.4759	12.3254	17.6639	3.74815	13.3059	12.8111	9.21817	7.2225	0.344327	3.6271	18.8053	13.1073	6.95397	13.5294	1.53048	2.48662	7.98483	9.76582	12.3729	14.9611	1.09741	5.50807	7.88229	7.42066	3.40385	10.0139	3.65449	5.59293	9.75862	7.02436	5.40046	6.88774	11.6096	10.0958
FH	1.13501	4.57849	0.25304	0.269245	0.613122	1.07753	0.198795	0.52809	3.08621	0.569746	2.27259	0.757241	2.13022	0.118561	3.51384	3.32634	0.563922	1.38204	0.831367	1.35994	0.526814	0.4152	0.927703	0.232354	0.64066	5.61798	8.92269	2.88208	0.402265	0.315019	2.55804	0.481497	0.599084	0.961733	1.71939	0.299799	1.55279	0.698592	0.826652	4.25134	4.00664	1.39168	0.383645	0.920753	0.951068	0.733364	0.194105	0.37774	3.03856
DOCK7	2.99546	2.49521	1.84204	2.66636	1.17098	2.03763	1.381	2.31118	1.32329	1.00201	2.65942	1.83726	4.0028	1.44648	0.664829	3.58297	1.88491	2.52757	1.8443	0.919741	1.14106	0.802588	1.66101	0.027746	3.00522	2.63822	0.0846229	1.14339	3.0995	1.13124	0.139233	0.514768	2.39322	1.22421	1.80234	0.156636	2.29029	1.05008	3.90303	1.65651	1.07708	2.42471	0.464317	0.270447	0.0316456	0.0371707	0.241673	1.54153	1.15886
FKBP1A	1.89762	1.09173	1.19912	0.501662	2.0277	0.9213	4.01789	1.04227	3.59786	0.90104	1.26005	1.6892	1.52346	1.43689	1.97487	2.82235	1.1573	0.671341	0.71516	1.40714	1.71927	1.27301	5.76412	1.19054	0.919447	1.22235	1.37407	3.25033	0.791515	0.902677	0.370049	1.34116	1.01807	1.39994	0.830377	1.16283	2.77826	1.51139	0.564861	1.29376	0.939582	0.998481	0.672417	0.879988	1.2134	0.59658	1.47743	1.19799	0.525034
FKBP2	2.45163	1.50748	14.7645	1.60251	6.63549	2.18295	19.6393	2.78034	1.63076	3.96794	3.52992	2.93655	1.22008	2.05176	0.298365	1.44333	7.55819	0.634513	4.89754	0.707798	2.73051	11.5095	3.57738	3.1568	1.7466	0.172526	2.48507	8.79843	3.35294	3.6257	12.5292	4.93124	2.187	1.91864	2.79197	2.56693	2.30154	1.98297	3.07959	2.72035	1.76934	4.33598	1.06912	3.24292	0.701754	1.39596	0.393493	1.8114	3.12392
FKBP4	0.662589	3.33657	0.34747	2.56618	0.413871	0.0633522	0.107941	0.417304	0.152833	1.66452	0.222169	0.147421	0.428387	0.156728	0.524377	1.15018	0.742909	0.413646	0.265762	0.305749	1.03552	0.260708	0.497087	2.88554	0.458967	1.91262	0.131989	0.0148532	0.58317	0.354681	2.66072	0.577495	0.723136	0.195309	0.304755	0.262709	0.590862	0.420222	0.578139	0.538254	0.406117	0.0364196	0.198363	0.206202	0.42989	0.337086	0.143549	0.402776	0.234596
FLAD1	0.816062	0.341066	1.32471	0.253352	2.76902	1.26459	0.39124	0.306938	0.593874	0.385377	0.278028	0.260541	0.0715939	0.0759263	0.492967	0.358745	0.296319	0.257573	1.02804	0.285869	0.997621	0.203916	0.995777	0.229193	0.105864	0.389529	0.568568	0.657235	0.158047	0.292886	0.0529961	3.01156	0.0752184	0.0572604	0.0724505	0.150771	0.281154	0.928746	0.387795	0.956643	1.71717	0.293344	0.0787542	0.209061	0.033166	0.383131	0.778521	0.119246	0.267256
FLG2	0.0307382	0.197481	0.191232	0.106885	0.0880654	0.00871277	0.239556	0.212312	0.0896525	0.00337429	0.0402153	0.0507334	0.149617	3.20265	0.189355	0.0752387	0.00727406	0.224502	0.0437188	0.127763	0.0371501	0.0486328	0.0742226	0.0155335	0.0103283	0.243677	0.0437441	0.0167432	0.308806	0.00934321	0.0102948	0.0500283	0.0337554	0.0448471	0.0465397	0.0681378	0.0229698	0.30868	0.10374	0.0614463	0.0504071	0.027514	0.0109809	0.0182225	0.0357312	0.0752059	0.0553886	0.019004	0.0436287
FLII	0.671275	1.54282	0.306278	0.431947	0.300054	0.180542	0.238681	1.40751	1.15032	0.538027	0.392033	0.677874	0.326454	0.306191	0.3106	0.160179	0.168204	0.386861	0.670462	0.404154	0.306193	0.406716	1.59851	2.88554	0.0740947	0.688203	0.257814	0.349627	0.437072	0.356948	0.403629	0.957667	0.418191	0.311058	0.488962	0.413352	1.06546	0.495838	0.196086	0.537891	0.201209	0.370972	0.224282	0.133935	0.429011	0.445872	0.123399	0.275075	0.406984
SELENBP1	15.4661	61.5044	1.7352	1.51462	4.47518	57.6932	0.915316	2.11878	50.8544	4.69012	39.8723	2.56578	1.82171	61.8026	1.20173	69.218	0.838106	1.25573	34.3625	11.2458	1.55915	2.14965	72.9263	7.45827	10.491	12.9112	3.39912	10.1532	15.3345	29.7198	7.42754	69.1694	3.20126	3.3814	0.438891	0.492442	51.7564	2.96884	72.5788	37.8646	72.3006	2.56655	5.99027	6.0706	0.957297	1.31575	0.62007	2.873	47.4962
FLNB	0.763848	3.48777	0.583865	2.07507	0.00368937	4.91055	0.538161	5.02614	2.80858	1.52933	1.61047	1.88674	0.208544	3.20154	0.524048	2.03925	2.07963	6.91919	1.41444	1.31371	1.48378	0.595123	2.13424	1.08122	0.852511	7.02429	1.36797	0.876425	1.68305	1.59584	2.51723	1.71355	0.76161	1.55453	0.630401	1.89946	6.71759	8.42425	2.1518	2.01347	1.45257	0.324005	0.324459	2.81218	5.58313	0.454054	5.10155	0.953945	4.23218
FLNC	0.481836	0.722599	0.126237	0.560004	0.522452	0.191188	0.279846	0.378307	0.718727	0.69381	0.573435	0.313619	0.113157	1.46082	0.369839	1.07291	0.606757	0.842649	0.683168	0.727684	0.797538	0.697471	1.01203	0.458877	0.432331	0.368265	0.356066	0.629767	0.518512	0.115656	2.69818	0.273865	0.548079	0.240836	0.314739	0.749772	0.205978	0.00529883	0.474364	1.08672	0.551974	1.13332	0.143617	0.555812	0.294676	0.365739	0.354912	0.277712	0.143759
FLOT1	0.368709	9.26638	1.08192	0.678201	0.463657	0.347864	0.563657	0.49981	0.683011	0.540744	0.202949	0.496766	0.523785	0.486517	0.377765	0.484446	0.615369	7.16652	0.307847	0.262491	0.760188	0.213318	0.68447	0.229105	0.944267	0.720146	0.0936975	0.388704	0.0859749	0.163273	2.66072	0.40047	0.39328	0.356138	0.580541	0.310415	0.723032	0.357654	2.6512	0.931084	1.21025	0.398143	0.216549	1.10782	0.452287	0.48026	0.167381	0.359613	0.711912
PSMC5	6.10522	1.47517	0.724716	2.02509	13.8166	11.9509	0.240195	4.63794	1.51787	3.22897	2.37254	2.03751	11.0869	7.50973	6.85949	4.81367	0.111343	0.790476	4.40796	9.38249	0.29895	2.57413	2.7474	6.69117	5.97031	4.7978	0.978409	4.56805	0.821302	2.70578	3.0769	2.32795	9.48607	2.45626	12.2305	0.793067	2.69775	2.07665	2.25518	2.48878	1.15869	0.680846	4.73239	0.911622	0.137043	18.5638	6.90586	6.73895	11.5367
FMNL1	0.414236	0.309117	0.258679	0.395274	0.300669	0.614212	0.232847	0.19349	0.238249	0.413596	0.390417	0.175736	0.226768	0.137087	1.3638	0.176689	0.325348	0.289613	0.129016	0.283433	0.246539	0.211386	0.332336	2.88554	0.204835	0.508538	0.195125	0.343775	0.681443	0.208406	2.66072	0.677649	0.39328	0.0304048	0.36605	0.150039	0.294233	0.199778	2.6512	1.18528	1.05536	0.162778	0.0483417	0.105849	0.115594	0.343555	0.147195	0.290424	0.7767
RNF213	0.14881	0.050967	0.0989685	2.56618	0.0992938	0.0273532	0.239556	2.72636	0.202437	0.162286	0.133658	0.017473	0.170503	0.0190745	0.10519	1.51746	0.268433	0.0582402	0.00689581	0.128463	0.2803	0.0795165	0.0239092	0.0382151	0.0706165	0.100093	0.0955186	0.0233358	0.152739	0.0649994	0.101865	0.0554055	0.0502065	0.00914874	0.409657	0.00703168	0.025201	0.0074641	0.133638	0.0553522	0.0589651	0.00945432	0.0548889	2.54468	0.10164	0.104671	0.00975706	0.060606	0.0747745
FN3KRP	4.05983	5.86078	18.4977	8.04279	6.14776	3.04819	2.41226	17.4739	4.54193	19.8937	10.8176	4.27786	6.75043	12.33	9.12698	9.43628	8.93313	2.79293	12.2751	5.48045	4.5004	5.31645	10.868	2.88554	3.00522	11.2684	3.79653	6.09439	4.47634	4.86242	2.0035	11.6877	2.18047	10.1626	3.19507	11.2831	12.2478	9.28974	8.34599	9.11494	2.60521	2.47514	3.49416	5.07336	8.22062	10.3908	4.77342	5.49758	13.2254
ITPR3	0.0598057	0.139432	0.527616	0.122193	0.220239	0.276252	0.69583	0.184118	0.150777	0.205871	0.0928029	0.215131	0.161206	0.171516	0.242411	0.166538	0.0219399	0.536805	1.05327	0.278316	0.182959	0.422492	0.283418	0.322601	0.134319	0.225537	0.255068	0.124395	0.128005	0.00982083	0.967875	0.13748	0.139512	0.883855	0.354721	0.162983	0.146458	0.067267	0.173977	0.0992497	0.104082	0.095027	0.115444	0.238697	0.689473	0.133483	0.0850998	0.0177478	0.299426
FSCN1	0.266333	0.278227	0.245556	2.30909	0.36377	0.577811	4.01789	0.487481	0.183479	0.100653	4.49413	0.278696	0.317353	0.373934	0.277026	0.48842	0.202024	0.206912	0.457287	0.174191	0.250776	0.187849	0.478629	0.173948	3.00522	0.818191	0.436396	0.123521	0.348489	0.202315	0.0521408	0.288187	0.26946	0.197777	0.110234	0.303798	0.0861821	0.120417	0.555924	0.123268	0.492114	1.67156	0.427867	0.25946	0.0828913	0.0617707	0.0203318	0.425936	0.170773
PTBP3	1.1416	1.08843	0.960607	0.947128	1.4622	1.15466	1.11403	2.31086	2.3212	3.80423	0.701353	1.17643	1.2899	1.04351	0.654761	1.48234	1.11627	1.55705	0.761082	1.49541	0.719894	1.92236	1.03798	5.13157	0.707191	1.03301	0.888092	1.07454	0.832575	0.808555	1.1626	1.16764	1.51813	1.12716	0.843097	1.34594	1.90029	1.29777	0.0497137	0.903845	1.02956	0.280689	1.11961	1.04497	0.963702	2.1222	1.56712	1.2525	1.07919
FTL	303.063	453.005	0.64466	98.4351	0.51437	0.0587465	634.232	181.889	164.972	13.7002	295.733	55.0407	572.669	98.5774	218.464	121.067	151.74	5.29644	181.658	170.741	96.1094	649.929	380.804	1119.56	975.764	12.8571	174.545	48.8752	261.206	317.165	70.6774	4.23911	344.348	58.298	577.56	65.7395	52.9899	2.37775	96.5099	158.919	81.5199	325.993	233.149	165.482	20.4382	10.0206	205.824	9.33408	0.746584
FUBP1	0.379231	0.49927	0.21961	0.262036	0.455233	0.0128303	4.01789	0.433727	0.836361	0.469809	0.193109	0.14702	0.0823345	2.36136	0.981063	0.404641	7.54738	0.815392	0.168041	0.202568	0.252044	6.8067	0.709938	0.0241505	3.00522	0.0413983	0.261329	9.93204	0.450536	0.116463	2.66072	0.832772	3.69632	0.241522	0.314531	0.155887	4.35899	2.43438	0.309511	0.538254	0.271584	0.559702	0.25843	0.681768	3.91059	0.0523967	0.309207	0.520542	4.38454
FUBP3	3.35377	0.884951	1.75377	0.800053	5.68621	1.76112	26.4935	4.06372	0.284822	0.663483	4.60741	5.16531	4.1077	2.00631	3.16611	2.59126	2.67706	0.417213	2.59653	3.70812	2.89402	5.23868	1.24912	5.16747	7.89541	5.08973	4.64521	6.74333	5.19271	3.01657	0.626068	1.12705	6.07584	4.06394	3.4442	1.04238	2.86831	2.04068	2.86696	7.02718	3.78676	6.62834	0.978005	0.423975	1.86238	3.42169	2.34498	2.52788	4.19802
FUCA1	0.787468	0.332249	0.701356	0.527632	0.522727	0.239156	0.843886	2.72636	0.187715	2.55828	0.10364	0.355455	0.914445	0.131542	0.630001	0.0543768	0.313312	0.293223	0.653024	0.858912	0.522362	1.04412	1.09642	0.258791	3.00522	0.718644	0.10069	0.851182	0.39601	0.676009	0.868691	0.790635	2.24511	0.0522017	1.52313	0.860117	0.789589	1.68134	0.0566092	0.727469	0.282347	0.531274	0.339881	0.249295	0.0748363	0.141367	0.0734084	22.2959	0.341375
FUCA2	0.11971	0.316928	0.222694	0.197348	0.322113	0.17391	0.996537	0.133836	0.136593	0.31019	0.12545	0.81317	1.3348	0.343981	0.219415	0.618117	0.152244	1.4692	0.141603	0.207136	0.208769	0.14509	0.22255	2.2498	1.58136	0.259734	0.242583	0.184079	0.0707618	0.976718	0.811273	0.254445	0.312525	1.13073	0.219246	0.211765	0.163258	0.125152	0.189162	0.19697	0.0996107	0.183609	0.145685	0.155882	0.199709	0.205015	0.492096	0.144758	0.145022
FXR1	0.573697	0.45487	0.250384	1.28304	2.76902	0.0875576	1.45769	0.392513	1.02037	1.15114	0.0517719	0.0576429	9.03873	0.25259	0.271097	0.501465	15.3376	3.09527	1.17797	0.100204	8.85637	0.0645378	15.264	0.546298	3.98807	1.30026	0.20879	0.450074	11.2069	0.262076	0.97071	13.3198	0.418198	11.8828	20.3022	1.51393	1.71819	0.264636	1.51016	3.63692	0.819055	1.25455	2.35531	0.158416	0.421678	13.1143	0.194611	0.236917	0.239662
G3BP1	0.0730623	3.04097	0.642178	106.123	152.02	0.329429	23.0799	0.8338	3.04643	3.56975	1.07802	2.11572	4.53327	1.94664	4.68195	2.89455	0.210976	4.02376	3.12889	2.31973	2.17475	1.68061	1.947	3.32673	5.41743	1.46481	3.89161	0.290834	0.655993	4.01666	2.66072	2.71777	2.52239	1.96996	5.43522	2.56693	1.50814	1.3901	1.74608	0.776928	2.66326	5.84996	2.35531	2.6083	1.66259	2.71557	4.3501	1.9443	0.541875
G6PD	15.2281	1.00285	11.3468	0.269455	0.437558	0.104745	4.01789	6.83788	13.4581	10.1961	10.6336	7.96793	0.10056	9.22376	0.509834	16.264	2.69258	7.3462	2.60793	1.92266	0.0259435	0.12296	9.86579	2.47446	3.00522	31.907	0.0455373	2.33626	5.36307	1.47168	2.66072	12.4666	2.52239	0.0719489	4.58935	0.170839	14.3258	0.280841	2.69856	4.98126	6.37743	3.43255	1.22089	22.0141	0.497988	13.015	3.71001	19.2755	12.0121
GAA	0.0359174	0.869437	125.892	140.182	53.1283	43.2668	0.330362	0.449114	96.8084	33.0125	202.995	1.55952	0.0907449	111.715	55.8414	52.9212	54.8947	0.0435102	7.50186	3.55149	1.63559	10.0242	159.007	7.27202	7.58528	0.706498	0.230306	3.54251	0.113991	4.5884	487.108	1.96744	0.0538189	0.0505564	0.269268	7.07534	1.55279	0.231715	0.106402	1.18528	77.4705	93.5946	55.3762	117.19	0.375075	131.31	144.449	10.1122	0.280321
GALE	12.9289	32.5658	41.3509	6.30716	16.7584	15.4881	24.1942	6.94699	21.7865	11.3851	13.9761	14.6016	10.6128	30.2731	13.7485	46.158	7.96465	8.70625	5.84213	8.25329	17.8151	8.64219	2.36418	27.3861	22.5014	9.2481	10.9821	85.9122	9.2188	18.3314	11.998	11.1147	11.4723	7.05606	21.6793	38.2363	32.7284	16.2904	9.90244	2.40167	7.55662	12.22	9.31602	9.50082	14.9556	66.9239	8.62612	20.0139	13.6627
GALK1	0.192665	2.5688	2.16263	3.86508	1.08703	1.17328	12.978	0.429804	1.53507	2.18377	0.336067	0.425414	2.77185	2.35826	0.263859	2.30873	5.32048	1.94306	1.31019	1.68427	2.25269	1.67202	2.92921	0.280692	0.122683	3.64459	4.39072	1.74204	0.308602	0.245166	13.0467	1.98071	0.893247	6.09734	1.76006	3.07248	2.02257	0.166546	1.74581	1.72921	0.787434	3.98746	1.34066	0.960763	1.41103	0.356674	1.83941	1.03797	0.670344
PTER	2.94158	1.26349	2.51218	2.96022	0.245609	2.16348	2.84548	1.52196	3.47621	2.19243	2.06381	2.34997	2.40894	0.475049	1.86614	2.94741	2.61612	2.15844	0.906308	1.43136	2.02925	0.18182	2.20605	3.34017	1.00807	0.903812	0.287131	2.95056	2.51685	1.45625	1.51171	2.28881	3.86516	1.92568	1.9349	0.584359	4.64788	2.13141	1.52185	3.1622	1.57186	2.87966	1.28096	1.01499	1.7054	1.48685	1.68785	5.81128	2.88337
GALM	0.963924	0.734099	0.559424	0.948315	0.441488	0.982398	4.01789	0.659567	0.477552	0.654879	0.52916	1.09854	0.692545	0.843123	0.534543	0.513704	0.472898	0.494932	0.548832	0.998464	3.14578	0.860598	0.712396	0.760846	0.682958	0.709356	0.349923	0.754708	0.466974	0.68617	1.11387	0.777028	0.930535	0.61752	0.916596	0.966785	0.733489	0.419707	0.0320692	0.63684	0.8848	0.564586	0.474184	0.312183	0.378109	0.779051	0.481173	0.655381	0.347759
GALNT2	0.452131	0.356938	0.160503	0.497372	0.358994	0.50759	0.146868	0.205974	2.14646	0.413596	0.121781	0.367567	0.30181	0.158291	0.27654	0.219403	0.374703	1.6376	0.265126	1.28412	1.6429	0.278674	0.268875	2.88554	0.438628	1.11204	0.166051	0.123784	0.154128	0.214994	0.250684	0.219821	0.582398	1.56918	0.36605	1.68263	0.703343	0.127035	2.6512	0.324617	0.327547	0.144232	1.11927	0.256514	1.02028	0.235574	1.75377	0.400426	0.258304
GANAB	0.362922	4.42862	0.960372	3.54566	0.0187293	3.7817	0.249862	8.28941	1.58374	0.429693	0.893405	0.257456	0.742345	2.47688	0.410749	3.05069	2.1244	2.17956	1.3865	0.85133	1.73574	0.729563	1.86271	1.38353	0.820866	2.97839	0.482751	0.0766701	1.33901	0.403364	0.0767706	0.811316	3.0413	6.64558	2.2467	3.11142	2.6069	1.64336	0.100846	1.08401	0.564388	0.948025	2.15575	1.03486	0.491606	0.396658	2.25708	1.51236	1.28316
POTEI	0.215575	0.323041	0.347172	0.941891	0.305478	0.130414	0.440577	0.146226	0.243684	0.259669	0.146766	0.113404	0.0714026	0.199556	0.561025	1.2184	0.214534	0.435109	0.150124	0.161271	0.653406	0.309166	0.200399	0.672047	0.170265	0.332121	0.406238	0.0814878	0.49221	0.279477	0.208248	0.0525067	0.415429	0.310856	0.284514	0.363303	0.397321	0.107686	0.31681	0.135072	0.123353	0.37589	0.0619556	0.524741	0.106328	0.396438	0.200873	0.18692	0.442331
YWHAZ	12.7811	9.05496	5.18544	2.30559	1.43863	3.26671	5.11195	5.65871	1.5323	4.47929	1.41888	6.64742	1.41515	6.07476	3.36943	5.9071	3.47545	1.77319	1.92879	7.07106	9.81492	6.08856	3.72335	9.01437	3.05954	0.490387	2.412	3.87967	12.1666	2.84274	2.28246	5.09335	2.55248	4.39718	6.48706	2.23197	4.01262	3.65137	2.08756	2.20288	3.42414	6.04139	4.04914	0.657262	0.955646	2.22723	0.0533958	4.49066	2.93341
GAR1	5.46959	4.19605	1.08947	2.11925	3.43968	2.14031	64.5349	5.11389	2.58559	3.22971	1.80948	5.09872	4.53192	2.81987	2.64964	3.5033	4.25409	5.36352	12.918	5.73045	4.71306	5.84815	4.74026	67.3768	63.2077	0.940696	1.48677	8.48552	12.2221	3.02299	5.71895	2.45837	4.10445	12.1552	5.66858	1.18446	2.86865	1.64099	9.26818	12.4573	3.29731	0.557565	2.13644	5.33726	2.86337	3.80349	4.41146	1.65189	3.68295
GART	0.498388	0.617076	0.719016	0.455521	0.0507185	0.335299	4.01789	0.0666427	0.784975	0.189988	0.425404	0.176011	0.456898	1.15868	0.0335187	0.277473	0.519128	0.542086	0.392258	0.358338	0.462805	0.465704	0.499156	2.88554	0.412074	0.770527	0.0962431	0.152935	0.26202	0.0969432	0.0506447	0.944055	2.52239	0.360383	0.307035	0.330464	0.737722	0.0428094	0.578139	0.411346	0.463082	0.204746	0.175923	0.258338	0.20027	0.985701	0.475722	0.316767	0.271166
GAS6	4.56936	8.9272	5.68359	7.69886	11.8815	8.57192	2.98351	2.98198	3.94697	4.30122	2.3494	5.35164	12.0017	2.98861	4.71888	3.45854	5.76588	5.87787	3.86099	5.94363	5.08471	7.67778	3.83218	10.6229	14.0873	7.42661	3.62129	2.83144	4.21208	6.80162	2.2544	4.1492	10.9428	7.62542	7.35319	5.13556	6.0916	4.41836	4.14541	5.01292	5.40319	7.97925	4.30169	7.51321	7.23455	5.13797	6.65288	6.67033	4.69775
PTPRA	2.38723	2.13705	4.87334	3.8546	0.245609	2.13297	2.86814	25.193	11.214	2.10668	0.175828	2.70121	0.252585	6.01563	3.34026	4.53867	2.68932	4.39575	3.94954	2.55592	4.99475	1.1016	2.43381	8.50853	2.70625	1.15061	1.02733	0.299973	2.51685	1.26961	11.2771	3.03545	3.86516	9.02973	3.50905	0.584359	9.81221	2.5362	4.36147	2.87283	0.0605962	13.5797	0.382487	0.121428	1.00122	3.04131	2.79537	3.66504	13.3953
GBE1	0.525075	0.151715	1.32471	0.5419	0.331199	0.184245	1.47938	0.268148	3.47621	0.588236	0.270736	0.324081	0.149501	0.585755	0.210302	0.738484	2.84436	0.367353	0.421103	0.551367	0.534277	0.602395	0.466686	0.965877	0.346473	0.336865	0.525667	0.32066	0.500485	0.22872	2.42457	0.0922022	0.331421	0.0544376	0.276376	0.296878	1.49888	0.206412	2.6512	0.378432	0.392479	0.366926	0.347778	0.369853	0.145228	0.253765	0.285611	0.528353	0.307234
GC	533.774	403.992	431.359	281.906	417.889	305.305	518.952	367.103	348.689	501.869	526.586	490.02	380.93	206.675	282.677	449.658	257.559	288.937	385.402	361.924	254.309	313.534	180.67	491.173	387.705	575.009	224.355	792.7	292.088	355.22	425.517	245.005	462.53	348.223	584.335	427.607	301.029	393.665	446.819	292.386	220.046	340.82	406.23	288.305	382.348	705.349	313.443	649.656	524.572
GCLC	1.15361	0.44121	1.10527	0.996142	2.07409	1.28673	2.82854	0.639118	0.566473	2.38055	1.38071	0.408918	0.797733	2.57376	0.504453	1.43714	0.0407178	0.243785	0.424049	1.09583	2.42991	0.858784	0.682495	1.87842	2.70886	3.26526	1.51935	1.15487	2.00345	2.12792	0.0962298	0.819794	1.36038	0.651769	1.92253	1.37259	1.4287	1.24752	1.2835	0.65903	0.893596	1.08582	3.18868	1.80102	0.15639	1.28322	0.80595	1.98705	0.283214
GCLM	0.816342	1.2184	1.8018	1.35917	1.00561	0.891046	2.22708	1.19983	1.11189	1.00209	0.910519	0.85237	1.14762	0.540922	0.40257	0.833557	0.640835	0.649756	0.879871	0.63142	0.809955	0.994847	0.900512	0.708661	1.43577	0.945577	1.00598	1.16589	1.19829	0.567594	1.48619	0.460535	1.13337	1.14674	1.58638	0.776571	0.66054	1.04214	0.814666	0.787599	1.02324	1.0132	0.675712	0.930643	0.815922	0.606848	1.22448	0.844816	1.53503
GCN1	2.55079	0.0439847	0.898276	2.09784	0.619201	0.337719	0.0380315	3.85705	0.983198	4.9123	0.472939	0.319749	0.567495	5.75933	0.603796	0.860096	0.638618	0.22737	3.84549	1.93078	0.0336767	0.303813	0.397482	0.0556887	0.151326	0.441832	0.150555	0.409659	0.176199	1.83523	0.937277	0.541834	0.261569	0.260797	0.664084	0.200514	6.33928	0.0351115	0.0372618	0.641222	2.21817	0.86913	1.81052	0.244852	0.0191929	0.886681	0.698988	0.539823	0.185749
GDA	16.2548	71.94	2.90694	104.152	1.66932	1.77525	0.793901	4.54509	2.07932	14.8978	0.363184	1.32184	1.84431	12.8642	1.94921	11.1595	1.07636	1.32681	1.07045	0.439484	0.245153	1.74775	2.46042	0.308984	32.1215	0.0498253	3.13017	14.9013	3.78897	0.23753	5.93995	0.909565	2.51142	0.222054	3.02425	2.60284	7.36987	0.424103	0.139072	2.55809	4.42125	1.09603	1.18605	2.61112	0.496811	0.486652	0.27739	1.80104	95.6412
GDI1	3.50845	7.95307	4.52071	14.2423	6.04254	4.20883	10.6834	8.305	4.80343	5.33941	3.1376	3.3824	5.98039	3.28201	5.63512	9.45957	11.6991	10.9533	1.57066	7.00651	5.31533	6.94883	4.80545	4.76128	6.0358	4.07769	8.90003	3.92542	4.17348	5.94386	14.5019	7.04085	10.2539	6.11214	10.5739	4.12039	9.23071	1.42271	6.52587	5.75725	13.3587	5.88519	1.75534	4.38172	5.78253	12.2358	10.7796	6.78044	4.64758
GDI2	5.1104	34.467	1.80846	3.83491	35.0759	2.98362	8.73842	4.49395	3.13549	8.03631	1.39597	1.93393	3.85033	4.52351	52.0134	4.90596	4.44106	58.5204	49.9141	46.1227	55.8964	5.97284	3.4013	6.50413	2.70531	1.79298	7.58445	35.2195	70.5499	4.00736	12.2786	3.31358	8.58865	68.323	42.1924	2.72755	10.3402	33.4039	4.17988	4.99442	7.05711	62.0567	2.04724	2.34634	5.27295	11.2681	2.21332	3.1313	23.4235
PTPRJ	0.0125518	3.22966	1.32471	0.0274687	0.177203	0.00925157	2.22418	0.0549656	0.103719	0.0757842	3.49614	0.0547831	0.0917448	3.20265	0.19716	1.18005	4.40099	0.0916623	0.0346744	0.0509626	0.0516226	0.0785126	1.30721	0.0782052	0.0207929	0.0323836	0.0483134	0.0493952	0.0344355	0.0349396	0.236424	0.0351493	0.112154	0.0964257	0.0795427	0.095921	0.0495031	0.0616649	0.0646773	0.0371428	0.0492428	0.0592817	0.3072	0.026309	0.0528696	0.113589	0.445172	0.0337426	0.0939262
GFAP	1.29207	0.914795	0.962904	0.753213	1.10916	0.000768835	0.744243	5.35095	3.47621	0.792635	1.4564	1.6445	0.790011	0.654181	5.13248	0.579313	0.939399	1.15292	1.05327	1.04136	4.87325	1.19235	0.378397	2.51583	1.43577	1.56455	0.423305	2.49266	1.14964	0.986965	0.0355929	0.0278174	0.868273	2.81317	0.729629	0.597725	0.28427	0.701982	0.477192	1.18528	0.860475	0.909261	1.592	1.40546	0.791463	1.10959	2.44331	1.21352	0.870101
GFPT1	0.768925	0.116319	0.154717	0.583755	0.569694	2.85275	1.25457	7.04806	3.47621	0.176998	0.603605	0.178742	0.0132712	3.20265	5.97752	6.49623	0.574217	2.52757	0.348453	1.57592	0.912835	0.634596	1.59686	2.81912	0.579937	0.483443	0.362538	3.82306	0.950794	0.262297	2.66072	0.8807	0.590455	0.181995	0.210314	0.482587	0.629453	0.392176	1.15094	1.18528	0.256685	1.25455	0.239455	0.0798328	0.07611	0.121626	0.313849	0.573609	0.31954
GFPT2	0.973912	1.91277	0.731731	0.966902	0.844947	0.740921	3.58291	0.585746	0.600583	1.26729	0.62929	0.936355	0.676061	0.665753	0.21238	0.743644	1.02777	0.790843	0.797419	0.451145	0.480596	1.01457	0.781981	18.7931	3.75807	0.870905	0.588761	0.792721	0.405638	0.894271	0.70434	0.786553	0.85153	0.466225	1.66876	0.532797	1.33628	0.748899	0.384777	0.798494	1.15195	1.23412	0.325985	0.881208	0.736509	0.887475	0.464422	1.17247	0.950915
GLIPR2	18.8654	1.92403	1.32471	0.223951	3.67683	11.8761	2.54256	1.92891	2.14684	3.37744	10.1892	4.87791	16.31	4.01116	3.32792	2.92359	3.02673	0.157925	0.0346594	1.73652	1.63602	2.59944	1.78659	2.66654	0.0800237	0.168395	1.31665	2.54896	0.221614	16.9165	1.31678	0.164136	0.288348	0.218034	0.433779	28.6749	1.02417	2.22925	2.30578	2.27665	1.36591	8.52663	2.80901	5.72234	1.44036	24.0781	0.952207	1.83976	2.97282
GGH	7.05461	2.25761	5.74259	6.67732	8.89445	2.59832	0.540544	3.12877	2.53148	5.08794	2.68626	8.92574	4.99449	28.2444	6.73805	3.46248	5.49482	6.66816	1.51081	4.95608	1.64395	3.64784	4.22987	2.84131	2.88527	8.89086	1.6646	4.6431	6.95548	6.38189	3.20081	5.73572	5.44673	9.60825	9.57545	6.63058	5.26641	1.93039	3.51777	10.1087	2.73166	8.64471	3.81187	6.64137	7.19966	8.1239	7.56614	7.88763	44.3314
GGT1	16.377	7.90369	2.47568	10.6354	14.1053	10.8171	1.42175	6.78383	4.98556	8.73379	15.178	5.42624	8.15035	4.60575	3.77838	7.05735	7.92744	0.395057	6.32715	2.78011	3.65917	12.0476	7.81015	2.88554	0.264267	6.45478	2.53899	17.6638	0.461741	9.89881	25.5981	11.0276	11.8163	3.60392	6.68055	2.39073	5.86858	7.28014	4.6799	4.3259	6.76332	9.99226	3.69654	9.73041	3.07518	7.8519	0.623722	11.5078	9.65869
KRT78	4.55273	0.675382	0.920954	1.53722	1.23952	0.000726122	0.830915	0.37463	0.845171	1.00209	1.24876	0.812609	1.14762	0.410181	0.610508	2.05328	1.01823	1.36382	1.70725	5.75212	0.914061	0.548393	1.37071	0.253176	1.98849	4.5812	0.00112163	1.31921	0.764433	2.87625	2.34617	0.026272	2.48567	1.16186	27.5164	0.26833	0.456722	0.082994	0.613011	0.232601	0.282347	5.16429	0.121022	1.08058	0.147752	0.527019	0.238842	1.20716	0.724156
PRSS3P2	18.1888	27.882	50.5418	31.1611	25.4021	21.0899	13.5504	48.0003	61.111	55.8083	34.5904	25.711	21.7482	47.2869	39.745	48.7279	29.4913	59.7563	30.8127	47.1177	21.767	30.359	41.229	12.0864	8.53303	43.1253	18.7565	46.0975	22.1923	28.2538	7.45233	41.9947	31.6352	48.1096	21.3377	38.1825	57.5066	25.7885	28.0057	39.2769	34.1697	21.2952	18.4376	17.0372	26.1024	35.4276	23.9823	29.2096	40.1079
COL15A1	0.0315182	0.176937	0.176634	0.213542	0.259241	0.0843941	0.561964	0.304503	0.120329	0.168008	2.83516	0.163843	0.0482914	0.0769714	0.357573	0.0612105	0.153405	0.248628	0.0683535	0.103466	0.11356	0.0228809	0.22555	0.0247749	0.122534	0.13435	0.106142	0.0651244	0.127477	0.0278251	0.543365	0.0643239	0.0959282	0.084433	0.127835	0.0217748	0.281154	0.0579971	0.198129	0.131901	0.0252218	0.204519	0.200478	0.120771	0.0138564	0.133483	0.0372907	0.0813665	0.0799409
GIT1	1.83975	0.520773	0.439712	2.48298	1.12997	0.592202	0.590373	0.855778	0.892757	0.427291	0.688855	0.520863	0.858666	0.283389	0.616751	0.815009	0.542492	0.935754	0.672559	1.11485	0.594628	0.771864	0.954301	0.754593	0.385495	1.39931	1.45371	0.455388	1.21331	0.625244	1.47867	0.431949	0.0795362	0.660922	0.942271	0.575584	0.869456	1.70117	0.851057	0.580439	2.2477	2.55848	0.613222	0.547473	0.75951	0.89662	0.731986	0.738966	0.764286
GK	4.94784	5.29704	0.0295466	8.80187	10.2193	4.50314	8.17185	3.79049	4.39061	2.64439	3.14977	7.99515	7.0128	3.90047	7.67089	2.60656	4.51437	11.9684	3.11161	12.0462	14.0293	7.20309	1.91977	12.2611	21.2526	6.40205	23.7569	5.73177	8.44002	13.897	17.0854	4.16109	7.84406	9.81336	9.07477	8.7744	1.32421	11.6535	7.60704	6.50255	9.29044	5.76781	8.75377	20.955	14.4022	6.68541	12.0746	5.25793	4.31354
PRSS3	63.207	64.2687	114.575	68.2079	56.2342	40.4556	18.6247	129.434	122.952	133.431	95.0418	61.267	65.8406	121.939	115.474	90.015	54.8117	134.55	68.884	86.3024	57.5285	54.3109	105.641	21.4501	25.5117	95.5774	41.3789	93.4196	60.8442	66.861	11.1265	80.8469	78.2192	136.781	75.0482	95.6507	148.933	78.6729	90.99	77.6886	78.4148	33.1286	54.6441	37.8844	65.1394	43.1498	67.6623	67.0628	80.6284
GLB1	1.92637	1.86426	2.75631	2.17962	1.12903	0.751615	4.01789	1.95869	3.47621	1.15054	0.476392	1.44425	1.67142	0.836227	2.28991	2.94741	2.84436	0.756071	2.60793	24.146	1.74313	0.671141	2.37334	3.88228	2.22411	0.903812	0.287131	1.9443	1.92352	0.613199	2.52131	2.40674	0.0519176	3.32366	3.00086	0.584359	1.24571	1.87082	0.362001	3.11666	4.33133	2.17655	2.36735	1.48317	0.98181	0.941575	2.44331	2.22245	6.24478
UBR4	0.0798247	0.648575	0.21226	0.0952386	0.021602	0.0593279	0.577358	2.72636	0.141567	0.992789	0.0633805	0.1306	0.0198006	0.0774703	0.958641	0.0897088	0.337039	0.0411557	0.0122365	0.135388	0.979075	0.149123	0.0108461	0.265142	0.294881	0.132429	0.0334609	0.117525	0.0877669	0.0648829	0.00983252	0.112825	0.0193976	0.00642069	0.117668	0.11759	0.576904	0.255606	0.12086	0.235046	0.0423296	0.466596	0.044849	1.34382	0.00755616	0.258058	0.103506	0.113606	0.0406507
RPS19	1.91525	1.2338	1.54685	0.730614	0.48154	0.964749	2.69782	1.20219	1.06657	1.27861	1.48656	0.530941	1.75028	0.646268	0.824239	1.0144	1.12637	4.71281	0.758279	1.61513	0.119783	1.31156	1.03992	1.27792	2.31223	1.84294	0.486867	2.51575	0.902335	1.10581	2.00276	0.76413	1.78841	1.13053	0.134831	0.980313	1.1575	0.497943	0.755318	0.585083	0.965837	1.38511	0.839768	2.62733	1.06213	0.972386	5.00352	3.57862	0.715822
GLOD4	0.351947	0.526043	0.229159	0.156751	0.276809	0.718898	6.10705	0.194664	0.612719	0.768917	1.86544	2.38719	0.951034	0.884133	5.07533	3.7686	0.487182	0.71105	0.995276	5.8343	1.28374	2.5156	0.682495	1.83182	0.686843	0.219924	1.28015	1.34582	0.176871	0.379837	2.66072	6.25885	1.57815	0.312325	1.5702	0.366038	0.103302	2.56992	0.385984	4.08159	0.21329	0.278498	2.23275	9.61096	0.515899	0.0686385	1.22541	0.0537564	1.23239
GLRX3	24.6757	8.9272	6.01254	7.83393	1.92294	11.8563	7.58248	2.89933	1.01556	15.5942	35.1579	17.665	20.3758	4.10183	26.7703	0.824408	1.60944	7.94232	2.96566	6.77146	0.86425	21.5209	1.86288	17.3045	1.7898	9.42984	0.290129	3.38689	23.4343	25.3472	6.47676	21.8719	11.4707	8.89094	11.5766	9.89247	9.42369	24.2879	9.71418	6.91815	3.35914	24.6836	17.0863	0.621076	21.0419	9.66911	6.65288	32.2163	21.7915
GLS	0.235134	7.14554	0.484745	0.41366	0.0703027	0.183249	0.203959	0.428484	3.47621	0.425416	1.14295	0.331309	0.55115	0.462382	0.178371	0.0959311	0.193772	0.239815	0.138016	0.301011	1.21741	0.292897	0.533107	0.0388518	0.182413	0.78474	0.44964	0.292924	0.207108	0.431584	0.172076	0.40047	0.348045	0.327126	0.325356	0.285481	0.2782	0.15254	0.0903535	0.27947	0.577233	0.153544	1.99638	2.27053	0.743577	0.242763	2.44331	0.359613	0.319677
GLUD1	0.2798	0.522532	1.32471	0.07239	0.38308	0.598906	0.2771	0.268327	0.0788564	0.333895	0.00997092	0.175749	0.476408	0.644129	0.0229029	0.537358	0.0985048	0.242221	0.129016	0.743396	0.139608	0.185988	0.330371	0.10044	0.204835	0.0597145	0.049882	0.260613	0.172147	0.313387	0.152468	1.12431	0.651983	0.137893	0.204536	0.191627	0.746488	0.282919	0.185789	0.806996	0.0832919	0.264928	0.212669	0.172871	0.146314	0.223915	0.176605	0.0814069	0.0830816
RPS8	2.15268	3.58168	2.97896	0.913755	2.34518	1.46611	31.5157	2.42167	3.17751	1.19924	1.15206	1.91231	2.24665	1.58306	1.30771	3.29891	2.08833	2.80634	1.65169	1.01252	3.40224	1.76203	2.88306	23.1016	17.2275	3.25513	2.96968	1.78615	2.48126	1.89933	2.78176	2.75488	2.11401	3.55482	3.82392	0.372886	2.22622	1.24285	0.975789	3.82838	0.692047	2.77727	2.54149	2.66614	1.48722	1.04634	1.5613	1.84766	2.15681
GMPS	1.1018	0.992806	0.497175	0.718949	0.560735	0.522988	14.0491	1.09531	0.449932	0.627142	0.521429	0.412116	0.88432	0.967287	0.419002	0.454118	0.607019	2.08631	1.21845	1.18646	0.718448	0.375349	0.351109	9.71823	7.86968	2.78087	0.420178	1.08797	0.387931	1.78432	0.211937	0.812178	1.1075	2.52002	0.681592	1.23566	0.444754	0.457991	0.0607297	0.184889	0.351364	0.335623	0.319384	0.35765	1.2223	0.524832	1.77238	0.730768	0.746945
GNAI1	0.241003	0.52626	0.157148	0.111182	0.16239	2.13297	4.01789	0.228661	0.111874	0.359957	0.330942	0.756312	0.252969	3.20265	0.565272	0.104694	2.84436	0.257116	0.126499	0.1601	0.01949	0.116572	0.156181	0.113251	3.00522	0.274341	0.00929855	0.202307	2.51685	0.0607993	0.691989	0.180875	0.103559	0.166366	0.0612018	0.0253205	0.462763	0.0650695	0.201691	0.0458649	0.115739	0.087804	0.203504	0.0542831	0.0631303	0.0902022	0.0226056	0.129184	0.083986
GNAI2	0.48686	0.680895	0.397115	0.37864	0.156484	0.314937	1.58133	0.206884	2.2862	1.45647	1.0253	0.112234	0.749109	0.361404	0.441867	0.647159	0.682499	2.45993	0.538203	0.206044	0.313596	0.10547	0.312261	0.0786609	3.59939	0.153067	2.66389	0.18304	6.92057	0.160284	1.50407	0.163649	0.602406	0.150521	0.230136	0.857042	0.596292	3.11351	2.10377	0.0414968	0.435765	0.95723	0.121727	1.12475	2.26419	0.607195	1.28692	0.626733	2.25978
RUVBL2	0.266667	3.22966	0.666863	0.154304	0.720713	0.210112	1.48846	0.309847	0.618113	0.272071	0.805551	0.654064	0.512726	3.20265	0.315825	71.1421	74.4159	0.608852	0.641465	0.330323	0.183173	0.30312	0.0739424	1.36783	0.613488	0.748479	0.130493	0.359392	0.592577	0.252394	0.684339	0.58334	0.588075	0.477133	0.211894	0.709673	59.9716	0.166756	0.654489	0.29926	1.05536	0.724173	0.818417	0.200915	1.12201	0.810715	0.566233	0.403621	0.55643
GNAL	0.228953	0.52626	0.0446924	0.105623	0.136674	2.13297	4.01789	0.10327	0.10628	1.23821	2.83516	0.242489	0.120308	0.0439179	1.21456	1.51746	0.0340661	0.24426	0.120174	0.296434	0.0185155	0.110743	1.30721	0.113251	3.00522	0.117761	0.00883363	0.192192	2.51685	0.0577593	0.691989	0.171831	0.0983807	0.166366	0.0370633	0.0240545	0.147977	0.061816	0.129839	0.0435716	0.109952	0.0834138	0.127814	0.0515689	0.023964	0.0856921	0.0214753	0.122725	0.0797867
GNAO1	0.228953	1.39497	0.86706	0.105623	2.76902	0.0633522	0.178738	1.19552	0.10628	1.40151	1.31076	1.07319	0.245878	1.31106	0.43281	1.62374	0.327879	0.24426	0.120174	0.895403	0.795581	0.110743	0.459061	2.88554	3.00522	0.534052	0.425053	1.37824	0.721188	0.0577593	2.66072	0.171831	0.0983807	1.35522	2.67643	0.0240545	1.62252	0.061816	0.730926	0.0435716	0.109952	0.0834138	0.127814	0.0515689	0.503595	0.0856921	0.843478	0.122725	0.0797867
GNAQ	0.93339	0.893891	1.20955	1.38671	0.228719	0.128497	0.993889	1.09348	4.21862	1.02212	0.298635	0.194042	0.703198	0.987658	1.21456	2.8215	2.68035	0.328287	0.850825	0.6232	0.17866	1.03503	1.10848	1.01801	1.33928	0.534052	0.562277	1.47494	0.307671	0.131565	0.313374	3.21755	2.52239	0.281178	1.01571	0.00852406	2.55023	0.396725	1.42637	2.85371	0.914713	1.13881	0.164322	0.0221981	0.0936329	0.941984	0.612671	0.987462	2.01517
S100A11	1.24209	0.410777	0.238378	0.663974	1.2402	1.12069	1.93743	1.42355	2.03938	3.75608	1.18652	1.10259	1.491	3.20265	0.617483	2.38857	0.697189	0.401217	0.60915	1.74479	1.53998	1.37205	1.35822	0.727757	0.907496	1.28567	1.21893	1.13011	1.02958	1.51231	0.177989	1.06181	1.47513	1.68973	1.51525	0.281444	8.88091	1.2694	0.734114	0.788893	1.05812	2.29775	0.886967	1.19587	0.394219	0.684128	0.767528	1.3282	0.899972
PRSS2	18.1888	27.882	50.5418	31.1611	25.4021	21.5705	13.5504	48.0003	61.111	55.8083	34.5904	25.711	21.7482	47.2869	39.745	48.7279	29.4913	59.7563	30.8127	47.1177	21.767	30.7947	41.229	12.0864	8.53303	43.1253	18.7565	47.3652	22.1923	32.2344	7.45233	41.9947	31.6352	48.1096	21.9714	38.1825	57.5066	25.7885	28.0057	39.2769	34.1697	21.2952	18.4376	17.0372	29.2892	35.4276	23.9823	29.2096	40.1079
PROC	4.42267	6.14447	6.62505	5.13406	11.6946	9.91554	7.76861	5.70571	3.73993	4.38368	5.94961	8.86431	12.3766	3.35229	6.3284	5.19553	4.52446	7.9486	3.17655	5.51887	15.6778	8.23844	9.31473	6.36186	8.5111	7.23006	6.81817	42.4429	10.9186	5.45974	6.85413	4.2995	7.24771	4.18036	8.4658	5.01419	6.10673	4.29594	4.09994	5.46266	7.34472	7.38683	5.85637	8.49623	32.8969	2.9252	5.77681	6.76485	3.52548
PRDX6	3.23844	12.7153	6.21821	2.68978	13.6689	2.73416	3.39083	21.937	1.14408	21.8508	14.2891	5.2891	12.3842	19.5074	20.2887	12.5787	8.97688	13.4052	2.18062	21.1226	6.54844	3.4348	29.7561	2.7556	3.52182	8.38527	2.26555	25.0693	14.1383	2.9988	5.8824	16.2876	2.9574	18.0564	9.23073	5.52863	13.918	0.224446	8.38539	11.1505	11.8925	4.31422	8.82001	2.7243	2.89818	15.2969	16.1638	6.39354	0.766031
GNE	0.734098	1.43082	0.731731	0.916428	0.674118	0.816254	4.01789	0.533994	0.854458	0.410564	0.388865	0.753045	0.35028	0.826246	0.418812	0.817717	0.281849	0.704499	0.848848	0.24666	0.131792	0.540948	0.654295	0.773983	0.452846	0.697461	0.51962	0.592009	0.641371	0.345697	0.313374	0.712547	0.530869	0.467591	0.336024	0.331709	1.5439	0.850994	0.541504	1.08401	0.334362	1.03955	0.632939	1.19573	1.01972	0.27168	0.471015	0.482726	0.376726
GNL1	2.23046	0.142478	0.0364315	5.78389	0.375665	2.13297	0.892227	2.37411	4.9359	2.30508	1.77772	1.58643	1.08854	1.97855	1.98334	5.99831	1.66393	3.32662	2.3176	1.21825	2.33594	0.722786	2.38822	0.617258	3.00522	2.28754	0.916552	0.443706	2.51685	0.982313	0.988284	1.92003	0.362287	1.46249	2.67643	0.766832	6.75414	0.849952	2.29555	6.47208	5.10613	3.91195	1.5445	0.374535	0.100398	0.164572	0.241673	2.02262	0.239662
GNPAT	0.348749	0.556028	0.857607	0.307333	0.390356	0.0633522	0.0928372	0.433727	0.497814	0.325268	0.440452	0.193799	0.419887	0.428797	0.281763	0.337772	0.842806	0.375372	0.265605	0.305137	0.277073	0.458785	0.461755	0.143176	0.128238	0.372814	0.257546	0.381445	0.338615	0.307809	0.065997	0.552018	0.435151	0.321456	0.507759	0.286492	0.735835	0.420628	0.643984	0.538254	0.305807	0.235361	0.273803	0.464209	0.389581	0.523367	0.337852	0.316767	0.248132
GNPDA1	1.18144	2.34502	8.52625	2.30561	2.16357	1.83278	2.41638	9.57147	1.32992	7.37481	0.799578	0.761598	2.74241	0.326433	1.15605	1.90013	1.49512	6.06825	0.20494	0.415873	0.154906	1.88389	1.02758	0.329201	1.33885	0.802559	0.729856	3.65162	1.14582	2.48041	2.16401	0.13621	2.27908	1.06079	1.61878	0.383799	0.540068	2.71369	1.05886	0.131556	0.364458	3.15438	2.4705	1.7201	1.3079	0.600238	0.3833	1.35554	2.01239
S100A6	15.9268	3.76096	10.7043	2.18752	1.35565	4.48722	1.5786	6.77133	4.18186	34.5785	0.866907	3.11741	6.51942	0.980683	3.90741	3.92198	12.7598	3.43473	28.2384	2.64864	1.29704	2.39359	3.18531	1.45031	5.5232	3.13705	3.96147	2.7263	3.61559	1.30978	2.56268	0.796877	7.59615	0.825816	4.36487	3.64484	7.54572	2.96833	14.2727	2.95563	4.12441	3.21586	2.49622	1.8478	2.26962	4.96652	0.688047	4.11439	3.99781
GNS	3.37959	0.544927	1.13124	1.38671	0.657419	0.734127	4.01789	1.16701	1.10484	0.102171	0.0789409	2.27396	0.939943	1.4113	1.5629	0.111775	0.67315	0.919974	1.0487	2.12814	0.205863	0.630982	0.706902	3.52865	0.150997	1.86716	0.316553	0.642218	0.436251	1.57654	2.66072	0.949887	1.10614	0.965644	0.202763	1.793	0.841827	0.545322	1.29306	0.526626	0.456855	0.806986	1.30311	1.16054	0.630457	0.278884	0.893466	0.909788	1.38114
GOLGB1	0.121301	0.267584	0.17265	0.106149	0.38489	2.13297	4.01789	0.164623	0.164996	0.167915	2.83516	0.266825	0.466182	0.129971	0.798272	0.231196	0.140052	0.2367	0.424135	0.162295	0.0617375	0.121017	0.0290315	0.0901908	0.181733	0.160917	0.0526327	0.185534	0.071722	0.0577593	0.0267896	0.151061	0.202058	0.18308	0.368994	0.0912999	0.138395	0.0169365	0.271851	0.118205	0.0203613	0.154967	0.127814	0.0515689	0.023964	0.151003	0.0282989	0.0977181	0.101242
GOLM1	0.997276	6.63592	1.01775	1.05946	1.97155	1.10368	1.07976	4.48645	4.49974	2.0356	1.89936	3.67285	1.61273	6.87285	1.9882	5.45893	2.50204	3.89695	2.16426	4.77629	3.96652	1.10486	3.85704	1.31626	2.60009	3.54765	0.701418	1.59679	4.14856	3.82155	1.01841	1.37278	1.68585	3.81708	1.99104	1.84056	2.50267	2.74778	1.47484	5.89888	1.47873	1.47844	1.90545	3.4408	2.85031	3.0859	5.18426	0.837207	2.07964
GOT1	0.148006	0.788595	1.29751	0.281649	0.201673	1.74628	2.07517	1.44639	2.34271	1.49341	1.75292	0.414743	1.14682	0.152211	0.219672	0.118186	0.0783532	0.745635	0.737343	0.540292	1.06607	1.73889	1.66147	0.0978279	0.809803	1.06941	0.721305	0.789157	0.848543	0.757211	0.895051	1.70015	1.73759	0.273712	0.484807	0.607146	1.33628	0.302327	0.583734	2.82149	2.70999	2.53103	0.263494	0.379764	3.88668	0.330939	0.876659	0.959162	2.05584
SCFD1	0.765466	0.245064	0.157148	0.218506	0.2317	0.643698	0.146064	1.84083	3.47621	0.454646	0.33006	2.38719	0.16824	1.13687	0.35793	1.77799	14.4766	0.404255	0.238776	0.0619747	0.0202685	0.292897	0.336931	0.431715	0.587551	0.151116	0.685591	0.568484	0.189917	0.610572	0.331959	0.281325	0.137562	0.0471419	0.280532	0.391472	0.609634	0.110603	0.201691	0.161207	1.32882	0.0733733	0.484799	0.0864667	0.682555	1.05357	0.218792	3.78641	0.544012
KRT87P	0.155488	0.335096	1.58977	0.0123788	1.28483	0.00247453	0.045924	0.445354	1.09413	0.488367	0.9581	2.58084	0.298159	1.59289	1.65247	0.391597	2.84436	1.39131	0.136973	0.732982	0.37091	0.461799	1.51184	2.88554	3.00522	0.336865	0.00373401	5.18763	0.358652	0.253057	0.0356615	0.456303	0.680394	1.31162	0.470391	0.127658	2.5024	0.267596	0.520772	0.929218	0.181618	0.174169	0.138493	0.465184	0.763095	0.0188136	3.60456	0.77627	0.0441998
GP2	0.0301756	0.0288149	0.0567143	2.56618	0.0558308	0.0405597	0.298255	2.72636	3.47621	0.0436755	0.0720063	0.088786	0.132786	3.20265	0.166235	1.51746	0.0658127	0.032709	0.090723	0.16111	0.284612	0.0879369	1.30721	0.0851987	0.0730169	0.101633	0.0562661	0.111758	2.51685	0.145354	0.0191267	2.74173	0.0290273	0.0935876	0.119435	2.56693	0.200045	0.0833613	0.0612975	0.0480699	0.114053	0.0590696	0.0559877	0.284253	0.129818	0.119274	2.44331	0.134155	0.0856783
ACTA2	5.50047	8.71732	7.21746	6.04156	7.00034	3.86891	7.71525	5.35462	9.45648	4.22439	5.46685	4.69019	7.89502	5.59204	6.09575	14.986	5.44243	4.96234	4.62935	5.96015	10.4718	5.64751	4.96377	6.06996	9.22926	4.49086	9.67202	4.85168	13.3327	4.91196	2.89282	5.85212	6.39574	3.77559	7.74663	6.20461	7.79097	5.6768	6.18745	4.19202	5.96267	11.1521	4.75498	4.19093	8.40722	3.71662	2.25323	6.44569	6.00782
GPD2	1.05601	0.33199	2.70236	0.145405	17.1634	0.161531	5.07337	5.94049	2.07932	0.0610915	6.46501	1.7926	5.00636	6.52512	1.33294	9.86956	3.42015	1.32681	0.43249	0.689152	0.0571649	1.74775	2.87886	2.88554	3.00522	1.46481	3.13017	6.82467	3.27762	0.732973	2.66072	2.49251	1.39324	0.0831444	3.25915	3.96735	10.4036	0.819912	4.57104	5.79061	2.26723	10.2081	0.342871	1.03009	1.64705	2.25789	10.1836	1.82582	0.0798606
GPI	7.55691	14.0732	22.633	14.2254	98.0384	31.6757	22.2167	27.8938	134.155	23.0901	36.869	6.60829	12.1127	83.0836	0.439017	5.93372	37.9714	9.9013	14.0693	13.5219	0.257549	15.8049	32.1771	16.4453	0.112848	169.736	68.0542	14.8689	1.5676	16.0677	3.89419	141.366	6.63238	98.7419	12.988	8.21251	14.0322	0.662624	27.3145	40.557	15.9226	11.4992	20.2781	0.536788	10.941	19.1995	25.2764	13.1778	21.583
ACTG2	5.75049	9.11357	7.54552	6.31617	7.31854	4.04477	8.06594	5.59801	9.88632	4.41641	5.71534	4.90339	8.25388	5.84622	6.37283	15.4755	5.68981	5.1879	4.83978	6.23106	10.9477	5.90421	5.1894	6.34587	9.64878	4.69499	10.1117	5.07221	13.9387	5.13523	3.02431	6.11813	6.68645	3.94721	8.09875	6.48664	8.14511	5.93484	6.4687	4.38257	6.2337	11.6591	4.97112	3.87589	8.78937	3.88556	2.35565	6.73868	6.2809
GPNMB	1.00444	1.41738	1.20961	0.789388	0.790068	0.486574	1.39695	1.35124	1.46963	4.27045	1.37663	0.907685	0.5025	0.654073	0.329962	1.72929	1.10384	0.861473	0.370202	0.578502	0.857383	0.318695	0.340917	1.37563	1.03336	1.02116	0.539974	1.22626	0.0953911	0.484192	0.902729	0.746951	1.18154	0.182003	1.03382	1.01725	1.35677	0.691378	1.06561	0.297913	0.471896	0.925039	0.806795	0.657193	0.455526	0.552761	0.34771	0.871022	0.621651
COPB2	0.0501124	0.648575	0.14907	0.0443585	0.391646	0.111205	1.45558	0.170807	0.0945692	0.210947	0.17525	0.203896	0.180628	0.0774703	0.259828	0.109655	0.887667	0.147779	0.0417069	0.206632	0.0709057	0.116357	0.117568	1.65381	0.215622	0.590204	0.051285	0.290711	0.124863	0.149236	0.246858	0.219284	0.112148	0.0747446	0.116596	0.15716	1.03303	0.171647	0.115993	0.0526768	0.134205	0.466596	0.153841	0.101315	0.140094	1.53098	0.0756275	0.219573	0.296834
GPX1	2.91765	2.61699	1.91541	2.07001	6.92495	1.93716	18.0149	8.67559	0.7742	4.88717	7.65596	1.98865	3.21263	6.67631	0.310437	20.112	4.62428	5.80205	1.29957	2.12744	1.50614	1.59732	4.24598	7.43277	18.7557	1.8056	2.21466	4.08944	2.66198	5.65922	18.1163	2.22687	2.10511	1.75573	0.294059	1.87772	2.81105	4.20165	2.26073	2.16504	2.43202	6.12899	1.4462	1.94996	15.0733	1.13314	0.822772	1.70383	2.10449
GPX2	2.03875	3.67428	2.06734	1.29291	2.02573	1.78664	0.451721	2.05056	3.04552	1.31634	1.69413	2.10621	2.63413	1.64457	5.22657	2.08825	2.05692	0.827688	1.46865	2.53194	3.39074	2.31882	2.06175	1.3155	1.52887	3.76846	0.454252	0.480391	0.290787	2.39849	0.794131	2.80241	4.487	0.207666	5.85964	2.2698	0.384336	1.79939	0.941134	2.07981	0.684058	1.67443	0.623131	1.56493	1.85306	2.34148	1.98285	2.78441	8.46493
GPX3	38.2414	38.1509	53.2316	66.2565	38.736	43.0716	146.214	27.9436	48.0084	49.1644	31.7919	44.7531	52.5364	28.9653	58.2082	51.6409	44.626	45.2648	25.0354	43.443	33.3614	35.1635	43.353	73.8052	69.7567	46.0048	37.9599	47.1149	41.0612	32.6993	59.4101	38.9775	44.3897	42.4212	35.8154	32.7312	51.2693	49.1656	32.6183	49.5275	32.2928	58.1263	35.4096	43.7178	41.3102	34.9778	27.1003	54.6802	34.8602
POTEJ	0.155358	0.305827	0.258833	0.921553	0.252315	0.100926	0.235302	0.109846	0.236039	0.227745	0.0755123	0.0913434	0.072536	0.17145	0.449259	1.08333	0.172794	0.34898	0.0981508	0.125578	0.486695	0.215874	0.168858	0.599044	0.0706985	0.293829	0.293386	0.0282426	0.319931	0.254942	0.1349	0.00785612	0.119053	0.278527	0.232046	0.294895	0.383655	0.0540867	0.255515	0.119731	0.0797446	0.330995	0.0298832	0.246487	0.032147	0.354395	0.188732	0.0823421	0.420491
GSPT1	88.3098	63.3442	82.4349	22.9407	30.5263	46.6487	0.252192	27.7603	57.2812	91.1746	104.496	38.0867	0.257042	80.1084	104.74	29.5722	82.3709	34.3862	90.8752	34.3317	56.497	94.0159	92.2254	21.2787	17.0428	41.9521	21.9967	110.41	84.7674	78.7846	0.253083	81.9847	44.5035	102.48	52.5071	61.4594	0.545115	103.874	74.0915	61.7941	51.0843	0.870447	44.2074	64.8905	79.0774	100.054	62.9267	0.272496	38.1131
ACTG1	9.5413	9.57053	9.07667	12.2797	11.0916	7.51288	12.5082	9.23456	11.1484	7.93552	12.8401	7.28384	9.16966	11.1763	11.4529	20.6582	8.76188	8.73649	7.16448	9.66379	14.629	9.63006	9.99629	13.872	13.4069	8.18893	12.0804	9.71741	16.7914	8.20703	6.4993	8.27457	10.7351	8.48575	13.8712	9.71519	13.9672	8.28593	9.28896	7.02388	9.61826	11.6017	7.61742	6.19927	8.25385	13.2726	7.44347	9.02159	9.95269
GSR	12.0036	1.22458	1.94374	1.7186	11.9918	11.1295	7.16089	0.186346	1.48969	0.891423	6.05519	1.28748	2.66915	0.132715	11.3947	0.5476	3.69101	4.37589	2.08296	2.07546	0.37328	7.22613	1.16172	3.2861	4.98058	5.28908	1.13443	8.24366	6.30038	9.4654	3.61119	0.577278	19.3743	1.36949	1.52896	2.397	2.14956	6.20789	4.80521	0.514275	4.38287	13.1468	6.52071	1.0363	1.71297	10.1213	0.884447	5.97301	3.26654
GSS	0.0744803	1.39787	1.4073	4.86744	5.89668	2.3681	1.79442	0.118986	1.42981	1.07021	14.5069	1.3779	1.80118	8.10493	0.40657	5.18238	5.3973	9.60624	0.965332	1.43638	0.763765	1.09997	1.65788	0.0790315	1.1247	1.2202	0.20168	2.16918	0.216644	3.16485	0.75219	0.590835	9.56726	1.86383	4.39504	0.991779	1.57471	1.28534	0.714231	0.699786	2.00488	1.99014	2.5844	0.776276	0.0423185	0.696415	0.374064	0.229485	3.1461
GSTA1	0.624732	3.22966	1.32471	0.687449	0.462069	0.687689	4.01789	2.72636	5.50926	0.0276628	0.266101	0.0912092	0.249029	3.20265	0.249596	0.194596	0.260567	0.786156	0.955386	7.07875	2.77601	0.484313	1.30721	1.21427	3.00522	0.674283	0.394673	2.2225	0.366009	0.470515	0.116884	0.196228	0.592631	0.304017	0.663585	0.402667	1.55279	0.139664	0.220595	0.259421	1.05536	1.59783	0.454604	2.54468	0.462377	0.327738	0.397988	0.465145	0.213613
GSTA2	0.585686	3.22966	1.32471	0.687449	0.462069	0.644709	4.01789	2.72636	5.16493	0.0259338	0.266101	0.0912092	0.249029	3.20265	0.249596	0.194596	0.244281	0.737021	0.895675	6.63633	2.77601	0.454043	1.30721	1.21427	3.00522	0.632141	0.370006	2.08359	0.343134	0.441108	0.116884	0.196228	0.592631	0.304017	0.663585	0.3775	1.55279	0.130935	0.220595	0.243207	1.05536	1.59783	0.426191	2.54468	0.433478	0.307255	0.397988	0.436074	0.213613
ACTB	9.5413	9.57053	9.07667	12.2797	11.0916	7.51288	12.5082	9.23456	11.1484	7.93552	12.8401	7.28384	9.16966	11.1763	11.4529	20.6582	8.76188	8.73649	7.16448	9.66379	14.629	9.63006	9.99629	13.872	13.4069	8.18893	12.0804	9.71741	16.7914	8.20703	6.4993	8.27457	10.7351	8.48575	13.8712	9.71519	13.9672	8.28593	9.28896	7.02388	9.61826	11.6017	7.61742	6.19927	8.25385	13.2726	7.44347	9.02159	9.95269
GSTM2	1.62262	0.176368	0.163144	0.62866	1.13405	1.33712	1.10535	1.91861	1.10489	0.997113	1.24541	1.20966	1.45123	0.283389	0.601014	2.32486	0.925994	0.69924	0.744482	0.938946	1.63246	1.46335	1.39862	0.708347	0.678695	1.51557	0.846704	0.717839	1.32837	1.08293	0.931259	1.86227	0.870564	1.92912	1.43768	0.108122	0.704539	1.43184	0.587489	0.633283	0.422594	1.20176	0.635969	1.18093	0.852803	0.565181	0.747057	1.04251	0.61381
PLEK	8.09601	2.82923	6.03359	7.95593	5.6769	3.99313	3.63447	8.38752	2.23252	5.43128	3.734	2.6419	0.560341	9.57061	3.42663	3.40864	10.1843	3.65585	4.8984	2.82824	2.37114	1.84682	0.531775	0.208229	1.55993	2.49049	8.82132	7.16203	2.84568	4.02277	0.0698563	12.1436	5.61376	2.9343	0.163049	2.28969	1.17587	4.46337	4.045	1.652	3.94423	4.84005	2.05011	3.60341	2.51747	5.72756	0.0798057	5.00145	8.06741
GSTO1	31.0351	29.9808	2.61041	32.4645	48.2566	18.0206	112.343	20.7983	27.6713	27.3183	30.2605	36.2698	42.4081	19.0227	48.327	28.7072	20.3182	41.2207	17.9126	36.3275	38.1722	34.0974	21.4258	130.96	123.661	28.9973	38.2153	39.6423	39.6995	45.1551	60.2994	31.9344	45.7787	36.2762	49.6508	32.9971	27.773	26.4864	27.215	29.5118	31.3103	45.8518	35.5443	35.5054	38.3139	35.4856	31.9622	57.2532	36.0139
GSTP1	6.81672	1.54287	2.03526	2.72067	6.106	0.1201	1.78576	3.26379	4.49067	1.87764	3.51863	122.215	2.01561	5.07987	4.32019	11.8861	1.418	15.0995	1.88656	1.54155	43.1566	1.18231	0.163188	6.39472	6.58704	1.44863	2.26049	1.08114	7.30368	1.7503	3.06956	5.22691	10.6218	15.6828	0.650129	1.81109	6.3789	0.216339	3.47804	11.2167	2.57999	1.99912	2.85127	4.1485	4.34774	8.54918	1.02465	3.44208	2.99208
GTF2I	7.4458	8.65745	6.30345	8.88401	0.594868	1.00258	1.39268	5.37039	5.22619	6.90673	7.97141	12.2449	8.65609	6.49185	9.87379	10.8697	9.13752	15.2067	7.77931	14.6344	16.3535	7.75024	4.73865	2.88554	0.430086	10.3309	17.4915	8.13748	9.62966	10.3842	0.671999	9.01875	6.02839	12.0185	9.34757	13.7796	4.96746	12.3351	10.6772	7.9226	5.53482	5.05024	0.869906	9.21153	9.14134	7.16238	12.9375	6.18272	6.33274
SEC24B	0.116809	3.22966	1.32471	0.251045	0.465757	0.0755676	4.01789	0.307937	0.205069	0.0863106	0.101182	0.211055	0.103017	3.20265	0.254397	0.288131	0.158204	0.048807	0.459976	0.162363	0.107503	0.568332	1.30721	0.0791044	0.0535769	0.176636	0.169883	0.178122	0.124472	0.0704756	0.435957	0.391788	0.118719	0.165442	0.13455	0.154342	1.55279	0.124388	0.189956	0.181214	1.05536	0.111867	0.0954523	0.138102	0.0663202	0.223443	0.0372907	0.251161	0.13516
GUSB	1.49055	2.05139	0.991928	1.23891	1.21249	1.14863	4.01789	0.881922	1.94269	1.60296	0.910519	1.20977	1.08003	0.987699	0.80287	0.642381	1.23439	0.116568	0.643903	1.10868	0.733595	0.867802	1.39168	0.688199	1.1567	0.945577	0.720225	0.195675	7.01853	0.456414	0.941226	0.880918	1.87357	0.913265	1.86132	0.980847	1.64914	1.15404	0.889888	3.93031	4.37069	1.01572	0.745447	0.104619	1.03203	0.529606	0.427302	1.05057	0.193605
FTH1	1.20135	3.49125	0.213973	0.158251	2.76902	0.273686	0.843166	0.632057	0.182034	0.50447	0.450482	0.316733	0.277408	0.315676	0.15047	0.80537	0.631032	0.147275	0.340425	0.475031	0.270217	0.113574	0.20897	0.581181	1.00078	0.844104	0.255013	0.411772	0.426763	0.235864	0.522082	0.138862	0.0402094	0.0591298	0.281897	0.348325	0.244887	0.0375133	0.188581	0.159473	0.225321	1.3731	0.119982	0.161679	0.203999	0.191135	0.457853	0.0491468	0.240137
ACTA1	5.90964	6.1997	8.60217	7.75389	8.92115	4.28414	7.20552	7.04152	9.87218	5.12364	6.11082	5.59287	6.95587	6.46114	7.20049	14.825	5.68105	4.82272	5.09272	5.27587	12.3553	6.36658	5.0817	5.30779	7.55837	4.36818	10.5833	5.49875	14.4298	5.18884	3.2224	6.09735	5.9938	3.61194	7.27674	7.80347	7.55706	6.64454	6.7176	6.09871	6.8522	8.69906	5.97863	5.27796	8.90171	3.9458	2.1134	6.58077	6.33073
H1-1	0.151503	3.22966	1.32471	0.0102383	0.0881828	0.0193427	4.01789	2.72636	3.47621	1.23821	0.089688	2.38719	0.0989405	3.20265	0.427097	1.51746	0.0287185	0.0432628	0.119996	0.0730219	0.0941911	0.0993153	1.30721	1.66029	0.0474908	2.95251	1.83799	0.157453	2.51685	0.366739	9.43347	0.135738	0.113463	0.123784	0.0388678	2.56693	1.55279	0.0634751	0.140721	1.18528	0.119119	0.0694675	0.0921674	2.54468	0.0664355	0.198061	2.44331	0.223497	0.021251
PNP	6.41149	18.805	11.5118	18.3312	5.90591	0.376147	10.9099	9.85659	14.7365	11.3954	8.32434	19.1347	0.551898	9.58541	12.6817	18.3818	19.7969	9.32917	7.50579	11.8259	17.1297	0.423999	23.1634	0.949314	0.643504	15.299	0.422514	10.3297	16.1081	4.46496	4.44496	15.5109	0.261925	11.2237	13.1225	8.43285	14.2193	0.775227	8.91456	19.7674	9.88716	4.23289	9.04449	16.626	10.0873	4.81644	16.6753	0.146214	9.63082
ACTC1	5.54455	6.66743	7.80761	8.56581	7.41741	4.14536	7.91507	5.61566	7.09527	4.25273	5.50227	4.9404	8.03359	5.95482	6.36	13.4611	5.46899	5.64449	4.66271	6.28968	11.1356	6.15916	4.09598	7.261	9.42292	5.2957	10.1112	4.87188	13.7586	4.92428	3.11972	5.87364	6.41884	4.27522	8.10644	6.76367	8.40002	5.6919	6.21844	4.4801	6.00889	8.30127	4.75498	4.76248	8.41926	4.36739	2.73193	6.473	7.03896
PKM	18.1024	16.7125	22.3409	26.3219	17.6945	10.4665	6.80724	4.96721	0.46467	21.2847	15.3043	11.1845	13.0263	20.9581	24.3225	13.5274	29.4965	15.5558	16.3064	15.4969	25.5905	18.8676	23.352	6.2991	3.88243	27.2697	33.8154	11.4034	39.3172	16.3317	84.9226	31.9396	13.8532	42.1603	25.2955	3.00057	28.1774	15.7415	16.3567	11.9714	10.8054	45.0752	8.08025	35.2516	18.2239	23.454	15.745	20.8602	16.7776
PGK1	0.587217	0.578496	16.3773	19.2809	2.30441	2.07648	0.4211	13.4645	15.1159	0.891419	4.8295	1.78555	0.692216	21.9701	8.8248	26.2444	31.8233	22.7659	17.1822	0.912279	1.1303	0.858713	1.10803	0.17404	0.772271	0.333119	0.627679	0.584156	2.51558	1.14424	0.565834	38.2027	1.47213	3.17152	0.664567	2.75009	16.5706	0.390298	0.3898	0.921656	0.525834	0.979492	0.560562	0.341107	2.17594	0.381149	1.19371	0.532341	1.05285
SOD1	1.15309	0.298555	1.32471	4.09041	2.54465	18.1313	2.24603	0.914646	44.6262	13.954	2.91479	1.87284	2.74369	0.380751	3.05812	1.67307	3.20238	7.07622	0.115539	1.06558	0.19517	2.22312	0.744937	9.18605	5.92489	2.95251	1.83799	0.260949	1.84245	0.328165	2.55369	26.6851	15.7774	3.16649	4.47341	1.25858	2.42254	2.6503	3.09845	1.60046	1.05536	1.6228	2.16749	1.22815	1.15714	0.977133	0.465906	1.90965	5.31611
KRT73	8.09606	0.349505	0.111149	0.692805	2.01187	1.02789	1.67659	0.947623	3.38111	1.61362	2.14237	4.77368	0.221731	0.0220068	0.434372	1.26634	1.15288	0.556649	0.588581	1.67627	1.5867	0.794257	1.30721	0.854082	1.25677	6.89519	0.234314	1.32088	0.374443	1.98688	0.0257487	3.85118	2.0259	4.92851	5.1391	0.0555814	1.24457	0.0478829	0.248653	3.94114	0.967573	0.603864	1.63035	1.39719	0.50494	0.757283	0.0816263	0.508845	0.569895
RPS27A	57.9259	55.1286	49.8809	0.248012	4.41631	0.7079	0.949047	50.8912	21.2171	48.5951	80.8667	0.546505	0.31262	39.8082	0.203652	37.8061	50.3154	34.5225	34.1488	29.2807	0.465145	5.35026	40.8258	1.41105	2.37461	1.02148	30.9562	78.2591	0.230603	3.28988	3.88478	55.3309	34.4653	32.7173	2.67643	1.91347	47.1536	0.10962	31.93	47.2541	41.8224	4.16578	0.779573	2.04848	3.6764	61.185	32.7884	1.77682	30.9048
PARVB	0.146585	0.36403	0.145749	2.40967	0.169075	0.146791	4.01789	0.236055	0.497814	0.270455	0.121274	0.308054	0.128351	0.089759	0.275555	0.153124	0.720968	0.0501495	0.255565	0.225647	0.490497	1.14615	0.277983	0.272416	0.649479	0.805852	0.416823	0.67244	0.40014	0.117746	0.276499	0.259333	0.173289	0.0777055	9.93399	2.56693	0.324996	0.187985	0.222695	0.192776	0.0406255	0.271016	0.0966208	0.366638	0.170185	0.101708	0.215529	0.413104	0.248132
UBA52	68.188	67.3794	60.9655	0.303126	4.41631	0.865211	1.15995	62.2003	25.932	59.3941	98.8371	0.66795	0.382091	48.6545	0.248908	46.2075	61.4966	42.1942	41.7374	35.7875	0.568511	5.35026	49.8982	1.72462	2.90231	1.24847	37.8353	95.6501	0.281848	3.8621	4.74806	67.6266	42.1243	39.9878	2.67643	1.91347	57.6322	0.13398	39.0255	55.873	51.1163	5.09151	0.952811	1.32244	3.6764	74.7816	40.0747	8.14579	37.7725
HSPA1A	3.64924	2.58516	5.77348	1.98688	2.05595	1.83832	0.584611	1.73697	2.81992	2.47584	2.22834	2.00403	2.76448	3.3708	3.44029	3.76575	2.15389	2.42778	2.51279	2.60327	1.98182	2.7378	2.22954	0.126944	0.477724	2.35443	1.30783	4.21061	1.06287	3.79115	0.488983	2.79088	1.50793	3.55409	2.04296	2.43866	3.44369	3.11095	2.1276	3.89178	2.08901	2.26666	1.44134	1.11863	3.16333	3.76237	2.36902	3.79356	2.99901
MYL6	3.64015	4.35228	1.79223	1.53134	23.004	2.86257	6.12861	3.02257	3.29768	2.94409	2.78633	6.46097	0.546216	2.02419	2.0981	14.1893	0.816798	33.6643	4.21193	28.6917	1.16716	2.44225	4.3031	3.63734	4.19461	20.3403	11.6047	3.67556	3.54848	0.359603	8.45905	2.13423	0.0771849	17.1559	4.15618	11.2539	9.79248	0.350438	2.92907	2.00536	12.9134	2.70796	1.50819	22.8307	2.22944	0.786365	16.2223	0.737173	0.344434
POTEKP	0.898829	1.19398	1.03911	2.87815	1.11648	0.637295	0.94389	1.02392	1.21431	0.485615	0.755032	0.418714	0.724196	0.654219	1.59996	2.06439	0.34264	1.47552	0.632215	0.703924	2.1431	1.12681	0.773378	2.38067	0.401835	1.00349	1.71905	9.54759	1.5471	0.425657	0.948084	0.371587	0.729797	0.993939	1.17869	1.15014	1.49119	0.391656	0.976102	0.63893	0.796335	1.27045	0.271936	1.13057	0.273562	1.25049	0.860248	0.676046	1.26868
MYH9	8.01479	8.98473	4.24133	6.03741	2.98171	3.73226	3.4339	5.05543	7.67625	5.73245	9.17623	4.36494	4.94799	4.77257	5.22969	9.54373	3.58681	4.14976	2.29052	3.15709	5.57123	3.22939	5.77948	2.35803	1.82301	4.59369	6.96056	5.19982	3.86396	3.03355	2.32487	7.1437	4.1413	7.19652	6.69298	3.38174	5.86347	5.08849	6.67211	3.27016	3.84075	5.17069	2.73798	2.87958	4.70536	4.46193	5.21996	4.62131	6.52385
MSL1	3.72773	9.18758	3.80411	9.68044	9.92448	4.02194	33.7664	1.28069	1.86193	8.44845	8.02117	11.4118	14.8344	2.38445	19.5878	2.55428	14.1068	15.9736	4.95581	10.4179	49.8411	10.173	2.8222	31.8329	103.688	7.59641	14.7171	4.794	10.4431	13.5283	34.3208	9.62128	36.8569	3.75107	9.03461	27.0589	2.45029	12.1235	6.9686	13.4429	10.5772	16.8802	9.34526	22.1884	9.41134	19.889	42.4198	30.1232	8.24273
F2	84.3363	81.9614	99.4696	84.5674	141.687	100.907	77.2376	89.5571	91.0978	112.121	68.2048	88.2674	202.264	79.1969	90.614	122.617	62.0012	105.053	67.8296	95.3148	84.1577	87.9557	89.609	61.4159	71.2964	83.6005	63.4305	98.9219	70.496	98.0528	74.9034	73.999	137.63	112.593	114.496	83.8659	100.325	94.5136	115.593	84.6634	90.5769	161.746	88.9598	70.7728	117.624	96.653	79.1496	119.16	69.6432
MASP1	5.64706	2.89414	3.60811	3.68875	3.39908	6.77876	5.21826	6.49493	8.48315	3.31356	7.07489	4.4073	3.89738	3.49598	2.90647	4.85738	5.19231	2.5475	1.52787	6.26141	4.97914	6.28431	3.33948	1.22935	1.20566	5.22169	3.22328	7.29237	3.74533	5.18552	2.70224	2.47185	5.85949	3.42935	4.38361	5.80828	10.3317	7.63493	2.65911	2.93843	4.73763	5.83692	3.29918	4.44044	6.61601	2.79888	3.7319	7.20978	2.72554
SERPINC1	285.433	265.862	263.859	273.539	311.537	257.373	190.333	249.462	316.407	342.254	225.044	229.782	268.345	235.382	276.916	427.127	245.798	298.256	287.574	280.103	233.663	255.032	273.686	309.574	280.322	297.25	210.449	284.812	294.152	267.195	176.302	212.452	221.535	293.827	312.523	240.941	365.223	295.219	217.592	235.103	211.997	301.704	187.05	236.689	272.807	311.714	255.601	259.614	258.268
LTF	7.78802	6.31424	4.3988	5.21419	4.29988	2.28767	36.9885	4.87072	71.0061	17.7002	22.7087	4.3603	6.27024	62.2289	6.39536	36.8835	26.6113	9.82156	2.42356	3.75952	10.5569	6.53588	5.31787	14.2066	7.42968	4.67251	10.6816	9.8539	5.91138	3.88256	17.962	9.22141	3.04272	7.39691	4.95866	3.76405	67.6854	7.11435	3.73225	4.59368	13.1986	15.8378	3.48986	12.6352	11.8124	5.56077	3.46123	8.69536	8.59087
GAPVD1	0.245582	0.666679	0.246472	0.322769	0.105112	0.107572	0.486367	0.0310698	0.173788	1.01549	0.261987	0.0697516	0.185364	0.177929	0.275555	2.42389	0.120267	0.21539	0.056393	0.520258	0.860651	0.121341	0.330371	2.88554	0.0291671	2.95251	0.274351	0.172902	0.325136	0.182697	0.274663	2.74173	0.306047	0.126828	0.424797	0.287199	0.293848	0.262793	0.296082	0.304631	0.0353226	0.280977	0.191998	0.357561	0.0499931	0.178353	0.573612	0.0962885	0.632586
STAT3	0.292667	3.22966	0.393188	1.38671	0.324687	0.278097	4.01789	0.522088	1.34696	0.262112	0.289514	0.55376	0.417737	1.09503	3.42117	0.364081	0.5373	0.354721	0.0438429	1.26321	0.339274	0.369148	0.635329	2.88554	0.204835	0.193286	0.246835	0.303817	0.390268	0.220006	1.27018	0.447845	0.457315	0.232571	0.536669	0.340638	0.609634	0.149502	1.14915	0.344544	1.05536	0.204313	0.595018	0.310128	0.296134	0.53171	0.231092	0.359613	0.694852
TMSB4X	166.691	21.2642	374.612	83.8775	18.6954	61.8414	58.6377	461.367	387.383	290.579	60.096	217.254	42.1792	383.354	137.685	533.541	36.6056	138.869	228.494	210.577	28.8753	256.247	7.57313	58.6306	59.583	85.0182	163.043	73.6139	246.937	14.0089	53.3234	83.4533	80.3204	83.4278	77.9772	8.87147	11.0163	8.12928	168.626	11.3055	335.061	24.1799	0.204766	190.759	88.0195	51.3994	113.255	16.9711	290.088
KRT27	0.909853	0.0437377	0.0250726	0.0667187	1.07201	0.0128212	0.0927885	0.285437	0.250586	0.0279188	0.0785795	0.043757	0.00286836	0.486273	0.0626576	0.017143	0.0532452	0.074355	0.00418727	0.193014	0.108723	0.00332262	0.0291774	0.0469855	0.110715	0.139362	0.0239292	0.00404138	0.21594	0.121414	0.249456	0.0299108	0.474741	0.0260039	0.00729719	0.0132655	0.0300439	0.0314971	0.163811	0.00188114	0.0096369	0.00228987	0.0379435	0.0570864	0.00701031	0.0451006	0.0228406	0.109851	0.00179339
SLK	0.443676	1.50023	0.763708	0.976582	0.300669	0.019105	0.240482	0.409327	0.0210129	0.415143	0.0386318	0.356517	0.0567951	0.713684	0.545984	0.411773	0.903571	1.19949	0.429716	0.106549	0.0931715	0.0862095	0.372366	2.88554	0.204835	0.268771	0.809538	0.347486	0.279281	0.214234	0.244198	0.40047	0.133887	0.85851	0.15681	0.230291	0.456929	0.327915	0.407891	0.713398	0.0336543	0.152658	0.0133934	2.54468	0.36048	0.265028	2.44331	0.359613	0.83172
KRT86	0.280672	0.233384	0.849246	0.00559541	0.634401	0.000746868	0.0262423	0.325167	0.625216	0.340133	0.928934	2.15839	1.08854	0.91022	2.6532	0.272736	2.84436	0.795034	1.05327	0.968418	2.35479	1.14615	0.863909	2.88554	3.00522	0.695386	0.00115368	2.96436	2.51685	1.00105	0.0345759	0.0270226	0.0043637	0.749495	0.441205	0.309973	1.10038	0.354487	0.362703	0.530982	1.05536	0.0192737	0.250096	2.54468	0.436054	0.0107506	2.05975	1.24624	0.0627595
KRT85	0.349548	0.181133	0.859334	0.00529296	0.694503	0.000706497	0.0248238	0.240732	0.591421	0.263982	0.878722	2.17877	0.452332	0.861019	2.50978	0.211674	2.84436	0.75206	1.05327	0.916071	1.47651	0.368257	0.817211	2.88554	3.00522	0.169943	0.00109132	2.80413	2.51685	1.00105	0.032707	0.272212	0.371908	0.708982	2.67643	0.362222	1.35265	0.386182	0.281499	0.50228	1.05536	0.112377	0.311438	0.329555	0.412484	0.0101695	1.94841	1.24624	0.0238918
KRT84	0.889942	0.474267	0.51906	0.61106	1.54074	0.880266	2.42723	0.650271	0.929486	1.32565	1.10336	1.13863	0.806488	0.624152	0.999739	0.34728	0.711077	0.882143	0.395352	1.31903	1.02561	0.835058	1.72519	0.857967	2.43952	1.57843	0.581085	0.415013	0.718909	1.25875	1.23213	0.439993	0.75117	0.813153	1.22144	0.979061	0.481451	0.423454	0.47378	0.60601	0.733899	1.09883	0.606959	1.06556	1.02044	0.59054	0.434686	0.949062	0.495032
KRT83	0.404165	0.209435	0.993605	0.00611998	0.803019	0.000816887	0.0287025	0.278346	0.68383	0.305229	1.01602	2.51921	0.452332	0.995553	2.90194	0.244748	2.84436	0.869569	1.05327	1.05921	1.47651	0.368257	0.9449	2.88554	3.00522	0.169943	0.00126184	3.24227	2.51685	1.00105	0.0378174	0.314745	0.430019	0.81976	2.67643	0.418819	1.564	0.446523	0.325483	0.580761	1.05536	0.129936	0.360101	0.329555	0.476934	0.0117585	2.25285	1.24624	0.0276249
KRT81	0.306985	0.233384	0.928863	0.00611998	0.693876	0.000816887	0.0287025	0.325167	0.68383	0.340133	1.01602	2.36074	1.08854	0.995553	2.90194	0.272736	2.84436	0.869569	1.05327	1.05921	2.35479	1.14615	0.9449	2.88554	3.00522	0.695386	0.00126184	3.24227	2.51685	1.00105	0.0378174	0.029556	0.0047728	0.81976	0.441205	0.339033	1.20354	0.38772	0.362703	0.580761	1.05536	0.0210806	0.273542	2.54468	0.476934	0.0117585	2.25285	1.24624	0.0627595
KRT79	17.7082	17.2299	26.4659	13.6297	15.2578	7.71925	21.8552	12.9011	7.25504	16.9827	16.2027	18.5795	15.676	16.4904	35.9531	12.9083	28.7998	14.6761	23.2557	18.4358	21.2357	14.3681	23.8483	8.39482	9.97887	25.8553	21.2147	18.5967	28.527	17.4704	3.85145	26.6044	5.6848	37.2856	7.45383	17.6956	19.4178	18.0793	11.5391	14.9424	7.39069	24.1387	9.12282	20.9757	20.1144	29.9267	16.5966	17.6749	22.4955
KRT77	13.7482	1.76057	0.464006	0.723151	2.12971	18.315	1.48724	0.82979	1.3564	0.36708	21.6533	1.13683	3.04597	3.37179	0.838693	13.8379	2.07589	1.9378	2.23377	2.25356	11.7587	7.57023	1.06979	1.91306	2.23485	3.61598	8.93897	2.59717	16.7504	13.5758	4.52204	2.3311	2.05229	1.08882	2.43392	0.137411	4.42906	1.24531	1.09498	0.190288	1.37995	0.845854	2.32322	9.91622	0.916898	3.06556	0.466223	1.83586	1.78151
KRT12	1.69063	0.141755	0.335658	0.256124	0.0932644	0.0241181	0.162094	0.257241	0.545706	0.161489	0.226653	0.0230586	0.234267	0.683428	0.309167	0.138097	0.110788	0.0411117	0.205057	0.0509962	0.0381159	0.113313	0.238819	0.0655933	0.113056	0.0207123	1.83799	0.243737	2.51685	0.132941	0.0276036	0.19401	0.0423081	0.246268	0.479861	0.0551243	0.761909	0.123011	0.201691	0.0686797	0.173047	0.0623287	0.182912	0.699859	0.160729	0.252078	2.44331	0.177832	0.245775
KRT76	1.94905	0.440391	0.494425	0.567413	1.60133	0.908797	2.44684	0.618982	0.890287	1.36227	1.0392	1.09195	0.766374	0.57957	0.961041	0.322474	0.682696	0.866917	0.400437	1.58356	1.52596	0.913426	1.60196	0.818317	3.65878	1.49203	0.5571	0.385369	0.958997	1.88329	1.64996	0.618919	1.03	0.758753	1.13419	0.909128	0.468967	0.9435	0.461307	1.57273	1.2757	1.02035	0.634267	2.02782	0.947556	0.553533	0.678022	0.909966	0.459673
PSMD3	1.16565	1.95488	3.93397	17.2604	0.0477226	0.447018	16.2085	1.63678	1.98465	1.15375	4.44253	0.374232	1.58647	15.2247	2.06468	18.7558	2.38141	0.738586	1.95667	1.42983	0.153711	0.606401	2.0074	1.36941	1.2374	0.423778	0.635049	1.57872	0.877371	0.426791	0.925563	0.177589	0.25333	0.944866	0.12369	1.72057	2.76675	0.240972	1.7095	0.500269	0.205325	0.417038	1.33664	1.35527	0.11602	0.714542	0.084715	0.682649	0.527882
KRT75	2.29887	0.499903	0.56883	1.1786	1.94548	1.32899	2.78867	0.755398	1.09987	1.43582	1.2101	1.29869	1.15582	0.690504	1.18603	0.395664	2.06021	1.01856	0.44393	2.57997	1.24894	0.9532	1.96299	0.958656	2.60997	2.20294	0.669034	1.25611	0.956595	1.47708	1.88381	0.532841	1.2112	1.01521	1.34262	1.06937	0.54527	0.529559	0.518506	0.663305	0.873179	1.17502	0.745745	1.36837	1.10524	0.689929	0.477353	1.08042	0.547991
KRT74	0.861712	0.349505	0.111149	0.166875	0.109317	0.0488982	0.558867	0.365459	0.319509	0.0919243	1.87177	0.0565851	0.13297	0.0220068	0.129406	0.409856	0.103998	0.231978	0.0527752	0.15391	0.585863	0.0319513	0.461755	0.0744849	0.247945	1.05901	0.234314	0.0685509	0.0950493	0.178675	0.0257487	0.116735	0.314857	0.81816	0.0672078	0.0555814	1.24457	0.0478829	0.326751	0.312313	0.693665	0.227933	1.63035	0.766362	0.0809359	0.450398	0.0816263	0.0305455	0.150846
IGKV1-5	159.785	195.772	128.662	132.147	223.65	266.256	358.343	140.392	161.118	167.451	183.932	159.952	140.883	225.447	154.271	74.4212	218.929	194.293	202.048	288.007	218.745	179.244	187.258	221.232	223.79	205.238	189.493	191.246	220.75	200.259	491.947	162.86	178.162	265.437	230.826	174.675	143.356	178.054	230.849	157.176	214.406	145.431	387.66	211.444	170.795	136.35	208.216	133.528	196.304
KRT72	1.20095	0.340059	0.108145	0.162365	0.130559	0.0582337	0.543763	2.72636	0.867183	0.0210403	1.82118	0.0550557	0.133789	0.021412	0.125909	0.727338	0.101187	0.225709	0.0513488	0.14975	0.570029	0.00576393	0.238819	0.0724718	0.241244	1.38098	0.227982	0.0145408	0.0924804	0.173846	0.0394677	0.11358	0.363957	0.796047	0.0996506	0.0540792	1.21093	0.0465888	0.16579	1.18528	0.674917	0.0623287	1.58629	0.764934	0.0168145	0.450398	0.0794202	0.02972	1.15886
H3C15	4.68578	0.593038	1.32471	2.56618	5.62611	1.88357	18.9092	2.72636	0.282921	0.588047	20.3596	1.43641	6.67104	3.94413	0.988569	1.51746	2.19284	5.3479	8.04843	1.00851	1.40596	4.00614	1.35434	2.64498	3.65759	6.22841	0.74618	2.4886	1.7833	3.82052	3.88617	1.28293	2.90883	5.18069	3.35471	3.81396	4.57449	7.14312	8.11487	7.63415	1.58769	11.6631	18.8283	2.80664	8.36826	4.30241	5.23128	3.87454	1.39673
H4C1	13.7754	4.80815	3.1966	3.57545	5.95467	1.56029	2.06746	3.48233	1.9897	6.17054	2.68446	4.51156	5.45012	2.11947	2.87179	5.16961	3.54746	3.2369	27.0566	4.74899	27.5607	4.30433	2.06642	9.20246	0.682487	1.61537	19.0894	11.8387	42.9034	3.12069	1.31083	4.04643	5.01648	4.22613	7.78705	4.01533	1.75783	12.1761	18.292	3.46651	4.30846	5.24726	9.0225	5.70727	3.57364	4.79869	3.12156	4.29876	3.11349
H6PD	2.55079	0.146255	0.902718	0.16656	0.0925518	0.412807	4.01789	0.143498	0.37291	0.537968	0.240971	0.463689	0.241015	0.43086	0.336696	0.518433	0.0865963	1.21353	1.09005	1.24728	0.933314	0.269161	0.237291	1.47976	2.8857	2.95251	0.660833	1.73457	0.066407	0.668423	1.46062	0.270121	0.932591	0.0313421	0.275583	0.186175	3.68523	0.141866	0.394897	0.378432	1.05536	0.946117	0.20472	0.296492	0.135421	0.36215	0.419447	0.119977	0.151929
HABP2	10.1024	1.16689	7.65914	9.25756	11.0747	9.54074	11.959	5.10377	6.06539	8.19015	9.92952	9.65617	21.8506	7.29538	10.047	8.79491	9.60076	13.2723	7.01432	8.14395	11.4413	12.2225	11.7856	7.97124	12.4342	10.584	13.4974	10.8428	11.6353	13.3998	0.812981	10.3873	16.1093	7.46258	14.0763	1.79262	6.87872	3.19985	8.12769	9.30507	8.52966	15.9069	1.60817	10.241	15.3918	10.0208	9.26767	4.48876	8.44851
HACD3	6.79768	12.3097	12.5676	7.0127	9.48331	11.2093	6.94172	9.14487	8.70718	12.5895	8.54317	25.7646	3.21909	10.1031	15.7182	12.2139	13.5334	6.55593	5.27082	10.2951	6.37048	20.2733	0.764415	2.88554	5.24271	18.8355	1.83799	5.75018	20.6045	10.0273	1.68243	7.44785	0.32267	2.65637	12.9868	5.7468	1.55279	7.57238	8.29095	6.46472	9.26334	5.53819	0.133292	20.0281	7.86912	8.34205	4.22478	15.9627	0.906027
HADH	25.4403	12.1276	10.4869	0.354977	32.0688	10.0923	7.12028	5.96397	8.72178	14.2173	36.4209	7.74719	12.9789	0.301925	17.8661	15.6175	29.6977	13.6224	27.4042	0.446697	24.0623	11.2897	11.5995	1.92453	8.714	3.51618	7.00986	13.2655	8.13342	52.7381	11.6198	30.0859	12.5163	10.0974	14.6729	8.1194	10.1022	13.1534	31.814	11.4749	22.4967	7.04518	44.1994	7.61792	9.46281	21.659	31.6285	12.4909	6.3546
HADHA	0.957222	1.44771	0.0524238	1.50191	2.14467	0.850119	0.627331	0.0537217	0.612719	3.57967	1.143	0.701812	1.98137	0.184571	0.530198	1.30632	0.990261	6.37516	0.823506	0.627435	1.50336	0.0886814	0.578802	0.732021	0.408047	0.322817	0.0636876	1.65642	1.77918	0.467876	13.0312	1.31313	0.158721	0.659429	0.316787	0.0555199	0.973924	0.180911	0.498602	3.87295	0.485922	1.67016	0.678006	0.75693	3.89258	0.301073	0.476067	0.0549135	0.109951
HADHB	0.516933	1.21904	0.670185	0.173098	0.158692	2.13297	4.01789	0.389602	3.47621	0.344874	0.283099	0.124887	0.801064	0.549828	1.005	0.515527	0.222139	0.284482	0.337261	3.50864	0.0846121	0.307911	0.610886	2.88554	1.14904	0.105301	0.904924	0.985371	0.0942759	0.672783	5.3584	0.900134	0.538755	0.254759	0.441603	0.217036	0.767557	0.313423	0.394855	1.18528	0.371612	0.288278	0.831408	0.096632	0.410098	0.531328	0.264714	0.0986862	0.417321
HAGH	3.51953	6.01016	8.30424	5.86371	0.221222	2.17225	1.34118	7.91111	2.72772	7.72575	1.64895	2.18071	3.10599	1.94557	4.46547	0.654434	2.02154	0.509782	3.25311	1.9529	0.319638	2.77226	2.48949	11.9176	0.269426	0.313449	0.979902	2.26762	1.0725	0.268336	0.613825	6.6282	5.96591	2.69003	2.22868	0.0232219	2.4503	2.63569	1.57155	0.04417	2.24526	5.98261	1.36242	1.39374	1.22034	8.80455	1.66423	3.84714	1.69669
KRT6C	37.445	30.5899	41.9259	63.0616	20.9109	11.6833	28.065	24.2994	27.1953	23.2668	44.9761	30.469	21.6764	50.8324	37.5996	31.0951	58.3169	16.9489	25.0353	26.4467	24.4811	19.2314	32.7374	10.1147	12.6257	31.7553	28.5156	28.0814	35.681	20.7469	5.30433	66.5439	75.9151	43.4933	15.0816	31.898	42.5667	23.7631	50.0334	31.513	13.8289	49.9093	16.9493	28.7612	23.6035	31.3338	28.356	41.3165	44.0883
KRT6B	40.0598	30.9571	41.9259	62.3766	20.9049	11.8398	26.0418	24.368	27.6634	23.597	45.3575	30.7634	21.8943	47.9842	36.1223	27.5259	56.8061	14.4641	24.2183	26.2427	24.6868	18.0938	31.4413	8.34261	12.1043	30.1787	26.8821	26.9675	33.6384	21.4221	4.58174	64.5761	75.0302	43.6565	15.2499	30.1663	38.1593	24.008	48.8068	29.4306	13.4468	50.2139	17.0812	26.5515	23.8485	30.6606	27.4229	41.0835	43.3987
KRT6A	37.7516	40.3269	52.9044	76.4729	54.7553	24.1146	31.6228	32.3886	34.4693	35.1472	57.4702	45.8016	48.0228	62.2118	49.7877	50.1379	70.0106	17.8638	34.6692	26.4467	41.1118	33.5521	40.9284	27.0325	12.9636	32.3036	50.7897	45.4769	33.3127	30.9453	12.0454	77.2636	84.6778	55.8346	34.5867	32.1537	51.0818	35.0513	62.2157	34.3081	25.139	69.8596	30.5387	47.8033	34.7601	39.4041	34.8277	41.8783	51.8212
IGKV2D-30	44.2638	33.3886	36.7595	52.2378	37.0286	48.6516	23.1222	28.0413	46.2164	22.0839	32.3454	35.1075	46.4031	35.3476	25.0122	16.929	44.0097	64.1804	38.2112	33.0519	34.3062	35.568	27.8103	23.0682	21.0435	42.5635	36.6728	25.5669	22.3328	45.4001	33.0981	28.2489	28.4307	45.676	38.5487	39.305	26.1676	53.0666	49.3249	30.7269	37.9287	31.9153	47.7428	26.1982	46.7187	34.0145	32.9663	41.1927	38.943
KRT28	1.66054	0.0437377	0.0250726	0.0667187	1.07201	2.09853	0.0927885	2.72636	32.257	0.0279188	0.357209	0.043757	0.12844	32.3828	0.0626576	0.017143	0.0532452	0.074355	0.00418727	0.423392	0.108723	1.14615	0.0291774	0.0469855	0.110715	0.139362	0.0239292	0.2884	0.276922	0.121414	0.249456	0.0299108	0.474741	0.0260039	2.67643	0.0132655	0.0300439	0.348243	0.14555	0.263944	0.0096369	1.25455	1.55431	0.0570864	17.4128	0.0451006	0.0585284	0.109851	0.176257
IGLL5	383.388	326.458	379.706	395.714	412.612	502.372	541.352	415.724	376.587	221.772	409.941	506.71	288.356	666.116	461.518	317.222	388.678	340.008	284.493	342.643	389.891	365.87	279.592	426.472	620.586	378.858	352.775	329.142	467.158	430.493	474.573	371.187	248.357	480.31	336.032	526.534	290.643	524.45	669.845	398.561	471.227	250.851	650.628	396.703	261.913	403.876	475.945	422.751	507.345
KRT26	0.52564	3.22966	0.207037	2.56618	0.112333	0.0132961	0.0962251	0.212312	3.47621	0.0136475	0.0814898	0.0453776	0.0496551	3.20265	0.0649783	0.0177779	0.0388439	0.0771089	0.064613	0.172506	0.104374	0.0418375	1.30721	0.0487257	0.0965354	0.118811	0.0239381	0.0721591	0.0282669	0.125911	0.0137505	0.0157975	0.15483	0.096765	0.0208822	2.56693	1.55279	0.011415	0.16579	1.18528	0.00999382	0.027514	0.0393488	0.00797644	0.00726995	0.046771	2.44331	0.11392	0.0783187
HCFC1	0.113959	0.498201	0.96032	0.54069	0.550413	0.402695	0.0947648	1.04171	0.919605	0.652194	0.691146	0.828602	0.507221	0.888772	0.348744	0.728392	0.626558	0.473721	0.138527	0.471995	0.664573	0.596505	0.830161	0.396773	0.132136	0.840332	0.360832	0.53817	0.336578	0.361587	0.171624	0.856956	0.609895	0.356138	0.564308	0.45892	1.09814	0.600746	0.587085	0.621507	0.674878	0.369125	0.452487	0.656074	0.60015	0.557669	0.494315	0.821717	1.38146
HDAC1	1.7242	1.14165	1.03242	1.15671	0.495963	0.825079	0.0356038	1.69485	1.33197	1.72547	0.562314	0.763394	0.0222241	2.00404	3.17034	2.50401	1.26256	0.533052	1.22845	0.967877	1.81667	0.974191	1.85787	0.183645	0.43404	0.771248	0.612161	0.416241	0.0316029	1.50662	0.342948	1.02724	0.223161	0.759872	1.83133	0.275043	2.04833	1.45502	0.738363	0.823757	1.01004	0.218656	1.26017	0.0174728	1.72715	2.09384	0.325925	1.29019	1.98414
HDGF	7.22097	0.411294	10.3213	0.137983	0.39481	1.84646	8.31644	5.0285	5.6393	26.2219	48.028	40.2174	2.46858	0.419814	3.1744	10.5545	0.302571	3.21828	57.545	1.30943	0.625444	3.60488	25.717	2.53317	0.0933934	48.2436	0.431613	1.10634	1.48212	5.35017	1.15586	2.1877	0.924728	4.9065	2.73514	1.13303	7.08933	3.36049	3.52699	2.73005	81.7409	3.26106	4.57647	65.1601	7.40379	8.89488	5.60175	145.726	4.9163
SMARCA5	3.08653	3.39349	2.38537	2.60259	1.61468	0.250603	0.742134	2.57375	11.1122	2.08484	78.1581	2.14549	22.917	5.77921	3.45775	13.2195	3.01263	1.25672	3.58451	7.55904	0.924783	2.60984	2.71134	4.77583	0.709459	2.34949	0.940782	2.56845	2.35342	3.43197	6.54036	1.62558	2.78963	1.84655	4.18658	1.04085	9.83709	5.87955	2.6127	0.219043	1.63521	3.31794	0.154375	1.29888	1.38381	0.312127	0.102432	1.321	6.42993
HDHD2	6.60611	3.62344	5.13225	4.60873	4.61216	9.25053	11.8285	5.27411	5.57641	1.61933	4.47504	6.96665	9.10392	9.60042	20.466	6.98636	10.3783	10.6085	7.21385	8.09748	7.59722	12.4039	5.86592	0.596813	17.8636	11.8104	10.005	6.34369	10.6892	9.55784	0.96378	9.4337	5.78019	6.0557	2.80249	9.59089	9.32944	9.94875	2.12714	8.05269	9.87729	0.989284	8.48669	1.419	13.8113	19.3735	10.4518	5.07804	11.3983
ATP2A3	0.234042	0.150913	0.0971074	0.201017	1.67968	0.0970474	0.564188	0.0474376	0.150671	0.129793	0.172778	0.0952163	0.138383	0.201983	0.0774944	0.145931	0.074479	0.0275647	0.161771	0.158253	0.0309305	0.109358	0.107023	0.287157	0.18907	0.157061	0.0730751	0.268958	0.141155	0.138445	0.371721	0.229834	0.0570082	0.166899	0.0952189	0.116312	0.225863	0.210986	0.0777807	0.0982671	0.115924	0.160818	0.0931712	0.0304729	0.130356	0.200753	0.0965769	0.247089	0.105369
HDHD5	2.76538	7.00906	4.38094	7.4365	1.44527	1.61555	2.04231	9.6865	3.75332	4.42659	4.14277	0.37717	1.2114	5.75714	4.04761	8.54485	4.30293	4.49392	7.03101	4.55679	8.6378	1.63076	9.516	2.39195	0.471156	3.26933	2.54694	1.37013	2.976	2.1762	14.2549	2.39768	5.67109	5.46077	0.693161	3.22754	8.2135	3.01596	3.61446	3.58142	3.06068	0.043235	7.16339	2.7728	1.02028	1.13543	3.68403	7.42867	6.66504
HDLBP	0.470451	0.598549	0.607331	0.467938	0.0311099	1.57656	1.13374	0.600077	0.959673	7.61045	0.435849	0.511062	0.279581	4.20844	0.923341	0.276068	0.24464	0.294197	0.582684	0.316115	0.472927	0.537606	0.492392	2.88554	0.199596	0.362206	0.0354032	3.11292	0.796024	1.00105	0.0226016	0.606503	0.474988	0.685732	0.555157	0.627469	0.68925	3.07946	0.0816344	0.681259	0.576636	0.0690155	0.161688	0.564697	0.324209	2.65164	0.638836	7.11884	0.296338
HEBP1	1.27308	5.18329	1.32471	4.67832	2.28671	0.788472	1.73593	22.0356	3.49963	0.567791	2.18889	2.62188	2.06626	1.43559	0.117684	1.43346	2.93814	5.73535	30.353	24.0446	2.35479	0.660349	4.33727	2.88554	5.41743	16.2295	1.83799	1.95435	0.113054	2.09943	2.66072	2.33543	4.09487	4.04905	4.27119	3.68436	3.66888	3.01596	0.801029	2.6312	0.997644	0.109231	1.8611	3.02066	1.48279	23.7131	17.2968	1.59693	1.26784
SNTB2	9.65329	4.53975	17.8631	6.3227	4.62307	10.5295	8.99936	4.06074	11.8113	8.71502	9.28082	1.28676	8.63957	11.9403	10.4016	14.2087	11.4442	11.9836	34.6744	8.18819	6.50956	11.2598	11.3805	6.04327	3.02514	9.78822	1.14321	13.4125	8.0331	14.3327	6.11026	11.0786	9.46683	15.9303	9.72111	7.53426	6.69508	19.981	16.3452	5.51033	11.2607	3.03324	10.1232	5.31456	19.0777	30.9886	16.0887	21.724	25.5147
GNAS	0.506006	0.102965	0.0554501	0.707401	0.0608424	0.0458852	0.564188	0.0655685	0.0674793	0.100127	0.0928029	0.116611	0.168347	3.20265	0.211647	0.224035	0.0350155	0.155086	0.0763011	0.171932	0.0117559	0.0703131	0.0998253	0.369123	0.591423	0.189258	0.202252	0.325588	0.165317	0.225806	0.233013	0.299201	0.0624639	0.297182	0.290553	0.0152727	0.093954	0.231919	0.0994793	0.0276645	0.0698105	0.47312	0.28343	0.0327422	0.153773	0.0544077	1.06016	0.0779204	0.0506582
SRI	2.04705	0.839418	1.08653	0.936866	1.04544	0.71783	2.00344	0.654989	0.785202	0.903404	1.20776	1.04482	1.08069	1.30309	0.373433	1.74647	1.27279	0.867055	1.11874	0.682716	0.424821	1.95144	1.85914	0.997681	1.1567	0.357617	1.52739	1.00831	5.27492	0.75027	0.941226	0.810885	1.40562	1.10082	1.44788	0.751288	1.70443	0.750241	0.710885	0.659425	1.68725	1.00837	0.406533	1.06251	1.03472	1.7127	0.37533	0.979456	1.03524
HEXB	1.01471	2.45876	3.4771	1.16483	2.22562	1.57889	1.33977	2.70151	0.557925	2.91078	3.85639	1.7429	3.22401	1.41508	0.523567	1.20169	1.64027	1.31987	0.832644	1.03927	1.8731	0.991644	2.53913	2.88554	0.486347	2.69017	1.63994	0.70481	2.74539	1.31543	1.37459	0.849081	1.04876	1.17139	5.07087	0.639727	1.68995	0.284106	0.895996	0.38708	2.29086	2.2437	0.78532	7.42844	0.638652	1.75569	0.749155	2.38727	1.00565
HGFAC	5.53023	4.53107	5.14092	2.36305	9.35155	3.11468	5.73221	3.46964	3.41194	7.17301	4.26938	5.25392	5.86264	7.71369	4.34783	1.20164	3.29357	5.24972	2.65333	7.49314	3.42492	4.14075	5.14196	9.21069	3.98275	4.23157	4.46902	6.5341	3.69283	5.07653	5.08634	6.01068	6.84612	14.6877	6.66947	3.81449	3.2209	6.12007	3.79605	2.48401	4.51956	6.00685	5.5851	13.5433	3.75324	3.52863	2.71924	6.19059	2.07475
HIBADH	11.3414	8.79868	51.312	0.14722	3.73082	3.04819	14.569	20.4113	6.6315	24.6217	7.79115	2.0849	25.0123	2.54387	2.0599	15.2329	9.08539	0.643626	6.88366	10.8807	2.06016	5.40533	17.8617	3.84985	14.4284	18.1399	8.12612	6.87762	5.91292	5.35048	4.22915	8.21501	0.155921	4.11947	5.46499	6.48572	12.8893	8.22378	1.72667	8.86672	1.07618	3.89413	6.48953	0.853731	6.0536	5.57842	5.72315	21.6679	9.06333
GNPDA2	0.494035	2.34502	8.52625	2.30561	1.31749	1.07194	1.89961	9.57147	1.10893	1.1521	0.645063	0.13782	1.04575	0.326433	0.858796	1.49778	1.49512	2.74473	0.404636	0.742162	0.154906	1.20409	0.857208	0.329201	1.43776	0.876507	0.511716	3.65162	1.72031	1.99167	2.05944	0.441923	2.27908	1.00372	1.38229	0.595621	0.667531	2.71369	0.638508	0.38597	0.209911	2.9729	2.4705	0.694149	1.3079	1.13543	0.3833	1.35554	2.01239
LMNA	1.21148	0.597774	5.9116	2.02201	0.325948	0.291494	1.23176	0.68744	1.06657	0.241194	2.88737	5.1078	0.886064	3.4951	5.85101	1.069	0.848217	2.51232	3.79335	0.276234	2.25849	0.234182	5.95295	7.03213	1.56537	4.33832	0.76206	0.888169	1.10034	0.677568	4.65005	0.441876	0.517861	8.16141	0.58387	2.36928	5.17184	2.39966	4.18817	1.03204	0.58104	0.780845	0.830601	3.97166	0.220883	0.638205	3.27851	0.684051	1.78966
HK3	0.283091	0.893891	0.857607	0.0509503	0.447421	0.105118	4.01789	0.669681	0.379254	0.434149	0.542732	0.291388	0.477857	0.47043	0.559581	0.375244	0.747861	0.341722	0.256628	0.865787	0.110159	0.687317	0.251733	0.454362	0.111345	0.828275	0.376306	2.02927	0.214307	0.479268	0.0702896	0.832772	2.52239	0.887479	0.439624	0.482229	0.629229	0.475705	0.578139	0.394622	0.406117	2.73737	0.323792	0.206202	0.798697	0.685663	0.537346	0.594644	0.253177
HLA-A	1.00708	3.18135	3.16312	1.38975	1.88807	3.56823	2.6733	1.50572	5.53586	4.16374	0.9588	1.14659	1.27632	5.59493	0.386336	1.39139	2.30339	2.56751	1.71917	1.49437	4.33093	0.0455389	8.07953	5.42517	3.42119	1.83764	1.08088	4.56066	3.1404	3.21511	4.84402	2.46031	2.26827	1.03137	2.32571	3.37364	1.70082	1.126	1.19578	3.16175	3.63756	0.565925	2.60629	0.300513	0.930019	0.630043	3.78119	0.98254	5.81833
HLA-B	0.188506	0.2327	2.02564	0.232248	0.365561	0.394151	0.0908832	0.224649	0.47685	0.172558	0.103132	0.368331	0.199628	0.286767	0.0170491	0.357975	1.50797	0.210008	0.114091	0.476275	0.160025	0.0861566	0.142119	0.16487	0.165002	0.0474843	0.601547	0.769298	0.33856	0.20068	1.283	0.366345	0.565778	0.0418697	0.23273	0.221907	0.434183	0.0261953	0.145673	0.306695	0.277064	0.159703	0.317464	2.04359	0.196859	0.757581	0.147351	0.198659	2.30293
HLA-C	0.186919	0.174972	2.12693	0.243861	0.119999	0.235011	0.15371	0.224649	0.902206	0.0348397	0.250629	0.386747	0.123865	0.0260226	0.0372017	0.357975	1.51977	0.220508	0.274468	0.284147	0.119866	0.0403716	0.238272	0.0236939	0.173252	0.0498586	0.79529	0.602391	0.297378	0.0672095	1.283	0.223571	0.283042	0.106493	0.166118	0.0568476	1.55279	0.0183282	0.0848763	0.107377	0.130869	0.0318633	0.293161	2.10531	0.195544	0.79546	0.146909	0.185794	0.939207
HLA-DRB1	0.201229	0.173164	0.217845	0.94988	0.175631	0.77223	3.0764	0.108706	0.24082	0.0585478	0.358203	0.0381197	0.593514	0.25403	0.426398	0.160386	0.103237	0.166369	0.11925	0.0514183	0.186099	0.0376672	0.307419	0.349402	0.856652	1.47734	0.0734318	0.180482	0.403818	0.0933432	2.66072	1.11959	0.180958	2.81317	0.611096	0.138014	0.155766	0.234697	0.0774522	0.132463	0.250807	0.255937	0.137388	0.304707	0.196062	0.0446253	1.65537	0.181978	0.0408397
HLA-E	0.628365	0.0399196	2.12693	0.243861	0.0581544	0.382962	0.362884	0.224649	0.335264	0.181186	0.103132	0.386747	0.0883902	0.301106	0.0179015	0.357975	1.67802	0.213451	0.119796	1.26321	0.168026	0.0500928	0.149225	0.173114	0.128767	0.048657	0.246638	0.509018	0.131534	0.176642	1.283	0.144015	0.306195	0.0439632	0.0486654	0.233003	1.55279	0.027505	0.0466896	0.0450799	0.166346	0.063215	0.333337	2.07536	0.0412632	0.79546	0.154718	0.0252746	0.939207
HLA-F	0.0585175	0.116628	0.0554501	0.245165	0.15803	0.275872	3.42071	0.0959716	0.143868	0.108133	0.173692	0.115023	0.147406	6.88459	0.059931	0.102651	0.124342	0.108917	0.0802119	0.255175	0.342361	0.110169	0.0824793	0.84108	1.73678	0.206431	0.0759663	0.32104	0.215313	0.199753	1.28417	0.0980066	0.103828	0.0789653	0.0804603	0.165533	0.148614	0.0573831	0.133009	0.0475561	0.153918	0.0922619	0.275813	0.123155	0.0654099	0.178103	0.121557	0.0277865	0.137791
HLA-G	0.0343451	0.0380187	2.07567	0.237984	0.0553851	0.46762	0.695564	2.72636	0.456709	0.241016	0.259395	0.231083	0.0841812	0.357027	0.0170491	0.10776	0.0546928	0.16523	0.114091	0.143613	0.449963	0.0477074	0.232014	0.191648	0.125664	2.95251	0.0920251	0.471197	0.315721	0.321004	0.171951	0.238124	0.0342768	0.0418697	0.046348	0.353716	0.148614	0.0261953	0.0444663	0.0429333	0.290857	0.0708552	0.34774	0.545568	0.0392982	0.475232	0.237893	0.024071	0.503403
HLA-H	0.0534838	0.0380187	2.02564	0.232248	0.221897	0.4482	0.118193	0.224649	0.89517	0.205738	0.163128	0.368331	0.0841812	0.776305	0.0170491	0.373415	1.27043	0.210008	0.114091	0.475919	0.439098	0.0477074	0.753292	0.301983	0.122635	0.048657	0.259388	1.15807	0.522129	0.458112	1.31155	0.167122	0.30384	0.132558	0.0718417	0.458501	1.55279	0.0436507	0.0444663	0.0429333	0.566939	0.030346	0.407297	2.00505	0.0582611	0.757581	0.335987	0.0313152	0.894483
HMGB1	3.60334	1.24742	1.1025	1.10257	0.209052	0.958673	0.280318	1.06561	1.70524	1.096	1.16787	0.406347	0.280143	2.36485	0.213273	1.06221	1.24192	1.48344	11.813	0.0701328	16.5632	0.41963	0.711047	0.418999	0.282992	0.64687	0.227497	0.551595	0.631777	0.207163	0.899761	0.859395	1.39098	3.16899	1.23256	0.80739	0.973242	0.205739	1.14422	1.06009	1.1463	0.905296	1.04296	0.284872	0.615737	0.568226	0.955231	0.260669	4.94206
PIEZO1	0.431738	0.201176	0.108313	0.355611	0.611312	0.387552	0.670756	0.0955904	0.136593	0.161074	0.270039	0.518653	0.452633	0.168878	0.075072	0.194596	0.0532304	0.49637	0.206342	0.442604	0.243658	0.511058	0.289252	0.51257	0.490312	0.238447	0.23478	0.69045	0.511223	0.3466	0.270804	0.229175	0.576513	0.0658518	0.738318	0.232941	0.482135	0.302228	0.145443	0.227135	0.268039	0.370281	0.321479	0.20116	0.63653	0.125905	0.44634	0.609492	0.317679
HMGCS2	8.118	1.28204	4.29197	4.10835	1.36684	0.995234	10.4072	1.03138	4.41839	10.3627	0.563125	4.00298	0.193651	2.05105	10.7751	1.37863	2.57938	1.59881	2.2934	0.926612	1.01596	3.12386	3.73462	3.39788	0.9154	2.79662	1.02873	0.075659	3.94809	0.685625	1.42544	0.76829	1.64913	1.00363	0.196222	3.02144	13.4087	0.0831312	3.63734	0.392555	6.0526	0.0792218	0.215291	5.23942	0.0892956	0.189985	2.98863	0.211889	0.132368
HMOX1	0.909476	2.75071	24.1243	2.29097	0.177238	2.22223	0.400032	0.11833	2.29655	1.50437	2.48693	3.12015	6.0796	3.32507	11.1084	2.4514	12.9955	0.358117	4.75773	1.24684	1.93127	10.3143	10.6103	2.91287	11.3939	0.713757	0.165572	2.15165	0.821302	1.07328	1.20929	2.74173	1.64045	1.76239	9.34126	1.80559	2.25193	3.16887	9.28142	0.164794	2.39884	2.20216	2.23559	2.62369	1.96114	11.2631	1.12018	1.92758	6.1839
HMOX2	1.44899	2.11105	1.32471	0.335524	0.880153	0.613507	4.01789	2.72636	0.786144	1.25185	1.97938	0.27748	0.635623	12.3173	0.366949	0.215955	0.431443	1.15292	0.307599	0.412459	0.204553	1.20274	12.2618	1.19592	1.43577	0.368259	0.18101	1.6758	1.14964	0.881585	0.481934	0.718588	0.940736	0.484858	0.77907	2.40253	2.7968	2.36257	0.826635	0.661112	1.02327	1.35503	0.178101	0.284014	0.882492	1.55867	0.322673	0.909195	1.01972
HNF4A	9.28329	2.05833	4.61789	2.16489	6.26138	5.19638	10.4687	3.81258	3.77117	6.44584	9.26855	5.13545	6.93849	5.1662	10.029	6.9939	6.43893	3.45093	6.99899	5.86866	2.11264	6.71994	4.69915	6.10808	1.89693	6.64154	5.17571	14.2759	3.5231	10.8168	5.38673	8.00759	2.98106	5.75874	3.59327	8.87836	4.76743	10.3067	4.90657	2.40342	1.93699	5.50368	4.4637	1.62921	10.8256	15.0442	4.7806	13.5023	12.093
HNRNPA1	0.777109	0.300477	0.892004	0.708794	0.685693	0.0479843	2.46421	1.1248	0.851709	0.991195	0.350938	0.0891567	0.0708975	1.56943	0.28755	0.741385	0.61547	2.09988	0.428071	0.388461	0.868066	1.33409	0.406592	0.0696838	0.682958	0.498155	0.550842	0.744506	0.382174	1.03696	3.46484	0.0937648	0.42805	0.987269	0.812429	1.26251	13.8212	2.29986	0.913822	0.165835	0.0766096	0.631397	0.493219	1.91665	0.681891	0.878456	0.270867	4.30241	0.57261
ACTBL2	4.49016	1.60807	2.71209	2.08405	4.44034	1.69927	1.76236	4.34532	4.68266	3.44131	4.64662	3.84215	3.81184	3.0699	3.8224	15.5937	3.67398	2.74415	2.64252	5.50692	10.5183	3.54137	3.0705	3.39306	5.35549	2.85375	9.2563	2.87083	11.2718	4.06599	2.26277	2.41843	5.37939	3.89363	5.60083	4.09767	2.93459	3.4155	6.4702	2.90939	5.54053	5.30136	2.51257	2.36093	4.10466	3.6211	1.91705	4.65696	2.0591
HNRNPA2B1	0.0726441	0.73708	2.54544	1.45795	4.31086	7.00596	3.63394	0.439419	0.691143	4.84782	6.01693	1.73581	4.36539	0.341087	0.407272	0.513119	5.74052	2.16295	1.00495	0.132194	0.475877	1.16851	0.626793	4.65143	1.42664	0.229482	0.360014	1.72409	1.47502	1.22076	0.699951	11.9145	1.49459	1.7962	3.68457	1.03264	2.58171	1.07592	1.59539	1.96492	0.930142	1.18399	4.16544	1.05732	0.485724	1.30027	0.654793	0.735912	3.06826
HNRNPA3	0.421361	0.508779	0.857607	0.237674	0.364316	0.175383	0.139279	0.269129	0.564692	0.4533	0.258779	0.329117	0.0735577	0.0971112	0.111887	0.620254	0.550042	0.287129	0.382445	0.219445	0.316542	0.389852	0.472718	2.88554	0.788015	0.16674	0.249125	0.216537	0.338615	0.389719	2.66072	0.416785	0.27451	0.865912	0.111871	0.193345	0.669769	2.23362	0.643984	0.538254	0.848152	0.200928	0.117823	0.285992	0.380484	0.329968	0.279498	1.75486	0.301716
HNRNPC	3.18198	1.63345	1.78829	1.3586	2.09492	0.988802	0.286519	0.595431	1.84099	1.82072	2.55279	2.38719	0.592999	0.772622	0.730482	2.61807	0.947407	1.32085	1.95598	0.435273	0.742063	0.847626	0.71637	1.39506	0.106972	2.95251	0.126699	0.929301	1.60117	0.0435487	1.2377	1.52649	1.26912	0.879255	1.79999	0.165066	1.44642	0.0403993	0.70684	2.17918	0.485652	0.474424	0.863639	0.507626	0.721331	1.02315	0.150403	1.54153	0.852499
HNRNPD	0.476225	1.29845	0.532108	2.56618	0.978952	0.840544	3.73945	0.858005	1.29888	1.24084	0.488767	0.408918	1.05212	1.68105	1.19171	1.65198	2.58748	0.0396944	1.0487	0.850647	2.32887	0.858784	0.748765	4.5034	3.84731	0.876507	0.263447	0.325558	0.76187	0.622579	0.836012	0.819794	1.83025	0.14454	0.0461791	0.814797	1.28037	2.21831	0.664365	0.669692	0.358085	1.12629	0.699532	0.315089	0.511445	1.84366	4.36822	0.454657	1.10812
HNRNPDL	0.750639	2.37765	1.96446	1.05971	1.18517	1.07468	1.56784	10.517	0.904329	1.67355	0.911223	3.2371	1.30639	1.95106	1.21693	1.37717	0.777081	2.06142	0.570186	6.98509	1.12968	0.932479	0.766998	0.470864	0.093456	1.52424	0.970119	0.617417	0.813199	0.0500572	1.41524	0.74621	0.82745	1.24148	1.06713	0.388705	4.22162	1.0246	3.69842	0.987666	3.34697	0.888636	0.626485	7.44422	0.935863	0.85497	2.56489	0.754067	2.48522
HNRNPF	0.347958	0.163948	0.183231	6.09808	5.9701	0.213048	4.01789	0.0649786	0.476931	0.383038	0.258779	0.27023	0.168954	0.27972	0.555183	0.367569	1.06712	0.262369	0.250164	0.220922	0.399422	0.780791	0.448128	0.251078	0.0907571	0.051443	0.321077	0.347486	0.264615	0.0607187	2.66072	0.91196	0.269659	0.199919	0.0372437	0.188279	0.501492	0.255528	0.643984	0.340641	0.0938262	0.196291	0.0169762	0.464209	0.084515	0.224576	0.413595	0.0634196	0.234596
HNRNPH1	0.505641	0.725189	0.162089	0.135427	0.20078	0.134692	0.270391	0.057481	0.299797	0.22757	0.257153	0.246844	0.042868	0.0572209	0.357202	0.318034	0.251825	0.65078	0.230158	0.175128	0.150689	0.117021	0.590889	0.0901908	3.00522	0.526804	0.303055	0.232763	0.210984	0.0537127	0.214319	0.710922	0.136497	0.139246	0.0329464	0.153757	0.360265	0.300659	0.339307	0.0461255	0.0830001	0.241448	0.0150174	0.2235	0.0747633	0.198663	0.076297	0.0561019	0.152252
TCP1	0.338319	0.973628	0.583489	0.0910827	0.0644925	0.588524	0.670756	0.202753	0.0479372	0.226101	0.7061	0.39705	0.250179	0.211042	0.18751	1.30001	0.158913	0.412076	0.0278596	0.126432	0.0806874	0.174763	0.240677	0.51257	0.490312	0.396559	0.161293	0.222694	0.139462	0.183978	0.165258	0.412276	0.448147	0.08135	0.499152	0.396338	0.467719	0.251783	1.81024	0.0477121	0.29662	0.185223	2.31094	0.0686262	0.40064	0.165427	0.359362	0.262538	0.163966
HNRNPH3	0.693373	0.705163	0.541552	0.577114	0.781993	0.688277	0.220479	0.165642	0.50728	0.71591	0.390745	0.365714	0.273356	0.456159	0.437868	0.67531	0.556402	0.328524	0.343071	0.411492	0.381533	0.218379	1.31952	0.161667	0.214751	0.616752	0.431923	0.430201	0.343397	0.429154	0.152644	0.523643	0.808411	0.101822	0.651662	0.251126	0.440591	0.204924	0.520973	0.186945	0.380461	0.345547	0.159065	0.288611	0.221784	0.616764	0.363303	0.557072	0.457619
HNRNPK	0.576766	2.69236	0.447484	1.40376	4.54189	0.294057	0.459975	1.00433	0.610143	1.60458	1.0585	3.0069	0.937128	6.63734	1.66931	2.55192	2.74097	0.607991	0.476545	0.40954	0.932517	9.58863	2.03996	2.19031	0.742775	0.0900078	0.082101	0.914319	0.128515	0.720681	2.61697	3.17132	2.84794	1.64138	0.768905	3.12724	10.5106	0.746166	0.48689	9.3896	0.825517	1.20821	0.610273	0.999175	0.893138	0.950068	0.257759	0.344822	4.31125
HNRNPL	0.174752	0.566394	4.88379	0.282429	0.1486	6.95307	0.214964	0.399816	5.25345	0.7207	0.116138	0.513065	0.274974	0.434402	0.202808	6.85005	4.98221	0.859004	0.208599	0.897931	0.437685	0.216999	0.0737067	0.137148	0.307943	0.273127	0.228449	0.375776	0.431095	0.339478	0.0390652	0.295908	0.417036	0.489072	2.7452	0.232458	0.628655	0.238016	0.346377	0.654481	0.287353	0.329127	0.551831	0.372679	0.311215	0.421665	0.2146	0.530783	0.368563
HNRNPM	1.83655	0.668708	6.1315	4.53457	7.03802	2.54132	0.0600123	3.64964	1.67345	3.22665	0.895302	3.50015	5.50558	6.19314	3.60943	20.8171	11.1483	5.91721	4.31948	5.05346	13.7397	4.57278	1.80003	8.00597	0.0706685	6.9331	56.6605	6.5713	5.88277	4.75981	15.03	8.28897	6.45386	5.44839	4.71999	2.29106	0.0341058	0.126061	0.117044	4.10813	9.40409	14.4781	1.2217	21.7334	0.976544	0.253884	4.04333	6.35605	2.84489
HNRNPR	0.255289	1.60285	1.79567	0.874921	0.242726	1.12502	2.00344	1.18435	0.220221	3.04663	1.10876	4.37423	1.00812	2.25048	1.44067	1.71074	6.67135	3.19381	0.634909	8.10018	0.101303	0.981361	0.525234	0.195894	1.23638	1.59557	0.187605	1.04612	1.00403	0.0970629	0.0560073	0.421795	1.90731	0.119404	1.89558	0.151157	2.19088	0.0513291	0.725119	6.09073	1.8033	0.866574	0.25125	0.434196	0.427902	0.717439	0.832804	1.28884	0.866122
HNRNPU	0.408013	0.564987	0.446883	0.156433	1.13804	0.489368	0.609097	0.966238	1.77426	0.34828	0.289514	0.122961	0.0514864	1.86081	0.382209	0.463455	0.742909	2.04133	0.48142	0.649072	0.0714299	1.89106	0.508815	1.26466	0.201089	0.297647	0.427581	0.303665	1.36651	0.0173759	0.142545	0.0985217	0.140092	1.23096	1.33777	0.142667	1.46578	0.147557	0.231565	1.28796	2.74063	0.119888	0.0655242	0.390383	0.374749	0.570307	0.0451536	0.337511	1.20924
HNRNPUL1	2.07862	1.44771	1.32471	1.18892	1.03833	1.19204	2.29769	0.020618	0.786144	0.561863	1.49912	1.00063	0.743977	0.654181	1.27468	0.337254	0.760002	1.90243	0.823506	0.189274	1.03208	0.766014	0.578802	0.478717	0.296535	0.781876	1.47107	1.07838	1.23824	1.23794	0.0360478	1.15453	1.09272	0.83139	1.71317	0.647418	1.2473	0.898154	0.871417	0.0645127	1.05843	1.3151	0.254452	1.17863	1.40744	0.835881	0.471015	2.96015	0.619801
HNRNPUL2	2.13607	3.5985	5.66252	5.83793	13.7593	1.67087	4.97679	4.59774	11.8306	4.25358	3.85289	5.69235	0.615207	7.16518	20.0599	4.61719	9.5824	1.32855	2.45388	11.6442	3.92658	0.900589	8.51538	0.934725	0.706629	3.57158	0.402841	2.9497	2.74882	3.98384	1.1913	17.416	2.42754	11.5571	2.59488	13.5298	10.8198	0.928746	0.0496507	1.57053	2.1122	15.6467	3.59964	0.0402182	0.542775	10.1308	12.3512	0.32671	0.194417
HP	1015.66	503.092	1558.12	2251.99	1601.04	1061.79	1898.29	1063.97	1415.55	1189.04	1548.23	491.627	1980.95	1863.8	882.047	790.12	1913.68	623.817	884.637	653.137	1326.43	1351.6	619.708	1558.47	2024.69	1174.22	2696.98	2153.41	404.973	1432.55	3957.51	1329.7	3745.78	617.406	2113.16	558.06	1356.04	617.261	1895.72	790.207	1823.51	1177.67	620.274	1238.66	2928.13	630.365	615.913	2231.72	1069.29
HPCAL1	5.4905	0.195012	1.40973	1.11807	1.52722	1.57786	0.218228	0.9556	1.52352	0.111744	6.48605	1.51834	1.66739	0.872148	1.01294	1.40985	1.01295	1.20975	0.791342	0.389227	0.684195	5.33019	1.14134	0.604322	1.4001	0.767886	0.788604	5.33631	0.337414	0.349249	1.35941	0.88759	1.79813	1.10371	1.80936	0.282593	0.840233	5.51902	1.11077	0.361859	3.00262	3.60157	15.2012	0.73153	1.15244	0.650266	1.62972	1.16141	0.486693
KRT25	0.943551	3.22966	0.207037	2.56618	1.11172	0.0132961	0.0962251	0.212312	3.47621	0.0136475	0.0814898	0.0453776	0.0496551	3.20265	0.0649783	0.0177779	0.0388439	0.0771089	0.064613	0.200163	0.104374	0.0418375	1.30721	0.0487257	0.114815	0.118811	0.0248155	0.0721591	0.0282669	0.125911	0.0137505	0.0310186	0.492324	0.096765	0.0208822	2.56693	1.55279	0.0326637	0.16579	1.18528	0.00999382	0.027514	0.0393488	0.00797644	0.00726995	0.046771	2.44331	0.11392	0.0783187
TOP2B	0.473331	0.253474	1.32471	3.81233	0.200382	0.0513482	2.05053	0.367862	0.239321	0.188141	0.091122	1.16695	0.067558	0.219124	0.0210278	0.0192406	0.769123	0.0658654	1.05327	7.5711	0.0956966	0.156458	0.206974	0.231019	0.230698	0.0886526	0.319115	0.0493171	0.412163	0.0247668	0.344049	0.107556	0.106465	3.05636	0.0526753	0.0234544	0.901601	0.0899282	0.391207	3.52267	0.227019	0.086243	0.0518336	0.97784	0.121472	0.87763	0.156119	0.0890245	0.135101
HPX	1301.37	1469.41	1583.82	1485.08	1904.19	1575.19	2688.86	1442.45	1320.79	1453.95	1622.14	1594.07	2270.46	1734.37	1452.55	1405.73	1643.19	1542.41	1021.53	1467.08	1634.35	1638.16	1752.54	3140.32	2751.5	1500.26	1508.15	1821.83	1502.29	1881.6	3258.21	1542.65	2191.86	1691.05	1680.17	1381.11	1555.82	1362.07	1519.99	1176.73	1385.31	1773.21	1429.75	1639.67	1765.13	1409.54	1231.5	1711.19	1370.96
HRAS	2.57838	3.16365	2.51218	1.8652	2.85125	4.18285	2.14678	2.07864	2.51159	2.66756	2.0605	1.8891	2.06904	2.33726	2.69249	2.66823	2.44134	4.34073	1.29957	1.62631	2.14232	3.39757	3.30427	2.30047	4.18933	1.46481	2.70387	2.28014	2.66198	1.51027	4.84402	2.9481	4.01876	7.08345	3.62869	1.87772	2.57622	1.69878	2.56834	2.95563	1.76348	2.32704	1.45825	1.42398	1.4339	1.87115	6.44476	2.31145	2.38685
HRG	274.509	313.17	174.528	342.606	226.013	225.497	584.359	283.972	215.857	407.69	175.224	360.928	184.925	130.334	370.597	413.966	280.153	183.928	213.897	210.878	523.25	345.651	292.352	539.658	185.268	246.799	242.53	296.042	538.044	209.988	273.146	369.553	244.659	384.016	244.085	132.642	193.973	171.781	268.471	351.345	223.873	354	326.134	450.789	325.725	330.303	247.182	310.355	139.53
HRNR	0.389417	0.450048	0.250124	0.105165	0.150334	0.275678	0.246574	0.124939	0.104053	0.113485	0.1773	0.395075	0.0697117	0.101328	0.199869	0.131784	0.176699	0.586314	0.196152	0.420943	0.130834	0.504636	0.0939346	0.52613	0.0357464	0.0670818	0.0573851	0.106601	0.425677	0.224955	0.0525565	0.286609	0.344694	0.0208667	0.117555	0.103394	0.167886	0.473443	0.0852926	0.0348163	0.297872	0.0608503	0.178922	0.2582	0.0385338	0.36331	0.132768	0.132207	0.0623504
HSD17B4	3.58182	0.536682	1.04776	3.8917	0.279645	0.227045	2.22708	0.0375661	3.47621	0.467733	3.44922	0.636112	0.880831	0.540922	0.246081	0.301185	0.591057	0.649756	2.12705	2.62849	0.665886	0.473275	0.360924	2.88554	2.84725	1.41827	0.765082	0.368202	1.30228	0.455451	0.211325	3.9929	0.544477	1.14674	0.0777368	0.734244	2.40093	0.0504359	0.384777	1.62425	1.18908	1.58311	1.81052	0.507304	1.02028	0.453416	0.10602	0.844816	2.69222
TPR	0.11205	3.22966	0.0554523	0.0307669	0.0428521	0.0545285	4.01789	0.21074	0.296274	0.226907	0.0514097	0.4643	0.0681044	0.0790018	0.272822	0.789973	0.0118132	0.206775	0.120174	0.266543	0.340895	0.0757717	0.0616644	2.88554	3.00522	0.0929229	0.0221247	0.128187	0.67678	0.0378221	2.66072	0.256384	0.0791253	0.107697	0.0418531	0.0702205	0.580222	0.0366799	0.0512691	0.0420619	0.115153	0.378999	0.106352	0.4882	0.031835	0.097105	0.0214753	0.0794364	0.0473227
HSP90AA1	0.687136	0.233212	0.588314	0.247425	4.37147	0.129753	1.45048	0.0697281	0.320923	3.81857	3.88056	0.847897	0.808286	0.222473	1.99618	0.238986	2.72326	0.522837	0.150037	0.145656	2.78975	0.506705	0.940284	0.794557	9.86078	0.394243	5.5579	0.359449	0.195122	1.56453	0.238424	0.568538	1.79813	0.844109	0.204842	12.3093	0.503784	1.47001	2.96852	0.643032	0.276825	2.20765	0.691224	1.4634	0.196833	0.513375	0.82796	0.336233	0.233391
HSP90AA2P	0.426849	3.22966	0.821073	0.595292	0.361045	0.322886	1.00116	0.681136	0.369676	0.325268	0.368562	0.309906	0.325478	0.428797	2.44807	0.56343	0.412555	0.760608	0.166853	0.209552	0.581086	0.888417	0.700879	1.37036	0.280158	0.492541	2.28882	0.886569	0.334105	0.348139	0.0702896	2.74173	1.16394	0.483033	0.782546	0.16572	0.735835	2.14952	0.57894	1.26929	0.212959	0.789827	0.880065	0.464209	0.501986	0.786065	0.399296	0.574713	0.0791308
KRT24	1.0182	0.0349901	0.0200581	0.053375	0.0573869	0.0314098	0.0897199	2.72636	3.47621	0.011807	0.222904	0.0448593	0.0489305	0.0102864	0.0941038	0.0177779	0.0126309	0.0423825	0.00334982	0.184302	0.00646104	0.0449421	0.0233419	0.0680359	0.084649	0.0198353	0.0183065	0.0389021	0.0344355	0.0368137	0.188957	0.0412205	0.0491332	0.0208031	0.0296479	0.0173233	0.0240351	0.026456	0.0679809	0.211155	0.0283344	0.0325356	0.0402685	0.0395159	0.0235591	0.0641939	0.016335	0.0729143	0.0637688
HSP90AB1	0.182079	0.227788	0.574632	0.241671	0.217784	7.32303	4.51631	0.0681065	0.244242	0.135136	0.242815	0.863783	10.197	0.217299	0.111514	8.09952	0.606791	0.81102	0.132817	0.583487	0.200403	1.06777	1.79517	4.79331	19.4051	0.603687	0.775438	0.869243	0.134311	10.4878	25.6112	0.151188	0.063031	0.2359	0.467271	0.948982	7.34168	0.832248	0.312077	1.08892	0.180068	1.5429	0.440634	1.13565	9.8634	0.105499	0.748677	1.52947	0.227963
KRT19	5.31617	0.326535	2.89057	2.05901	1.39956	0.436852	47.0429	3.72399	1.21633	0.663577	1.13344	0.620324	3.02092	1.02918	4.46423	0.361264	0.511609	0.887568	0.761082	2.86514	0.25825	0.772836	1.04438	6.69772	0.156047	1.28354	3.46741	0.0390948	3.48817	0.134617	0.615111	0.0779124	2.51555	1.25635	2.35152	1.83172	0.867118	7.40838	0.202454	0.223953	3.74575	0.154504	2.13496	0.395208	4.86854	2.08904	3.67054	0.018608	3.9045
KRT18	15.6987	14.983	15.1495	1.95951	16.9407	14.9466	5.04193	8.83795	16.5421	9.57099	9.38736	1.23178	24.9405	14.2807	15.4142	6.36303	16.5301	9.97936	1.87783	2.34304	2.37789	6.29406	11.5332	4.42457	13.5895	1.99898	2.29908	14.3293	7.40925	10.5992	14.2253	15.941	3.78783	8.70914	20.7704	1.75246	10.2712	20.579	35.9668	6.47641	24.9848	11.3813	3.02127	5.47384	10.3845	11.7868	8.92072	4.895	17.93
HSP90B1	18.7306	5.22433	11.8569	24.0774	0.193316	0.458551	7.91899	4.67277	37.0056	11.261	46.5795	32.1423	10.216	38.5285	7.82335	37.5591	37.2003	0.508625	11.2186	24.2778	24.7072	6.79632	3.59363	2.75668	1.19739	0.132044	11.1598	10.4366	6.93817	11.4979	0.664208	11.5828	9.0862	26.401	11.594	29.5036	40.4108	7.00241	31.3603	7.49055	32.2451	19.3208	16.972	28.2726	15.2424	14.3694	27.1571	7.37908	35.6317
HSP90B2P	1.2235	8.19903	13.0431	41.5449	6.14776	0.433532	15.6283	9.77705	52.3064	16.1646	79.7939	44.2196	0.949975	63.2119	12.7052	59.2846	59.2071	3.77568	6.92256	15.203	43.5956	0.647314	9.23724	0.680364	0.552826	0.105396	16.8039	0.379637	1.40956	0.957515	1.68243	8.63039	1.15469	30.6649	3.22848	39.4941	72.121	6.60408	44.8132	6.75362	40.6777	0.955409	5.30419	47.908	20.0554	4.59978	40.682	1.21862	48.7534
KRT17	13.1295	5.65552	5.5909	9.99011	11.7561	24.2526	77.802	55.5186	6.12149	14.1448	15.9827	9.47675	9.90411	6.11177	69.263	29.7697	62.114	57.8242	6.85654	10.5097	10.8402	14.1645	12.0619	10.0696	4.94875	8.31435	7.72075	14.8816	10.8218	14.9973	4.40876	13.542	13.3164	86.4514	11.7334	5.82535	10.6822	15.2712	6.76175	67.7079	7.20685	11.9418	8.29281	8.74987	14.513	10.1866	12.4901	11.7006	11.6126
HSPA1B	3.64924	2.58516	5.77348	1.98688	2.05595	1.83832	0.584611	1.73697	2.81992	2.47584	2.22834	2.00403	2.76448	3.3708	3.44029	3.76575	2.15389	2.42778	2.51279	2.60327	1.98182	2.7378	2.22954	0.126944	0.477724	2.35443	1.30783	4.21061	1.06287	3.79115	0.488983	2.79088	1.50793	3.55409	2.04296	2.43866	3.44369	3.11095	2.1276	3.89178	2.08901	2.26666	1.44134	1.11863	3.16333	3.76237	2.36902	3.79356	2.99901
HSPA1L	0.221459	0.733211	3.75396	0.0146802	0.151544	0.120892	0.099498	0.0756994	0.657071	0.440563	0.0110819	0.0479225	0.105318	0.918987	0.155711	0.11217	0.130277	0.644615	0.0367722	0.43771	0.604628	0.0149142	0.00979367	0.123689	0.20276	0.0179404	0.0875434	0.0220037	0.303955	0.0164163	0.0289279	0.0129997	0.270652	1.32544	0.405631	0.135408	1.0421	0.148421	0.671131	1.90574	0.124847	0.0250969	0.236515	0.232107	0.331403	0.408984	0.194711	0.206456	0.220975
TRADD	1.56973	2.58805	2.51218	2.5378	4.35517	2.07727	2.34444	2.72636	3.47621	5.33428	1.54137	2.18504	2.0434	1.3633	3.22285	2.98611	0.722768	4.02376	1.05327	1.39724	2.02925	1.65437	4.29714	4.57377	5.12994	1.55824	2.48507	1.6906	2.51685	4.01666	2.66072	2.73016	1.99567	11.9167	2.88894	2.56693	2.12584	1.13751	1.57714	2.95563	1.28832	1.87022	2.35531	1.73267	1.15875	2.54619	0.69004	2.01356	2.27235
HSPA4	1.13027	0.0513804	0.155978	0.173404	0.419532	0.104561	4.01789	0.597427	1.00619	1.23821	0.0101005	0.301316	0.345589	0.73009	0.16299	0.111163	2.84436	0.039794	1.05327	0.817736	1.75177	1.14615	0.476107	0.523839	0.181733	0.243548	0.0972612	0.190193	0.430549	0.155766	2.66072	0.412243	0.306047	0.570081	0.0982762	0.162049	0.998336	0.401805	0.163487	0.243132	1.05536	1.45806	0.795766	0.167453	0.536153	1.13543	0.0275629	0.318398	1.15886
HSPA5	5.83813	7.91053	3.9365	5.5917	22.0811	4.22291	3.92077	5.39679	5.49456	8.79807	8.83576	3.59604	7.19404	5.14097	10.5876	7.38497	7.87938	5.05806	11.4923	7.66639	2.49988	20.5513	7.8564	2.74976	1.92023	2.70124	9.14901	16.4291	9.58616	12.6792	4.29162	2.73961	21.4522	3.64453	4.83342	1.85112	16.6942	11.3535	8.73211	19.2102	5.69548	17.2397	9.06388	4.70544	8.87775	9.25391	9.40681	3.07408	3.48667
HSPA6	0.0510793	0.280234	0.683129	0.016754	0.07092	0.0058222	0.0998713	0.218133	0.263436	0.171143	0.765864	0.0921679	0.0120878	0.347707	0.136284	1.51746	0.0291318	0.00696072	0.0298265	0.00277832	0.0140709	0.031305	0.0669647	0.0439681	0.0197482	0.00347359	0.013841	0.00456125	0.00878854	0.0417984	0.476445	2.74173	0.00261762	0.0776098	0.0377342	2.56693	0.0205388	0.0272883	0.0175443	0.132104	0.00781491	0.0379033	0.475371	0.0707682	0.278255	0.0556132	0.00261969	0.0448067	0.0783187
HSPA7	0.0404185	0.280234	0.414178	0.016754	0.0656663	0.0108127	0.0998713	0.405105	0.263436	0.171143	0.00719193	0.171169	0.0224487	0.0357442	1.21456	1.51746	0.018106	0.0129271	0.0137684	0.00515974	0.0261317	0.0581378	0.0669647	0.081655	0.063875	0.00645096	0.0257047	0.00847089	0.0163216	0.0259481	0.142038	0.107556	0.0048613	0.0903676	0.0700778	2.56693	0.0205388	0.0195301	0.0325822	0.132104	0.0145134	0.0380706	0.0996105	0.0707682	0.0404061	0.0392171	0.00486514	0.0273402	1.15886
KRT16	139.936	32.3774	192.514	100.964	58.683	146.689	164.797	56.5266	58.6214	114.06	56.8943	116.96	126.275	112.392	119.839	89.6372	169.45	100.951	188.925	60.1854	62.9193	64.2143	113.339	239.608	239.65	96.8573	27.718	81.4636	168.051	61.7583	68.2281	102.053	119.499	124.496	62.9176	40.2389	160.71	95.9402	64.1852	75.4569	66.2118	159.871	53.9198	83.5059	105.49	151.419	114.582	163.946	241.133
HSPA9	0.699734	1.29124	1.24857	0.977204	0.502433	0.80375	4.01789	1.03782	0.816523	1.90216	0.531886	0.872989	0.50328	2.64673	0.439245	1.06673	2.39136	0.564534	0.978216	0.10133	0.242094	0.246643	0.660505	0.791146	0.810879	0.0578916	0.282474	0.201026	0.742243	0.273241	0.297495	3.81633	0.712735	1.38903	0.136813	0.907814	0.89206	0.616836	0.710317	0.338011	0.741527	0.204157	3.4725	0.313345	0.905508	0.920149	1.31514	0.440658	0.673985
HSPB1	0.371359	4.30462	0.560899	0.96617	4.51566	0.693577	4.01789	2.47059	0.503516	2.9941	0.368174	2.67209	0.692545	0.587298	0.456095	0.583725	1.07654	1.49745	0.415981	0.887838	0.844975	0.187016	1.22823	0.591369	0.856928	0.77928	0.558552	2.89237	0.237664	3.35572	0.334585	1.06605	2.55325	6.46074	2.67643	0.156211	1.55279	0.507398	0.133737	1.27718	0.282347	1.22938	1.0464	1.00653	0.0601384	2.1796	0.541758	1.09205	0.514458
HSPB11	1.73375	2.18269	18.0589	0.859083	1.06988	0.819476	2.34444	2.44515	2.82009	2.22006	0.427079	2.54908	1.85569	1.27975	2.8504	0.346142	3.2753	1.8732	1.05327	1.63564	1.83372	1.64075	2.03335	1.0789	5.01726	1.3331	2.48507	2.22711	2.00516	0.933661	2.52131	2.13745	1.55525	2.73385	4.6754	0.392226	1.5452	1.79058	1.96591	3.11666	1.28832	1.93086	3.49682	2.34149	0.670806	0.886394	2.44331	1.64186	2.7986
HSPB7	3.93584	2.76781	2.63067	3.05336	5.02407	2.75458	2.90839	3.11303	2.61552	6.42062	3.49352	6.49694	3.13413	2.89425	5.70397	2.80931	4.01112	4.07482	2.79635	3.05601	10.2818	3.22652	3.32627	4.73135	2.54227	3.60506	12.0441	4.73585	2.43592	2.99627	5.04769	6.28328	3.79461	7.61716	3.09867	1.39281	2.96812	2.38531	3.84925	2.22639	5.01678	5.93799	4.84773	5.49231	3.56174	1.62406	1.87958	3.10794	3.52743
HSPD1	0.167856	1.2919	0.325369	0.325103	23.8366	0.413136	0.310168	12.5859	6.99966	2.15532	0.327046	0.0398034	4.32138	8.25924	5.3653	7.59719	0.49831	6.01622	5.21217	0.792122	6.00322	1.14615	12.2706	3.25755	2.4673	7.71729	0.900318	2.15997	5.32839	0.832579	3.81677	1.16108	1.63557	5.76405	3.63198	0.116157	11.784	0.77967	1.5365	5.54748	0.163269	2.79938	0.233451	1.44031	2.5659	3.79294	5.08066	0.805551	2.27235
KRT15	6.44614	1.26128	2.34261	2.20921	2.14567	2.4754	4.87361	4.03145	1.0899	4.59571	4.14165	1.45384	3.3099	6.56971	2.74526	4.03203	5.77909	3.33006	4.45262	3.45247	2.85155	1.87703	2.19106	5.85487	1.41283	3.11335	1.41866	6.43683	1.97508	1.79154	0.401254	2.87195	2.67331	3.25999	2.60546	2.19293	1.94634	2.50738	6.17833	1.65644	4.31211	3.86413	1.78491	1.74107	1.93107	2.03463	3.05008	3.19512	5.56566
HSPH1	4.1787	5.17395	5.19801	0.0407721	3.18501	2.42012	13.412	2.15851	2.98127	6.20943	3.21473	3.21482	4.86629	1.13465	2.72125	4.46909	1.39577	4.44679	2.47286	2.17879	4.52629	1.7125	3.39966	17.2309	4.30512	2.36152	1.21444	2.60187	3.25877	1.37471	0.179535	1.73578	2.19968	2.70325	0.0695525	2.42821	4.38285	0.335713	2.15319	6.35264	0.239477	0.414358	2.65848	0.0945613	2.20504	0.996105	0.82588	2.77403	1.00389
HUWE1	0.155781	0.0195892	0.176634	2.56618	0.0351707	0.0442597	0.177071	0.487536	0.135305	0.034166	0.112252	0.0255567	0.0454977	0.223568	0.473874	0.17631	0.0430917	0.0462475	0.141156	0.0106366	2.35479	0.0569956	0.235378	0.0518161	0.0569675	0.0476283	0.0490702	0.0539158	0.0122416	0.116188	0.0739034	0.0986883	0.00992657	0.0779706	0.0441995	0.0649934	1.55279	0.0432118	0.299406	0.0553522	0.041723	0.0692497	0.0414048	0.392704	0.0492244	0.093805	0.0501132	0.0824444	0.0916168
HYOU1	0.100765	1.47065	0.589399	0.36446	0.413896	0.647183	0.0612411	1.8927	2.62687	0.0646712	1.07413	0.996686	0.0844081	2.17151	0.845023	2.20033	2.01959	0.494689	1.03213	0.677198	0.898232	0.592703	0.34268	0.13147	0.0595393	1.11771	0.448611	1.26972	0.310239	0.212465	0.359697	2.30956	1.26075	0.281178	0.748228	0.703765	1.17122	1.21869	0.731071	0.0188925	0.465103	1.24007	1.05752	0.201328	0.955367	1.04858	0.153886	0.403928	0.55643
PLS3	0.427579	3.08074	1.81942	1.74678	1.32261	2.43492	1.24895	0.309882	1.11861	0.459622	0.745818	0.502958	0.595582	0.508967	0.362757	1.30178	7.26025	2.18978	3.18897	3.34497	0.48745	0.375272	0.0401483	0.157866	1.56591	0.597221	0.861283	0.361004	0.359295	0.121428	0.773845	0.934375	1.67275	0.460821	0.88171	0.664103	1.99422	0.44905	0.527383	7.74861	1.20052	0.627477	0.284881	0.720768	0.610456	0.713807	0.502604	0.0995445	0.0632654
IARS1	2.10537	3.22966	0.212065	0.367966	0.22124	0.848196	4.52037	0.86055	3.97246	0.868056	0.58634	0.637045	0.269439	1.73331	0.426581	2.89286	0.855513	0.0523113	1.37658	0.097584	0.413225	0.671598	1.7071	4.44669	0.184948	0.396598	0.0882479	1.64659	0.234796	1.35395	0.598192	0.08573	3.22644	0.0575483	3.33317	2.01141	1.87505	1.90997	0.557715	3.05826	0.137054	0.358394	2.38929	0.0772287	2.44691	11.6516	1.00979	3.83135	0.725437
IARS2	1.1734	0.25591	0.559424	0.610744	0.858941	0.915006	0.868779	2.72636	1.77161	0.504334	1.30092	2.91259	0.541253	0.843123	0.510267	0.472757	0.472898	0.952733	0.165937	0.104539	0.707611	0.611733	1.30721	2.88554	0.165505	0.202289	0.252806	0.43542	0.305568	0.620488	2.66072	0.41642	0.599052	0.201661	0.390543	0.573766	1.55279	1.27007	0.313472	1.18528	0.181618	0.607691	0.312582	0.421445	0.643904	0.223756	0.307871	0.89477	0.43989
ICAM1	0.434941	0.5081	0.399948	0.238348	2.44303	0.31531	0.369603	0.98103	0.229497	49.4699	0.236812	0.183091	0.467703	0.54847	0.386628	0.281376	0.623518	0.34688	0.157769	16.547	0.248668	19.5931	0.122418	0.721958	0.313638	0.545786	0.763037	1.09739	0.144445	0.492092	0.566046	1.6087	3.78359	0.0995886	3.00979	0.175876	0.407778	0.448529	1.87624	0.603088	0.720317	0.0932406	1.36152	0.576015	0.39878	0.317023	0.160238	4.74847	0.125132
ICAM2	0.460722	2.36067	2.77471	3.1267	1.08397	0.589697	0.700942	2.14139	4.86912	2.79964	1.11045	3.75291	0.722533	1.82876	1.84142	2.20803	3.85431	2.93157	2.09862	3.99279	0.693996	0.662767	1.94189	0.802118	0.609187	4.00951	4.22641	2.13331	5.44885	0.519965	0.910879	2.82067	16.9641	1.32209	1.37723	4.1417	3.45356	0.634961	3.29862	3.76139	2.40289	0.720419	0.663928	4.44686	0.469214	0.323606	0.799453	0.521999	3.6627
ICOSLG	0.484187	1.73198	0.338773	0.281942	3.12225	1.47349	0.685051	0.672487	2.87251	0.585316	1.31991	1.87284	2.7501	2.12793	1.23663	3.34186	0.945921	1.8473	0.675065	3.15544	1.04527	2.41235	2.50236	2.49141	3.11829	3.26574	0.743311	2.59651	1.10954	1.90916	1.59053	0.741174	0.62394	0.243394	2.80802	3.2014	1.33551	1.26619	1.24169	3.38322	0.483073	3.67556	0.311802	0.972011	1.95672	2.25574	2.6093	2.63609	1.80263
TWF2	0.338459	0.447443	0.626367	2.75313	0.911769	0.661816	0.384534	1.3504	3.47621	0.942862	0.896386	0.259445	0.185984	0.34551	0.497245	0.294024	2.84436	0.9276	0.567224	0.929113	0.57778	0.217592	0.562763	1.02518	0.655864	1.83248	0.24375	0.430274	2.51685	0.31965	5.34101	0.40047	0.284598	1.81413	0.37683	0.359265	0.517757	0.449266	0.501162	0.484657	0.382593	0.373868	0.271374	0.213476	0.146963	0.331844	0.257728	0.178513	0.300371
IDH3G	37.6794	43.4797	32.0853	31.7517	46.0768	38.5788	23.2797	23.2463	27.8674	21.0397	35.1911	24.0775	17.2958	21.3888	20.3899	29.7627	7.35099	17.3132	22.7852	21.7597	21.7476	23.9457	33.7539	16.546	31.8032	23.0029	34.2741	7.30703	43.9479	28.5404	20.8333	26.9237	18.1065	16.5213	24.1738	1.53396	26.7539	36.9434	13.0955	21.6651	21.8805	24.3257	23.2283	27.8736	10.596	19.0701	14.2967	23.2923	20.6839
IFI16	0.138375	0.271764	0.157148	0.218811	0.161557	0.208064	0.422381	0.0914628	1.62647	0.287739	0.238581	0.497066	0.171799	0.231573	0.357575	0.313012	0.325348	0.273538	1.22584	0.0986632	0.37091	0.175505	0.0935205	0.00971295	0.814744	0.292742	0.195294	0.236737	0.345609	0.389003	0.479892	0.336053	0.318406	0.491494	0.237519	0.0415119	0.850034	0.235148	0.201691	1.18528	0.364813	0.256493	0.149102	0.247043	0.299483	0.115319	0.477149	0.413394	0.279488
IFIT1	1.10754	1.18823	1.55222	0.653426	2.41433	2.32296	1.39118	5.59005	1.1061	1.54055	3.45062	0.664424	1.61168	1.5841	0.811647	1.42443	1.18224	0.308591	1.6969	1.01042	0.356801	1.85836	0.554025	2.98356	1.97025	1.59107	0.528608	3.22426	0.557206	1.25177	1.73021	0.830937	3.90479	0.948653	0.59324	0.812852	0.623999	0.17315	1.06912	0.821686	0.471375	1.64782	2.26895	0.691505	1.08824	4.13451	0.99302	0.040068	1.64583
IGBP1	1.49827	1.51674	3.01421	10.7436	2.76097	1.8734	10.2656	3.04559	4.17605	7.86928	4.1644	2.99767	3.66292	6.24575	5.88299	4.1962	0.0383413	9.13241	2.32518	2.0327	0.512655	3.76965	2.52173	1.11965	10.0268	1.98107	0.0504066	5.06942	2.66198	1.5855	7.00254	2.69994	4.43838	6.85881	1.49437	1.18223	3.2313	1.0288	3.70907	1.62614	2.56556	3.216	5.72095	2.8023	1.60483	1.93084	2.15991	1.90154	3.49983
IGF2BP1	26.6473	22.362	19.1375	15.6168	20.9111	23.1859	18.7662	12.233	15.8781	48.9293	5.56646	20.047	34.5883	9.16593	16.398	24.5969	2.84436	14.9363	9.11789	19.3809	20.9424	18.4289	16.4673	11.4421	11.7364	24.1914	52.3889	41.8474	25.8284	22.6798	6.74997	2.64079	53.0209	40.016	51.8641	17.5254	34.3315	0.0831468	13.4812	35.8606	14.0132	38.6799	36.0584	25.0686	32.2435	11.9937	15.1508	24.7096	10.9129
IGF2R	7.90825	0.540912	1.32471	0.596922	0.908522	1.24438	2.35985	2.72636	0.422758	0.139799	1.02952	1.20054	0.0663557	1.23167	5.46996	0.706578	0.155956	7.20892	0.706786	5.56006	0.0334941	9.30389	1.75632	1.85182	0.0589207	6.05696	1.83092	9.19808	1.29642	6.22965	1.04674	1.36681	8.19974	7.02294	1.15898	0.421498	1.55279	0.720829	5.14681	9.66094	0.236059	0.981284	5.77208	8.72267	0.0782077	0.0694687	4.94231	0.128335	1.20547
IGFALS	44.9732	24.1765	32.229	118.084	24.4297	109.708	32.6603	43.047	34.0874	113.948	14.828	30.373	70.1722	11.885	29.0332	152.862	87.2101	31.7727	86.8027	22.0134	44.5208	119.795	26.0647	39.5383	52.6775	23.3523	38.1194	17.2571	63.2349	26.0606	39.522	22.1198	40.5016	31.7415	86.8708	34.003	97.448	27.8017	71.2229	42.3408	58.066	33.5274	47.7859	54.3091	129.601	61.925	27.7489	36.8172	105.623
IGFBP2	9.39103	3.23711	1.70715	10.2872	15.8638	2.71051	3.48279	4.01039	2.74001	0.336542	3.04886	32.5802	9.40985	3.61799	3.99332	7.96385	7.51075	0.464575	3.68073	0.102312	3.6469	2.89522	3.12436	4.48771	1.10041	15.1074	0.0498807	0.165364	15.1884	6.27299	4.461	2.18039	1.22601	6.73254	6.17926	4.31029	5.17199	0.567402	10.6495	1.64659	4.87814	3.87457	0.175071	0.24848	5.75921	7.17355	31.1307	4.69181	3.29668
IGFBP3	0.483408	0.0248822	1.09621	1.23131	2.18014	0.794181	9.3705	0.580535	0.972417	0.754125	1.24588	1.87212	1.93307	0.689664	0.881288	0.586554	0.953251	2.00159	0.809334	0.783165	1.30912	0.628357	2.88224	2.84758	5.71847	1.0373	0.730625	1.16681	2.35842	1.74336	4.17283	1.46082	1.01407	3.73198	1.22756	2.17815	0.672071	1.75211	1.93395	0.643804	1.75344	2.60456	0.93752	0.520725	1.52382	4.17883	2.15659	1.74733	0.821547
IMMT	0.901233	0.339536	0.867747	0.396967	0.44699	0.354009	4.01789	2.72636	0.449932	0.150894	0.19457	0.0912092	0.190536	3.20265	0.427011	0.32104	0.118355	0.692622	0.871049	0.304644	1.01472	0.567773	1.30721	1.28495	3.00522	0.536917	0.296039	1.10505	0.298568	0.223421	0.116884	0.196228	0.301745	1.31357	0.505751	0.380972	0.444754	0.124966	0.220595	1.07306	0.181618	3.03635	0.44655	0.465184	0.699414	0.327738	0.441102	0.219466	0.213613
IGFBP7	18.9811	22.3005	34.7109	57.7034	18.4502	5.38522	172.623	13.1741	5.93271	32.0964	16.1484	14.9516	16.7888	17.9687	21.2861	18.4715	4.42669	23.1727	30.9766	24.9872	49.1174	21.8537	18.4148	4.56016	9.90268	49.6563	44.9971	10.5212	7.25928	22.1767	0.243132	0.243292	19.2065	47.0662	18.3264	18.0086	35.1097	14.6308	11.0738	14.9517	9.99138	70.1264	6.73274	58.2315	27.476	0.0462709	25.6591	25.206	0.454094
IGHA1	224.413	367.835	570.589	1055.21	205.591	184.519	706.984	434.852	349.549	108.665	284.504	290.387	301.216	550.721	383.661	84.4189	126.561	986.763	695.664	325.105	72.9438	401.743	252.369	534.629	1195.89	163.952	517.251	323.332	786.488	281.209	410.844	384.535	293.307	539.003	419.728	285.907	162.632	584.258	574.359	507.485	504.548	513.59	458.707	375.804	386.398	675.975	317.739	209.614	466.405
IGHA2	83.4702	139.928	251.782	445.027	67.7618	68.2337	293.405	133.672	150.822	42.0226	79.5394	86.4894	149.193	124.304	167.273	44.0244	61.5103	423.513	196.074	144.018	33.3378	166.034	123.576	183.727	426.328	80.0823	154.909	109.222	256.507	88.3878	147.951	160.83	104.979	247.3	145.441	111.15	77.6168	224.854	172.854	245.725	204.023	265.232	154.473	131.753	176.763	266.152	109.342	98.4078	180.445
IGHD	2.60607	1.90812	8.05148	73.4608	7.75074	9.85621	0.687709	15.1435	2.27049	3.95792	3.31372	5.60424	18.2717	6.17372	0.766451	9.56258	0.483998	8.97145	67.1922	3.06032	5.64183	3.42394	3.35049	2.12013	25.8724	1.93242	6.52383	4.30333	65.8327	1.81922	7.17792	1.97614	22.5293	1.70062	9.95107	2.3058	1.46642	30.0819	4.61365	34.9057	3.2221	2.20677	18.7154	8.39669	37.1218	11.9445	8.95015	2.87165	0.542575
IGHE	0.394263	0.294125	0.380158	0.0965796	0.16239	0.107572	0.196699	0.244273	0.414122	0.356066	0.252694	0.205673	0.254215	0.256815	0.160008	0.27202	0.33987	0.497767	0.193161	0.367931	2.35479	0.10743	0.254885	0.901666	0.0786116	0.271542	1.83799	0.197487	0.0966259	0.181005	0.097735	0.336053	2.52239	0.384959	0.0739452	0.131891	0.268383	0.163607	0.201691	1.18528	0.173047	0.246145	0.128213	0.699859	0.104324	0.133483	0.211891	0.201498	0.238695
IGHG1	6729.43	5597.24	5295.8	6731.62	5686.47	9407.67	5661.63	7776.39	8184.35	4874.52	7049.67	10374.6	5916.9	5811.08	8183.92	5227.51	6409.17	6156.44	8775.86	10223.8	10516.1	6548.74	5557.99	3914.99	3511.2	8166.77	11267.4	4642.36	10734.1	7529.62	4490.12	7017.08	3947.56	6458.84	5015.02	9412.83	5119.89	7258.57	8776.18	4569.15	8140.64	4736.73	9110.32	9100.2	5660.85	7410.46	8006.43	6847.28	6639.62
[truncated: 1,110 more rows]
[truncated: 487 more columns]

## Sheet: DEP
Protein	average_CP	average_HC	Fold chage_CP/HC	p_value	FDR	DEP
[truncated: 165 more rows]

[truncated: 2 more sheets: P or LP variants, WGCNA]
