# Supplementary material for: Serum Proteomics Reveals Diagnostic Biomarkers and Molecular Pathways in Cerebral Palsy
Source: Nat Commun. 2025 Nov 21;16:10253. doi: 10.1038/s41467-025-65110-6 (PMC12638935; doi:10.1038/s41467-025-65110-6)
Supplement: Supplementary file 6 — Source Data [file 41467_2025_65110_MOESM6_ESM.zip]

Archive with 15 entries (14 files):
- Source Data/
- Source Data/Source Data_Figure1.xlsx
- __MACOSX/Source Data/._Source Data_Figure1.xlsx
- Source Data/.DS_Store
- __MACOSX/Source Data/._.DS_Store
- Source Data/Source Data_Supplementary_Figure.xlsx
- __MACOSX/Source Data/._Source Data_Supplementary_Figure.xlsx
- Source Data/Source Data_Figure5.xlsx
- __MACOSX/Source Data/._Source Data_Figure5.xlsx
- Source Data/Source Data_Figure4.xlsx
- __MACOSX/Source Data/._Source Data_Figure4.xlsx
- Source Data/Source Data_Figure3.xlsx
- __MACOSX/Source Data/._Source Data_Figure3.xlsx
- Source Data/Source Data_Figure2.xlsx
- __MACOSX/Source Data/._Source Data_Figure2.xlsx
