# Supplementary material for: Serum Proteomics Reveals Diagnostic Biomarkers and Molecular Pathways in Cerebral Palsy
Source: Nat Commun. 2025 Nov 21;16:10253. doi: 10.1038/s41467-025-65110-6 (PMC12638935; doi:10.1038/s41467-025-65110-6)
Supplement: Supplementary file 6 — Source Data [file 41467_2025_65110_MOESM6_ESM.zip › Source Data/Source Data_Figure1.xlsx]

## Sheet: Figure 1B
Clinical subtypes
Spastic	278 (80.8%)
Ataxic	9 (2.7%)
Dyskinetic	17 (4.9%)
Mixed	40 (11.6%)
GMFCS
Level I	90 (26.2%)
Level II	84 (24.4%)
Level III	60 (17.4%)
Level IV	47 (13.7%)
Level V	63 (18.3%)
MRI
Maldevelopments	18 (6.1%)
Predominant White Matter Injury	183 (61.8%)
Predominant Gray Matter Injury	43 (14.5%)
Miscellaneous	29 (9.8%)
Normal	23 (7.8%)
Gender
Female	106 (30.8%)
Male	238 (69.2%)
Birth Weight
Low birth weight	101 (30.2%)
Nomal BW	233 (69.8%)

## Sheet: Figure 1C
pathway	p-value	FDR	source	members_input_overlap	Group
Amino sugar and nucleotide sugar metabolism - Homo sapiens (human)	0.000152399	0.00545283	KEGG	HEXA; HK2; HK1; MPI	CP-up
Lysosome - Homo sapiens (human)	0.000781106	0.0125199	KEGG	HEXA; CLTCL1; PSAP; NAGA	CP-up
Folding of actin by CCT/TriC	0.0013802	0.0144921	Reactome	CCT6A; CCT7	CP-up
ECM-receptor interaction - Homo sapiens (human)	0.00153998	0.0154668	KEGG	AGRN; VWF; FN1; COL1A1	CP-up
Lipid binding	0.00904754	0.0208789	m	SELL; CAVIN2; DYSF; ANXA7; PSAP; GOT2; VDAC1; OSBP	CP-up
Cell adhesion	0.00543269	0.0247781	b	SELL; CDH13; LRP1; FN1; FAP; DOCK8; PKP3; ITGAM; COL1A1; COL3A1; VWF; BCAR1	CP-up
Immune effector process	0.00616261	0.025306	b	SELL; DHX9; GM2A; DYSF; HK1; PSAP; CAP1; LRP1; ITGAM; ACTR2; ILF2	CP-up
Ion binding	7.8725e-05	0.000456605	m	STIM1; MYH14; CPM; CYB5R1; ATP2A3; LAP3; MAP2K7; ACTBL2; TRIM28; FLT4; GNAI3; FREM2; HPRT1; LCN2; APEX1; NID2; PYGB; ANXA2P2; PSMA6; ABCD3; FTH1; PIP4K2A; PYGM; ACY1; PLS3; ANXA2; DDX3X; ATAD3A; SLK; ITPR3; UBR4; CLPX; GNAS; UBE2A; ARG1; DDR1; MYLK; CAMKK2; DDX6; ADH1B; MME; SNX27	CP-down
Thyroid stimulating hormone (TSH) signaling pathway	0.000381896	0.0176436	Wikipathways	APEX1; STAT3; GNAI3; GNAS	CP-down
Calcium signaling pathway - Homo sapiens (human)	0.00150976	0.0323364	KEGG	STIM1; GNAS; ATP2A3; MYLK; ITPR3; FLT4	CP-down
Arginine and proline metabolism - Homo sapiens (human)	0.00222857	0.0347988	KEGG	GATM; LAP3; ARG1	CP-down
Glucagon signaling pathway - Homo sapiens (human)	0.00233009	0.0347988	KEGG	ITPR3; PYGB; PYGM; GNAS	CP-down
Insulin resistance - Homo sapiens (human)	0.0024103	0.0347988	KEGG	SLC27A1; PYGB; STAT3; PYGM	CP-down
Vascular smooth muscle contraction - Homo sapiens (human)	0.00508397	0.0489332	KEGG	ITPR3; MYH14; MYLK; GNAS	CP-down

## Sheet: Figure 1E
Feature	Importance
CUTA	231
GNAI3	207
BCAR1	186
MANBA	159
SPARC	144
ARHGEF10	141
MME	140
LONP1	137
ANXA2	135
DHX9	123

## Sheet: Figure 1F
Group	CUTA	BCAR1	LONP1	DHX9	ARHGEF10	SPARC	ANXA2	MANBA	GNAI3	MME
CP	37.5276	0.971184	0.136196	0.365333	0.0531229	2.02541	7.84086	0.117432	0.341833	1.19629
CP	23.7539	4.19129	0.932218	0.294007	3.19506	0.12184	0.268436	0.0933545	0.31436	0.364452
CP	19.8004	6.37352	1.20501	1.49653	0.139578	0.0705622	8.26324	0.109481	0.473557	0.293937
CP	17.1897	0.514263	1.04795	0.268691	2.62982	0.962523	0.0909412	1.61261	0.132489	0.257812
CP	16.7712	5.98578	6.78932	0.131374	0.0332963	0.361732	0.178312	0.192634	0.20006	0.658918
CP	14.0209	5.19307	15.0332	0.369682	2.76427	0.233423	0.377616	0.0652407	0.236938	0.527846
CP	13.0932	3.61437	9.693	0.0305871	2.66072	0.270643	0.476632	2.66072	0.338167	0.685334
CP	12.5319	3.48586	0.691578	0.691721	0.075736	0.0573173	1.00054	0.169848	0.28385	0.116931
CP	12.1718	3.79156	0.315659	0.351269	0.112318	0.331186	0.166115	0.203234	0.408381	1.12513
CP	12.0902	5.19084	0.530706	0.0748314	0.0404533	0.125789	0.199783	0.217305	0.29588	4.7781
CP	10.9554	4.26284	1.36776	0.379223	2.78815	0.217124	0.108043	0.390535	0.198382	0.0906141
CP	10.7795	1.66164	0.0547181	0.00492959	0.2803	0.993033	0.841807	0.953704	0.486527	0.355162
CP	10.6027	1.5928	0.369987	2.23169	0.0424529	0.676181	0.3349	3.36016	0.144257	0.142602
CP	10.5134	2.01671	3.25297	3.25297	3.25297	0.319161	0.101179	0.0860564	3.25297	1.28072
CP	9.91384	3.05791	0.258101	0.270049	2.45342	0.951994	1.12549	1.0226	0.273002	3.87308
CP	9.89145	2.61746	0.870711	1.52923	2.93062	0.239243	0.289347	0.319166	0.467231	0.408327
CP	9.82869	1.19795	0.664344	0.0460493	0.0788043	0.647648	0.143321	3.13728	0.776363	0.143749
CP	9.80122	3.24825	0.133191	0.993849	0.429587	0.154581	7.12336	0.468132	0.167768	0.651453
CP	9.52391	2.17872	0.768472	0.319053	0.110072	0.799837	0.386435	3.3989	0.681663	0.930698
CP	8.84605	0.967125	6.07179	0.314265	0.694957	0.0970703	0.140633	1.19348	0.203567	0.553096
CP	8.5444	0.198196	0.665354	2.52033	0.12943	0.551268	0.627389	4.15272	0.0941856	0.194648
CP	8.34363	1.60649	0.16115	0.0395821	0.0806273	0.161931	0.812742	1.03504	0.0616631	1.29622
CP	8.30265	0.294569	0.599431	2.67643	0.117626	0.267567	0.177708	0.406219	0.184756	0.497285
CP	8.27018	2.6523	0.706173	2.52924	0.135851	0.381648	0.118778	2.31836	0.171982	0.595657
CP	8.25614	0.869681	1.01984	0.14813	0.103662	0.486379	0.359923	0.356223	0.644914	0.0641075
CP	8.22229	1.43843	2.30096	2.52239	0.0796605	0.578576	0.215386	0.189496	0.103559	0.39328
CP	8.21253	2.60084	0.0314698	0.0330076	0.0753154	0.4315	0.799553	0.250909	0.240934	2.88554
CP	8.18942	1.27312	0.559489	0.219624	0.0869959	0.439288	0.584783	1.50137	0.0182262	2.31717
CP	8.14482	1.91982	7.35083	0.300682	0.0424515	73.1782	2.02238	0.51587	2.72326	0.170901
CP	8.0948	1.90357	0.704374	0.628758	0.129563	0.638406	0.274725	1.02692	0.212932	0.434009
CP	7.99788	3.4181	1.19041	0.222603	4.01789	0.407166	0.523617	0.136712	0.395201	0.178738
CP	7.96812	2.91666	0.644763	0.0934299	0.0854675	0.142448	0.775649	6.51969	0.365693	1.65994
CP	7.87766	0.647529	3.95412	0.203986	0.132936	0.70397	0.541455	9.33053	0.210042	0.258771
CP	7.70928	1.40904	0.829093	0.579117	0.0266512	0.296956	0.138811	1.55341	0.272275	0.111369
CP	7.70387	1.64981	0.164642	0.38448	0.0740493	0.278884	0.0597832	0.279416	0.327116	0.462546
CP	7.63839	1.66508	0.733991	0.187198	0.0889293	0.458106	0.0814951	5.17437	0.381903	0.565917
CP	7.63268	1.4018	0.123754	1.22509	0.0723027	0.744412	0.239441	2.77211	0.610456	0.716447
CP	7.55459	1.89643	9.63247	0.746314	0.0445202	0.334064	0.343016	0.393782	0.316912	0.581086
CP	7.44301	0.974792	14.8363	0.222744	0.162917	2.56536	0.0162414	1.64953	0.216637	0.598231
CP	7.27752	1.38738	0.0609972	0.0357669	0.0982565	0.579048	0.133272	2.93405	0.229223	0.513368
CP	7.12506	3.24356	9.74678	3.18237	0.170317	0.104088	0.627871	0.225472	0.139116	0.47283
CP	7.09724	0.257817	1.30737	0.166107	0.296432	1.49923	0.433924	0.326363	0.19401	0.205816
CP	6.92647	1.92255	0.955702	0.181122	0.093639	0.331903	0.0429488	2.26826	0.574357	0.934665
CP	6.76336	8.43821	0.472555	0.335523	2.49307	0.76463	0.477725	0.604933	0.264156	0.19764
CP	6.76241	2.58671	3.67109	0.0201031	0.0779952	2.40594	0.727661	3.13159	0.336529	0.712312
CP	6.61988	1.28218	0.101064	0.396818	0.277574	0.458782	0.356271	1.06441	0.505386	2.28569
CP	6.57083	2.77161	4.35012	0.972305	0.0197676	14.6102	0.53093	5.53455	2.27343	0.13531
CP	6.34919	1.12032	0.216145	0.173022	0.0405566	0.652824	0.468143	0.739804	0.257116	1.10188
CP	6.27968	8.78051	0.290001	0.136886	0.0283203	2.31012	2.77169	1.0674	0.366557	0.292865
CP	6.13033	0.699658	0.625741	0.179025	0.0826902	0.374881	1.3874	2.40136	0.297359	0.923609
CP	6.1095	1.4726	0.354469	0.425153	0.415086	1.32291	1.95568	1.40738	0.185398	0.899093
CP	6.03458	1.33652	3.79396	2.72288	0.0893409	0.200896	0.256064	2.70773	0.229625	3.12546
CP	5.94958	0.736803	0.821243	0.0173085	0.0504338	0.270696	0.0146002	1.57125	0.149215	1.09045
CP	5.84333	0.334781	0.72205	2.34512	0.101916	0.757191	0.184858	0.672909	0.0097066	2.34512
CP	5.83258	1.12679	1.15997	1.19716	0.124986	0.607964	0.956796	0.966783	0.790414	0.275577
CP	5.79816	0.509288	0.412122	0.190059	1.25785	0.866097	0.0656032	0.0762628	0.198863	1.35593
CP	5.77776	1.16796	0.36274	0.31748	0.0773092	0.939123	0.9227	0.734223	0.107882	0.702096
CP	5.62543	1.89727	0.219894	0.463924	0.234636	0.298824	0.217466	0.164798	0.0723917	0.0760806
CP	5.50457	0.0513349	1.06436	0.458733	2.69137	0.582875	0.539217	0.907843	0.25862	0.428737
CP	5.45748	0.663057	0.299491	0.395174	0.130631	0.329589	0.260564	0.805369	0.134541	1.47875
CP	5.36462	0.764421	0.950746	0.503969	2.47414	0.441951	0.740228	1.88822	0.1152	0.275401
CP	5.31862	3.22458	9.07502	0.337087	2.45207	0.118058	0.581216	1.79299	0.24271	0.358406
CP	5.22501	1.17431	1.2173	0.115592	0.107391	0.418579	0.186606	1.37847	0.0242061	1.10577
CP	5.14763	2.9559	0.289634	1.40273	3.3312	21.6575	0.129298	5.22375	4.40773	1.53141
CP	5.08282	1.94139	0.974692	0.810928	0.442198	0.605403	0.376725	0.566469	0.388647	0.686617
CP	5.05528	1.40172	0.235866	2.72604	2.55698	0.837191	0.175521	1.44329	0.0523488	0.356314
CP	4.9874	1.22353	0.340379	0.419532	0.0939815	2.98888	0.940751	0.931897	0.301847	0.275813
CP	4.9604	0.419301	0.255233	0.0980769	1.35381	1.09851	0.356707	1.32501	0.286125	0.305248
CP	4.84257	3.27797	1.60135	1.37981	0.370689	0.196328	0.354114	0.238577	0.266086	0.985676
CP	4.83093	0.915015	0.547628	0.213446	0.0554135	1.08759	0.0429094	0.413276	0.00929855	0.471444
CP	4.8054	0.892131	0.391438	0.110564	0.0608444	0.724018	0.511367	0.49081	0.227122	0.630418
CP	4.76348	1.23379	0.253718	0.192257	0.412912	4.21874	0.24243	2.87723	0.429585	0.138236
CP	4.73257	1.18767	0.706586	0.149406	0.108321	0.667396	0.347156	2.85738	0.320509	0.267161
CP	4.66136	0.311584	0.446563	0.0618274	2.24645	0.424417	0.958652	0.929481	0.103878	0.520402
CP	4.65062	1.11186	0.887699	0.0928404	0.108096	0.364855	0.523347	0.368231	1.39149	0.333751
CP	4.64017	0.812702	0.0169291	0.347486	0.0441808	0.674465	0.854306	0.264134	0.701872	1.38865
CP	4.60209	1.4251	0.0970989	0.0755348	2.85001	1.27843	0.0511896	1.07661	0.214995	0.541108
CP	4.52082	1.25244	0.147427	0.0666953	0.0747151	0.494801	0.794239	1.08252	0.318134	0.733981
CP	4.5157	1.0154	0.669241	0.370054	0.0213381	1.02321	0.323143	0.19094	0.179074	0.225011
CP	4.49392	0.696618	0.609732	2.29418	0.0792766	1.44657	0.08129	3.08558	1.5402	0.0197166
CP	4.45826	1.86315	12.0265	2.46152	0.125018	0.973	1.56147	3.52741	0.379943	0.250006
CP	4.45115	1.06735	0.0401522	0.227506	2.54468	0.445267	2.68683	1.01869	0.0542831	0.748723
CP	4.43083	2.52092	1.26893	29.0607	0.899733	0.695437	0.227784	2.87587	1.05004	1.07087
CP	4.37407	1.17909	3.42028	0.238046	0.0960303	0.515056	1.86074	0.223958	0.387552	0.0633522
CP	4.36961	0.567604	0.513076	0.529924	0.210532	0.676764	0.940878	1.66224	0.225655	0.618384
CP	4.35051	0.887136	10.0816	0.402226	0.998165	0.430124	0.0916572	3.20035	0.868599	0.840367
CP	4.33543	0.795144	0.858503	0.416215	0.117267	0.540955	0.848661	0.724955	0.435126	0.0888314
CP	4.33263	0.525095	0.483797	0.197924	2.24512	0.248716	0.28188	1.64522	0.190257	0.247398
CP	4.27495	1.21901	0.0792289	0.0818587	0.109935	0.571446	1.53865	2.26361	0.368818	3.74014
CP	4.27102	1.34422	0.120051	4.44164	0.0927958	0.462289	0.488562	4.40064	0.161469	0.405708
CP	4.26845	0.102996	5.5742	0.630698	1.26869	0.574892	0.167041	0.508836	0.105305	0.583683
CP	4.19047	9.98081	0.0584883	0.13758	0.808876	0.43379	0.703653	0.106333	0.0305013	0.549393
CP	4.1128	0.67975	1.14469	0.454139	2.83985	0.323324	0.350138	3.68525	0.218072	0.488939
CP	4.09214	0.571022	0.0582194	0.386346	2.33399	0.679762	0.372804	0.0475921	0.0957125	0.603762
CP	4.01944	1.06514	0.717113	0.0784069	0.0510767	1.7281	1.55519	0.0373051	0.1964	0.714641
CP	4.00332	0.0210603	0.750355	0.0340405	0.0815835	0.833199	0.489324	0.302036	0.250441	2.55804
CP	3.94868	1.20242	2.24975	0.246843	0.604669	0.317756	0.83232	1.32478	0.124048	0.193799
CP	3.94528	0.498341	0.158483	0.374682	2.72083	0.383986	0.349843	4.42409	0.184751	0.867445
CP	3.92889	0.544787	0.711078	0.381968	1.13744	0.990476	0.551429	0.20274	0.137939	0.443291
CP	3.91225	0.951312	0.71926	0.260379	0.164958	0.409135	0.403036	3.53887	0.262852	0.299081
CP	3.89361	2.57834	0.949816	0.360963	0.111804	0.344654	1.22143	0.285052	0.197649	1.7081
CP	3.86676	0.737505	7.70027	8.45904	0.979993	0.403853	0.525079	0.352642	0.57128	0.802414
CP	3.83917	0.775707	0.40962	0.0222111	0.0847678	0.616514	0.173453	0.862718	0.287787	0.231439
CP	3.76845	0.966046	0.794528	1.08816	0.103986	0.539402	0.409185	0.149438	0.639311	0.347549
CP	3.73482	1.08131	0.630327	0.144298	0.0867412	1.25556	0.972359	2.47356	0.106269	0.274388
CP	3.69996	2.0446	0.359535	0.539615	0.360208	0.370072	0.572024	1.14833	0.418254	0.341845
CP	3.68548	0.174031	2.05408	0.0531609	0.146528	2.3802	2.16556	1.24728	0.429019	0.514718
CP	3.63014	1.11758	0.271738	0.532817	0.158546	0.674653	0.393172	0.0925764	0.178041	0.792931
CP	3.62292	0.760968	1.06805	0.0102292	0.0854976	0.367445	0.380959	1.20326	0.202307	1.6674
CP	3.59828	0.912961	0.686208	0.380311	0.22513	0.462196	0.680248	1.00541	0.534251	0.552303
CP	3.57499	1.00042	0.981923	0.376643	0.074831	0.509571	0.36919	0.167811	0.625393	0.8176
CP	3.5681	1.91108	1.03919	0.0616864	0.162979	0.728975	2.41844	4.65484	0.11903	0.232203
CP	3.52895	0.255892	2.55112	1.86352	0.0575538	0.319949	0.39165	1.17581	0.472534	0.140834
CP	3.5053	0.494125	16.8466	2.95251	0.100093	0.643499	0.338796	1.07932	0.255765	0.319798
CP	3.474	0.111908	14.5594	0.305673	0.104972	1.89202	1.38859	0.792819	0.259313	0.437223
CP	3.45051	1.42822	1.10162	0.370335	0.0524937	0.433856	0.559289	1.49462	0.416496	0.337511
CP	3.44253	0.67388	0.798229	0.396955	1.3552	0.257773	0.35757	2.46651	0.0937414	0.261019
CP	3.43001	1.12831	0.681329	0.222589	0.0898232	1.06916	1.07913	0.27246	0.115574	0.236167
CP	3.42425	1.53895	2.58051	1.08662	0.0634994	0.85293	0.36686	3.34329	0.450758	0.457252
CP	3.41092	0.509275	0.308736	0.021017	0.124516	0.511518	0.426332	1.8313	0.205712	0.419653
CP	3.40874	0.922638	0.0841131	0.24145	0.0767707	0.197476	0.759789	1.47763	0.60714	0.283986
CP	3.4053	0.769096	2.43342	0.00857526	0.0534204	1.4209	0.610014	0.152605	0.590388	2.43342
CP	3.3939	11.2874	0.145251	0.310184	2.65309	0.647492	1.00343	0.787407	0.435174	0.305512
CP	3.37259	1.05737	0.761521	2.33029	0.093265	1.03142	0.55066	0.0894164	0.305955	0.704479
CP	3.36263	1.17627	4.58581	0.907404	1.35253	0.346527	0.274107	0.743129	0.143938	0.795543
CP	3.29708	0.796301	0.298484	0.334342	2.40727	0.396849	0.0564544	0.746681	0.130022	0.0394586
CP	3.26579	1.48687	0.660158	0.190526	0.0930798	0.252399	0.0933396	0.181086	0.087804	0.515985
CP	3.26296	0.926906	0.61649	7.1476	0.239704	0.619437	0.196422	0.435701	0.190086	0.522367
CP	3.2614	1.0047	1.40527	0.722545	0.078468	0.112682	1.0828	3.07879	0.136168	0.323525
CP	3.23604	0.610295	1.30308	0.392031	0.18993	0.572487	1.21148	2.83509	0.378255	0.424999
CP	3.22773	0.530258	2.56618	0.264152	2.56618	0.17214	0.0764532	1.67371	0.111182	0.625102
CP	3.22671	0.14341	1.18609	1.39706	0.0762146	0.200346	0.716301	2.89264	1.20483	0.420917
CP	3.19015	0.466568	0.62929	0.0381541	0.0901731	0.489779	0.065551	1.85319	0.212785	0.289514
CP	3.18914	0.0798806	0.238838	81.3361	2.95963	0.260496	1.45521	1.52107	0.286893	0.471185
CP	3.18407	0.847078	2.26085	0.346502	0.18261	0.534685	0.739594	0.835559	0.336658	0.325097
CP	3.16184	0.140991	0.293847	0.0368837	0.038528	0.259923	0.0502098	3.35817	0.160139	0.0499066
CP	3.1524	1.16073	0.623911	0.0816848	0.0562908	2.69463	0.910884	0.749861	0.272919	0.417737
CP	3.15219	2.10021	1.05822	0.388214	0.082203	0.180716	0.562052	0.500151	0.170799	0.924552
CP	3.14673	0.298141	0.203536	0.43562	0.327898	0.207826	0.360227	4.20763	0.0408796	0.570758
CP	3.12249	0.469821	2.07656	1.76193	0.0342368	0.350677	0.339027	0.877288	0.215364	0.349845
CP	3.0846	1.13668	2.13112	0.491293	0.051309	1.26642	2.08998	3.38297	0.164356	0.202865
CP	3.07229	0.665337	9.25796	0.540048	0.0585269	0.484723	1.01863	2.4537	0.141194	0.467528
CP	3.061	0.0906228	0.126762	0.369365	2.6212	0.657437	0.0330411	3.01786	0.101572	0.413375
CP	3.04395	0.583458	0.317624	0.247395	0.0800252	0.650609	0.851021	3.58641	0.745306	2.53067
CP	3.01871	0.0377165	0.817749	3.76188	0.0641107	0.711431	0.354315	0.033704	0.239168	1.05032
CP	3.01338	1.02895	0.123829	0.406117	0.137852	0.438357	0.364235	1.59372	0.115739	0.304376
CP	3.01018	1.45304	9.87819	4.01933	1.52481	1.03317	0.532213	1.74088	0.316594	0.214393
CP	3.0093	0.838092	2.72786	1.03345	2.72786	0.630123	0.0655231	1.60515	0.0566682	0.364934
CP	3.00006	1.00099	1.69632	1.36107	0.229485	0.118948	0.287804	2.7862	0.217576	0.588594
CP	2.9988	0.130316	1.46504	0.113749	0.171842	0.171482	0.989719	0.143886	0.295627	0.551522
CP	2.98606	0.128252	0.0810986	0.293326	1.51746	0.633955	15.7347	1.95371	0.193577	0.602414
CP	2.98057	0.846335	0.116928	0.310479	0.0932411	0.563698	0.435462	5.20913	0.338182	0.324374
CP	2.97924	0.352542	1.03377	0.0460462	0.0521393	0.154273	0.519359	3.34026	0.166936	0.519138
CP	2.96877	2.90718	11.5793	0.041036	1.39615	0.479563	1.46581	1.76194	0.0569734	0.413576
CP	2.96376	0.0835798	1.49033	0.406821	0.0826042	0.594356	0.577009	0.353041	0.343183	0.526755
CP	2.94706	0.0328267	2.30362	0.344066	0.0843446	0.716621	0.289336	8.02611	0.183054	0.539186
CP	2.93329	5.41982	2.73713	2.10631	1.20278	0.330996	0.763838	0.271118	0.138352	0.0523206
CP	2.92226	0.849673	0.525497	0.240315	0.0520748	0.473391	0.389224	0.204078	0.146528	2.11316
CP	2.92091	2.92455	0.455644	0.338615	2.51685	0.321263	0.463512	0.92937	0.19723	0.26591
CP	2.91672	1.64527	11.0736	0.319317	0.0660974	1.11477	3.26853	0.306395	0.116572	0.706753
CP	2.90797	0.55395	1.36605	0.541835	0.121679	1.02133	0.480474	1.15432	0.31537	0.57989
CP	2.898	0.0834295	0.424281	0.535881	3.49557	0.431218	0.89838	1.96522	0.252091	1.06788
CP	2.89528	0.208511	6.43001	0.826512	1.55279	0.748449	0.649058	1.73105	0.155766	0.698108
CP	2.88728	0.890809	0.0828744	0.418367	0.0677142	0.252597	0.38036	3.70334	0.168582	0.0251852
CP	2.8858	0.264689	1.30313	0.923473	0.0917326	0.388403	0.777424	2.47818	0.180565	0.43155
CP	2.88182	1.12663	1.17439	1.04063	0.0551151	0.727815	0.0895322	5.47542	0.329922	1.35094
CP	2.87975	0.894714	0.849416	0.305344	0.286109	0.640728	0.338777	3.43789	1.12464	1.17147
CP	2.86977	0.497986	0.841892	0.422117	0.985533	0.535242	0.234431	0.889828	0.0811146	0.254636
CP	2.86886	0.76934	0.166842	1.11361	0.260717	0.453288	0.196589	3.39598	0.708572	0.299532
CP	2.86805	0.0880824	2.51791	3.53805	0.120996	0.730066	0.339966	0.143702	0.119949	0.281967
CP	2.86151	1.08275	1.33732	0.284087	0.0617858	0.482814	1.04559	3.39093	0.0408374	1.48048
CP	2.86017	0.316016	15.8759	0.608614	3.2905	0.574265	0.0977221	3.4369	0.0787026	1.6282
CP	2.8532	0.985982	13.6411	0.192454	0.599765	0.559785	0.935944	0.619429	0.170397	0.737202
CP	2.85256	0.938546	0.907828	1.14539	0.14457	0.668472	0.155378	0.51575	0.255614	1.08883
CP	2.85019	0.434576	1.07331	0.921146	0.0849717	0.303309	0.857968	0.692625	0.0747502	1.32111
CP	2.84765	1.38534	1.10699	0.40517	0.0740601	0.441673	0.140404	0.727984	0.0613414	0.0420372
CP	2.84464	0.563385	1.32969	1.12101	0.0582757	0.37832	0.276202	1.16468	0.517945	0.534835
CP	2.84095	1.31527	0.856519	1.06799	0.0717447	0.377226	0.283805	0.171072	0.862021	1.08514
CP	2.83837	1.03029	0.127388	0.249419	0.116041	0.410869	0.684168	0.219743	0.166366	0.348781
CP	2.82033	0.684648	0.895156	0.135996	2.56693	0.444815	0.330099	0.787149	0.0253205	0.392054
CP	2.81057	0.249138	0.8826	0.0165512	2.30928	0.339981	0.540267	4.14238	0.734	0.420205
CP	2.80828	0.137719	0.417636	0.311975	0.0893025	0.117929	0.322189	0.120633	0.291107	0.668527
CP	2.79686	3.07845	0.982768	0.1321	0.120536	0.571821	1.00816	0.341615	0.220547	0.650275
CP	2.7953	0.243628	1.14106	0.30799	0.0369472	1.70884	0.496233	1.65556	0.222235	0.166209
CP	2.79503	3.67561	1.07773	8.0166	0.0601992	0.94998	0.927113	0.477181	0.327217	0.334653
CP	2.78165	0.929686	0.964111	0.399189	0.10971	0.393361	0.440536	8.0588	0.241003	0.568478
CP	2.77911	0.289473	0.980669	0.365279	1.2643	0.578881	0.178748	1.17933	0.561144	0.852236
CP	2.74445	1.10962	3.39966	0.293701	0.121285	0.409152	0.218909	0.178795	0.0992508	2.63326
CP	2.72884	0.549082	0.915787	0.330803	0.0984746	0.535457	0.10748	6.70415	1.01178	0.446712
CP	2.72042	1.13198	1.52661	0.680469	3.22966	1.73525	0.221577	2.47865	0.52626	1.13956
CP	2.71651	0.197176	2.67539	0.455152	0.058337	0.181748	0.326717	0.491383	0.250641	0.455152
CP	2.70689	1.31979	0.765171	0.0464449	0.0923027	2.38425	0.623346	3.65159	0.170683	0.0973435
CP	2.69864	0.292896	6.0388	0.51102	0.0730469	0.20239	0.217383	6.1166	0.357577	0.448293
CP	2.69685	0.930521	0.444072	2.39814	0.0926306	0.101116	0.0946631	1.02699	0.429627	0.614712
CP	2.68889	1.53298	2.6176	0.499802	0.0483166	0.619271	1.35885	4.87281	0.344169	4.60843
CP	2.68851	2.63352	0.684357	0.347699	2.64473	0.875645	0.723007	0.149168	0.531162	0.383033
CP	2.6712	0.800816	0.631941	0.468932	0.469752	0.311749	0.229564	11.7097	0.485405	0.77249
CP	2.66738	0.313472	1.03332	1.24104	0.272834	0.301754	0.604172	5.34846	0.33263	2.93583
CP	2.65838	0.181457	0.887543	0.10021	0.27767	0.291738	0.152506	2.08973	0.257319	1.61923
CP	2.65761	1.2816	0.598508	0.300994	0.0492832	0.437013	1.26397	4.4679	0.277037	0.582528
CP	2.65145	0.211577	9.94524	1.35362	1.30721	0.20865	0.422644	1.84627	0.182642	0.792946
CP	2.63039	0.28734	0.640835	1.01196	0.0816027	0.493924	0.0855427	3.26609	0.230693	1.73526
CP	2.60378	0.0646632	0.799019	0.0814104	0.0848243	0.445033	0.0711471	3.93582	0.108846	0.659129
CP	2.58266	0.844299	0.837747	0.37758	1.64593	0.475046	0.388194	4.59966	0.240864	1.82248
CP	2.57939	0.143257	2.91197	0.599614	0.110066	0.194901	0.503502	0.316692	0.240139	0.246597
CP	2.56684	0.0894677	1.20892	0.312816	0.112668	0.124131	42.9636	0.159896	0.186563	0.412044
CP	2.56549	1.14119	2.24232	0.302571	2.56519	0.218653	0.439842	2.32535	0.124158	0.151592
CP	2.55773	0.0841288	0.57715	0.345562	0.0985346	0.223094	0.283873	5.62259	0.170703	0.265962
CP	2.55602	0.856427	0.460535	1.74926	2.74173	0.54947	1.14093	0.356463	0.180875	0.40047
CP	2.5402	0.345957	0.803956	3.00909	3.00909	0.250909	0.763297	0.194212	0.143384	0.869974
CP	2.53897	1.1517	0.790472	1.30718	3.74305	1.85012	0.601036	1.54655	0.235116	0.352619
CP	2.53548	0.396206	2.67045	0.564549	2.67045	0.372414	0.446091	4.68043	0.188252	0.365764
CP	2.52614	1.16743	9.17261	0.381864	2.68909	1.38968	0.41831	0.893903	0.201959	1.35327
CP	2.49893	0.417023	13.5382	0.0929225	0.0629853	0.434603	0.283349	0.814832	0.216045	0.661652
CP	2.49792	0.114583	2.31132	0.795019	0.116247	0.118562	0.533557	4.19655	0.394977	0.364012
CP	2.48999	0.171505	0.55526	0.784555	0.844773	0.212074	1.22085	3.16133	0.198597	0.659708
CP	2.48875	0.231846	13.2061	0.613384	0.0573777	0.182844	0.808954	2.05807	0.156433	0.683882
CP	2.47864	1.33217	0.835659	0.143547	0.107031	0.37275	0.703302	3.09615	0.511149	0.519888
CP	2.47189	0.821922	0.0639426	0.391327	2.28265	0.892687	0.445234	0.820653	0.135311	0.291819
CP	2.46271	4.75462	0.187819	0.194103	0.0477306	0.163223	0.563268	3.99188	0.805033	0.412948
CP	2.45805	0.207849	0.201148	0.113129	0.108249	1.22689	0.602672	4.95563	0.179717	6.28817
CP	2.45442	0.199427	0.379651	0.227544	0.223396	0.376938	0.809775	3.43475	0.16273	0.538657
CP	2.44221	0.707385	0.674478	0.522651	0.0964849	0.742382	0.680319	0.277841	0.489482	1.89422
CP	2.43876	0.408273	1.191	0.637531	0.0334392	0.511792	0.486395	4.50952	0.159322	0.491862
CP	2.42255	0.576583	14.4613	0.277557	1.35577	0.20488	0.646378	3.10362	0.0812487	0.43829
CP	2.42116	0.507481	0.815143	1.1542	0.0651817	1.23103	0.521627	7.56312	0.128527	0.420989
CP	2.40472	0.242528	0.708716	0.343569	1.2936	0.347827	0.287033	1.26719	0.0202613	0.548457
CP	2.3963	0.359435	0.381377	0.302677	0.055596	1.40542	0.398502	6.04908	0.254905	0.487327
CP	2.38901	0.803091	0.760071	0.0891236	0.101757	1.43158	0.0617346	0.139667	0.309424	0.296771
CP	2.37797	0.118891	2.30258	0.0565833	3.47621	0.195799	0.432393	0.890579	0.111874	1.39327
CP	2.37168	0.460662	0.535364	0.191998	1.29613	0.209909	0.446527	1.30341	0.130899	0.232597
CP	2.36166	0.0768132	1.52155	0.470549	1.49216	0.227543	0.354365	3.21166	0.151311	0.661765
CP	2.36114	0.505954	1.33342	0.872638	0.0447553	0.209349	0.172322	3.71862	0.18536	1.11862
CP	2.35589	0.596233	0.852148	0.217061	0.137184	0.110436	0.278387	0.786352	0.180452	0.479478
CP	2.35064	0.229922	7.96103	0.275317	0.0643397	0.316794	0.409654	5.37492	0.594411	0.454534
CP	2.35009	0.826249	5.81578	0.399472	0.175614	0.646769	0.955349	1.20946	0.255063	1.14378
CP	2.3484	0.506157	14.4309	0.688229	2.77834	0.523901	0.110238	1.9998	2.06938	0.734965
CP	2.34375	0.616956	2.70868	0.933435	0.0255569	0.589836	0.501327	0.122927	0.190465	0.42078
CP	2.34282	0.0510186	2.07067	0.446133	0.0661013	0.227215	0.620521	1.47952	0.348668	0.0845682
CP	2.32116	0.331357	0.165792	0.230712	0.205156	0.390072	0.517482	1.54085	0.110289	0.889678
CP	2.31101	2.68537	0.154513	0.608725	0.0879201	0.0564405	0.123622	0.462313	0.507183	0.112133
CP	2.31038	0.576812	7.33572	1.35651	1.35651	0.49244	1.31175	2.3632	0.139952	1.35651
CP	2.30697	0.546079	0.937772	0.379578	0.251496	0.783637	0.303595	0.275471	0.193162	0.496765
CP	2.30464	0.31997	0.0690079	0.276422	0.0804255	0.401921	0.321374	4.64009	0.091908	0.423255
CP	2.28912	1.3787	1.28128	0.0275727	0.218445	0.943059	0.0621285	0.361375	0.0506047	0.686389
CP	2.28217	0.291721	0.0722171	0.539181	0.251001	0.322903	0.308221	3.44978	0.0895691	0.373384
CP	2.28069	0.201384	0.632778	0.0320071	0.0581448	0.397924	0.524086	4.75783	0.0956093	0.0836195
CP	2.2715	1.28991	0.379555	1.00105	0.180228	0.764589	0.180059	0.802254	0.347307	1.20467
CP	2.252	0.0801212	0.338588	0.615173	0.201052	0.781272	1.98754	3.25555	0.108099	0.861429
CP	2.22139	0.135789	1.74819	0.74419	1.19961	0.202225	0.392907	1.89617	0.999392	0.677026
CP	2.22067	0.353151	0.556047	0.114703	0.163403	0.236556	0.403594	5.27132	0.912263	0.19666
CP	2.22064	0.201176	6.1714	0.702777	1.24966	0.211855	0.761087	1.54241	0.106413	0.516944
CP	2.22043	1.07104	0.661215	0.281565	0.0486167	0.50982	0.240753	1.57841	0.0458649	0.254762
CP	2.21725	0.34322	1.19169	0.25216	2.68618	0.263931	0.312719	0.912737	0.0688516	0.25216
CP	2.20059	0.258935	0.843681	0.452678	0.0428166	0.504414	0.687259	0.988895	0.165572	2.68347
CP	2.19718	0.439083	0.160738	0.529266	0.0333111	0.902833	0.59956	6.00404	0.221898	0.327908
CP	2.16874	0.794266	0.692158	0.493682	0.0614707	0.324262	0.318633	3.34739	0.266573	1.9417
CP	2.16444	0.15974	1.12965	0.290957	0.0864351	0.512695	0.412613	10.2362	0.104154	0.574672
CP	2.16167	0.785511	0.804422	1.25322	0.0908871	1.10084	0.231757	0.0494289	0.558823	0.584467
CP	2.15995	1.56314	1.58513	0.196507	0.0714952	1.08122	0.056553	0.317718	0.418671	0.257235
CP	2.15102	0.0710635	1.07541	3.20754	0.0952357	1.13519	0.115577	10.5711	0.387106	0.355084
CP	2.14981	0.0590724	0.823553	1.23204	0.102911	7.80709	0.484529	3.76699	0.678213	1.57977
CP	2.1488	0.804313	0.764668	1.02872	0.0629601	0.525603	0.211449	7.78264	0.0900757	0.673101
CP	2.13256	0.414555	0.206349	0.0634141	0.05242	0.375492	0.571079	1.21084	0.239831	0.456548
CP	2.13241	0.337691	0.370045	2.24414	3.23553	0.488202	0.352	0.607016	0.164224	1.15075
CP	2.12848	0.622541	0.366133	0.424357	2.59675	0.216996	0.205971	5.71072	0.180536	0.258533
CP	2.11551	0.42737	0.381064	0.677739	0.0554523	0.404151	0.339387	5.04797	0.130465	0.857607
CP	2.11396	0.0760826	8.60754	0.235631	0.683881	0.16571	0.503526	3.38603	0.209817	2.22047
CP	2.10738	0.772606	0.810235	0.548768	0.0888888	0.61012	1.38798	4.03103	0.172737	1.769
CP	2.10642	0.200256	1.36099	0.405326	2.72636	0.119406	0.420318	3.67866	0.228661	0.460993
CP	2.09821	0.642818	6.78939	0.722341	0.0103599	0.318725	0.264122	5.2039	0.0727596	0.231778
CP	2.09158	0.852724	1.08726	0.995715	0.141612	0.760378	0.452653	1.11058	0.267662	0.989884
CP	2.0817	1.42375	0.984622	0.523168	0.0792468	0.371147	0.547709	6.67316	0.198087	1.57456
CP	2.07699	1.50886	0.482515	5.25277	0.0886538	2.03743	0.495929	0.776768	0.089548	2.45289
CP	2.07598	0.57166	0.736064	1.26095	0.356433	0.23131	0.885396	1.44684	0.27824	0.0538694
CP	2.0699	0.14519	1.58062	0.370026	0.0582384	0.210438	1.96715	3.86686	0.149825	0.756493
CP	2.04758	1.75267	0.604362	0.984208	2.31082	0.296634	0.598208	0.179267	0.142145	0.192543
CP	2.03478	0.618741	0.822722	0.311671	0.108106	0.359617	0.574322	6.60512	0.242173	1.46401
CP	2.03091	0.200956	1.98782	1.63456	0.0755885	0.522069	0.337251	5.11414	0.186803	0.672764
CP	2.02613	0.441327	1.09588	0.548373	0.0722837	0.436734	0.568577	1.71707	0.184181	1.01515
CP	2.02571	0.151823	0.141188	1.3396	0.0472824	0.318101	0.165668	0.257306	0.0902022	1.21784
CP	2.02541	0.171982	0.802401	0.691625	1.52802	0.289182	0.4768	3.33121	1.58616	1.5064
CP	2.00751	0.344272	1.63646	0.686172	0.26659	1.32168	0.774537	2.57766	0.155714	0.654168
CP	2.00464	0.366723	1.08275	0.274029	3.0803	0.499941	0.0549114	0.629758	0.183917	0.469822
CP	2.00225	0.450499	9.05144	0.381152	0.0204935	0.934988	1.28927	0.99614	0.217315	0.513148
CP	2.0007	0.879395	7.47174	0.44156	0.0809584	0.327096	0.0756643	0.169881	0.507291	2.18481
CP	1.99941	0.217696	1.15567	0.173803	0.103362	0.269102	0.61786	3.13997	0.643892	0.279603
CP	1.99788	0.0614112	0.760957	0.134596	0.0580637	0.246838	0.0766627	4.81875	0.233292	0.33075
CP	1.98561	0.656749	1.25375	0.209885	0.0718701	0.373474	0.21248	7.10417	0.0806243	0.498841
CP	1.98486	0.0782124	0.516985	1.66706	0.0649958	0.31562	0.269148	4.13133	0.193882	0.409941
CP	1.98126	0.857321	11.7223	0.289035	0.0401189	0.319202	1.21753	1.06301	0.262416	0.761386
CP	1.98	0.214641	4.30561	25.9804	0.020959	0.446017	0.790359	0.77866	0.157109	1.02961
CP	1.97034	0.680329	1.22142	0.550198	2.75529	0.229185	0.351533	0.147943	0.133227	0.0648812
CP	1.96848	1.1833	1.41593	0.403176	0.101662	0.0829824	0.252616	1.9092	0.176597	0.493528
CP	1.95532	0.193854	1.42657	1.2954	2.29985	0.264243	0.390612	0.0794201	0.148438	1.11513
CP	1.95265	0.0873484	1.34729	2.24967	0.11249	0.26932	0.0791473	4.66397	0.126499	0.419551
CP	1.94948	1.73906	0.492161	1.04432	0.08694	0.133862	0.0734967	1.3045	0.265281	0.663774
CP	1.9365	0.635944	15.1977	1.33809	0.212095	0.922997	0.278937	1.08703	0.290749	0.604163
CP	1.93065	1.76807	0.695335	0.0614318	0.065005	0.261866	0.159856	0.858949	0.155562	1.4626
CP	1.92766	0.0709573	0.892897	0.408179	0.109682	0.254672	0.932835	6.85673	0.223306	0.329427
CP	1.90178	1.15504	0.593572	0.248551	0.133849	0.610103	0.170441	0.46032	0.417525	0.574606
CP	1.89182	0.613066	1.97803	0.0371481	0.0310937	0.387601	1.05044	1.28077	0.083986	0.301716
CP	1.87732	0.39244	1.25447	0.878635	3.20265	0.365123	0.21971	1.41812	0.314518	0.563923
CP	1.8666	0.265932	0.761924	0.839583	0.167924	0.327023	0.497477	4.87207	0.1879	0.392996
CP	1.86429	1.02887	0.202908	0.299991	2.83057	0.712047	0.558186	4.94008	0.329856	0.498082
CP	1.85607	1.06864	1.09363	0.393102	0.10355	1.65846	0.436691	2.67975	0.292148	1.19595
CP	1.85087	0.498993	9.92693	0.477549	2.6683	0.103395	0.375575	1.25476	0.552526	0.0127962
CP	1.79976	0.657115	0.78057	0.0675441	0.123048	0.665961	0.107325	0.199142	0.185065	0.183791
CP	1.75214	0.784465	1.34683	0.309075	0.0713048	0.70357	0.39211	0.903407	0.807605	0.676254
CP	1.74781	0.210183	2.73524	2.65279	0.0342925	0.168147	0.828468	3.39546	0.132189	2.65279
CP	1.73785	0.221492	0.174233	0.489081	2.75915	0.199589	0.137796	1.01284	0.108985	3.42042
CP	1.72823	0.125771	0.575295	1.28387	1.28387	0.0590893	0.497742	0.190483	0.205148	1.28387
CP	1.70159	0.363224	1.06563	1.03912	3.02153	0.163524	0.394622	3.05981	0.865299	0.622955
CP	1.6932	3.65654	1.5238	0.717405	0.274178	0.414378	0.363669	2.144	0.244834	1.51576
CP	1.68724	0.212598	0.480738	2.15967	1.63868	1.72281	0.653864	5.72871	0.24322	0.957542
CP	1.6837	0.141297	0.659911	0.460119	1.24969	0.26173	0.550145	3.1301	0.0456334	0.967241
CP	1.66635	0.662434	0.517714	0.564654	0.109378	2.36423	0.260431	0.207251	0.128455	0.164107
CP	1.6376	0.513329	0.419826	0.210277	0.0419223	0.741116	0.123512	3.56734	0.0256243	0.379314
CP	1.62458	0.276969	0.72328	0.639855	0.0548829	0.943004	0.5361	1.43353	1.17254	0.458033
CP	1.58423	0.222888	8.56191	2.35	0.231913	4.53185	0.7043	5.71858	0.253888	0.328651
CP	1.57649	0.356273	0.0997003	0.359999	2.56457	0.494504	0.105557	1.00638	0.149932	1.12215
CP	1.56731	0.598666	1.00313	2.90998	0.0544403	1.21992	0.657589	7.82704	0.176037	0.48022
CP	1.55329	1.14369	0.647484	0.312141	2.44331	0.490309	0.3324	0.625799	0.0226056	1.09745
CP	1.49203	0.190354	0.0553362	0.64337	1.12237	0.236926	0.247202	6.27955	0.0959548	0.0567777
CP	1.41322	0.669941	1.4277	0.681097	0.0702936	0.992051	0.301143	3.79198	0.252952	0.514881
CP	1.41285	0.227725	2.26229	0.192763	0.0185561	0.128205	0.135598	0.346714	0.196162	0.5523
CP	1.40846	3.04639	0.0927694	1.82984	0.0896564	0.565661	0.260573	0.718929	0.171273	1.23876
CP	1.24395	13.3774	0.0460646	0.0577277	0.112176	0.378104	2.84732	0.976877	0.688568	0.704934
CP	1.22342	0.436871	0.637941	0.995093	0.254993	0.809482	1.07639	1.04733	0.14741	0.452575
CP	1.17705	0.113624	2.10564	0.819077	0.0684263	0.154363	0.780764	1.51882	0.189163	0.545541
CP	1.13803	0.325991	0.337455	0.449992	0.176494	0.2333	0.339068	4.79134	0.249991	0.412458
CP	1.12561	2.77404	0.0769207	0.237011	2.55475	0.282013	0.232854	1.8016	0.230922	0.258821
CP	1.06203	0.619805	0.0977468	0.227514	0.0229451	0.328509	0.10964	1.06445	0.281392	0.0611039
CP	0.875214	1.28755	7.698	0.475766	0.116166	0.88118	0.464371	3.28775	0.06249	0.0842559
CP	0.86332	0.441596	0.866431	0.30893	0.201502	0.532907	0.373552	3.71418	0.727198	2.29642
CP	0.847633	0.135531	0.531465	0.744558	2.74249	1.8251	0.0854891	3.71281	0.50215	0.287868
CP	0.814056	0.469495	0.508963	1.9736	0.0907049	0.920107	1.13575	3.48771	0.10422	0.443566
CP	0.812889	0.404838	0.865783	0.341751	0.110301	0.506054	0.481154	0.161259	0.143331	0.518583
CP	0.746823	0.679514	0.349176	0.0778586	0.0966492	0.191488	0.498087	1.1085	0.261779	0.700421
CP	0.653578	0.0371681	0.694967	0.728446	0.0911252	1.08973	0.268357	6.54489	0.142809	0.963455
CP	0.596799	0.537359	9.05531	0.44119	0.0701146	0.219626	0.237392	0.0856009	0.194569	0.0230534
CP	0.591931	0.562485	4.41025	0.22806	0.601002	0.196415	2.88249	0.573016	0.234562	1.08824
CP	0.478212	0.38562	0.238552	0.611597	1.37646	0.237678	0.139786	5.36101	0.108328	0.0212103
CP	0.44234	0.191076	0.407155	5.78396	0.0275128	0.590091	1.10458	0.0772635	0.382727	1.53597
CP	0.424036	0.205457	0.987704	1.54514	0.215353	0.260992	0.0766115	1.78933	0.143778	0.66063
CP	0.219297	0.5915	0.845853	0.0771689	0.0670488	0.330099	0.331745	4.63183	0.241511	0.571766
HC	34.6877	0.228416	1.05313	0.341492	0.0992584	0.384415	25.1023	0.689505	0.611559	12.6971
HC	6.34434	1.47417	0.222248	0.139485	0.249827	0.321977	0.490239	3.41303	0.057301	0.685377
HC	5.02523	0.213898	0.479074	0.0705133	0.0614314	0.234297	20.1462	0.155052	2.35915	0.921002
HC	3.98787	0.276635	1.24268	0.503724	0.0985979	0.649851	0.261303	0.247107	0.5197	1.73839
HC	3.82566	0.438243	1.1277	0.267399	0.235647	0.464285	1.31332	0.298897	0.678611	2.66413
HC	3.81374	0.0773662	0.37478	0.111758	0.0604288	0.426295	29.1781	0.100819	0.036311	0.831047
HC	3.76322	0.122983	0.270983	0.184168	0.204796	0.997253	0.632608	1.8642	1.1692	0.709974
HC	3.48715	0.168341	0.481368	1.50762	0.0493694	0.175449	1.33	1.40407	0.083046	0.310765
HC	3.47767	0.232585	0.760975	2.89088	0.100946	0.610785	0.795489	7.75454	0.850482	1.04143
HC	3.47485	0.354127	3.87119	0.202413	0.0472614	0.335901	0.0606813	9.95143	3.47485	2.63143
HC	3.4712	0.452863	0.869249	0.250002	0.0298416	0.279411	3.4712	0.218975	3.4712	0.19076
HC	3.46614	0.213893	2.65055	0.166092	0.235626	0.164325	25.1354	3.96185	0.103638	0.589382
HC	3.25296	0.180049	0.072351	2.81316	0.0980926	0.171982	1.34805	3.15176	1.34805	0.441906
HC	3.1743	0.272708	1.36128	0.0283629	0.075475	0.143145	14.178	8.53486	3.1743	0.473339
HC	3.15802	0.926603	0.647437	4.86987	0.123591	0.364438	0.190237	4.001	2.26402	0.0427632
HC	3.14915	0.91073	0.627382	2.58442	0.0650109	0.333144	30.3705	2.89817	0.592771	0.601952
HC	3.14076	0.179915	0.219502	0.105546	0.175012	0.422837	0.362138	10.5549	0.426773	1.09131
HC	3.11916	0.106578	0.331279	0.199426	0.0615781	0.20416	1.03291	10.9713	0.63922	1.29923
HC	3.10479	0.572595	2.61438	1.87906	0.0842489	0.136845	0.339666	0.498583	0.233805	0.800712
HC	3.08123	0.226061	1.44097	0.610454	0.0346776	0.292518	0.150676	7.18331	3.08123	0.762373
HC	3.07278	0.571862	0.563909	3.07278	0.0211678	0.0707468	3.07278	9.90759	3.07278	0.451882
HC	3.05289	0.271341	9.71492	0.39243	0.0367588	0.90953	3.05289	4.89395	3.05289	2.05066
HC	2.97615	1.3634	12.192	0.498793	0.109737	2.23477	0.341282	2.99565	0.894563	0.460663
HC	2.90327	0.0283483	2.90327	0.118311	0.0388886	0.130759	0.328191	8.35277	0.480467	2.90327
HC	2.90124	0.283176	0.490343	0.0731291	0.0930504	0.842904	38.2812	0.519021	1.50018	0.580943
HC	2.88475	1.04682	0.309064	0.0226174	0.111354	0.125961	49.9065	2.97935	0.135206	0.146707
HC	2.83113	0.226455	1.11475	0.118119	0.0685171	0.559817	35.7184	0.0859763	0.109331	0.301623
HC	2.81382	0.00951373	0.1272	0.631736	0.471973	0.709943	0.0695593	2.80253	2.45223	3.08506
HC	2.80181	0.229613	0.71796	0.0653506	0.182383	0.18774	12.1734	0.107249	2.53231	0.0376143
HC	2.79474	2.32229	3.79939	0.089782	0.0952583	3.07657	1.29767	3.38772	2.32229	0.341686
HC	2.74425	0.252521	0.156278	0.0983159	0.164232	0.250961	26.955	1.81138	1.34241	21.1481
HC	2.69834	0.240509	1.0638	0.301062	0.215838	0.511869	0.880038	2.76416	0.482307	0.569459
HC	2.61649	0.152754	7.08125	0.0625823	0.0395399	0.342398	2.1077	3.52385	0.434908	0.641455
HC	2.57667	0.260243	0.189278	0.109263	0.0810345	0.472845	30.5679	3.26448	0.0530869	0.143017
HC	2.56268	0.173278	0.723804	0.117847	0.277805	0.877419	0.250632	0.116891	2.56268	1.75458
HC	2.53028	0.158197	0.224197	0.0370096	0.104851	0.441547	0.37428	7.30248	0.761896	0.81596
HC	2.52951	0.223278	0.223665	0.307528	0.0927922	0.209173	0.403453	4.55644	0.114429	0.896098
HC	2.52552	0.218954	0.0657055	0.125565	0.225994	0.363398	1.33271	3.63379	2.71292	0.890903
HC	2.4999	0.0846345	2.69806	0.0724956	0.0903313	0.329793	25.8516	0.295286	0.187201	1.13297
HC	2.49654	0.125413	0.0618566	0.151679	0.0624037	0.329253	6.9863	0.122217	0.147653	23.6113
HC	2.48095	0.0403291	0.443191	1.17643	0.0636876	0.291384	25.9516	3.20837	1.17643	0.530457
HC	2.47663	0.217374	0.363708	0.701771	0.172588	0.604684	0.449557	1.83039	0.377855	0.771066
HC	2.47327	0.791542	1.16488	1.11739	0.101501	0.728251	0.135937	5.99899	0.654561	2.56256
HC	2.45808	0.452297	0.373952	0.328588	0.147515	0.69742	0.438864	2.05683	0.167038	2.57726
HC	2.45648	0.335862	0.148487	0.0546296	0.114808	0.38291	34.7288	4.24609	0.394036	33.3656
HC	2.44514	0.0678122	0.585945	0.183689	0.0624157	0.084123	11.6851	3.68625	0.507231	0.680191
HC	2.4401	0.224569	0.273335	0.340115	0.0348643	0.654775	2.37643	4.5988	2.4401	1.30111
HC	2.43959	0.304907	0.329313	0.522031	0.117459	0.399298	0.280185	0.223444	1.12907	0.791568
HC	2.42127	0.194635	0.526362	0.159025	0.106011	0.604305	5.07714	5.089	1.51559	0.712533
HC	2.41651	0.15715	0.307041	0.945488	1.29416	0.359771	1.29416	7.20356	0.167917	0.282302
HC	2.41005	0.155724	1.19424	0.776233	0.10193	0.629081	0.473706	1.93854	0.18531	0.666109
HC	2.39886	0.366182	0.190126	0.366182	0.165767	0.480539	0.431376	0.118154	0.164882	2.83263
HC	2.39323	0.144173	0.292397	0.014062	0.131783	1.3829	0.734121	5.82611	0.497623	1.13124
HC	2.37559	1.1866	1.19337	0.214944	0.0884896	0.216174	0.856588	7.01984	0.599905	0.939089
HC	2.37309	0.313859	0.697587	3.3372	0.105943	0.701259	0.85544	6.93524	3.3372	1.05664
HC	2.33808	2.97769	0.390317	0.0685771	0.0980205	0.332062	0.316745	3.11309	2.97769	1.20457
HC	2.32342	0.28532	3.17914	0.0372145	0.0995314	0.311378	10.3949	2.11792	2.22694	0.662767
HC	2.31508	0.256266	1.10747	0.0724038	0.0427737	0.472481	0.43443	2.9277	0.791638	0.573042
HC	2.29627	1.2415	0.395026	0.016463	0.234367	0.393309	0.416825	0.222326	1.001	3.31539
HC	2.28754	0.0492017	0.627226	0.0727967	0.156422	0.118663	37.5349	1.90007	2.54819	1.10598
HC	2.28146	0.568285	0.573182	0.0732442	0.082164	0.511646	0.0497356	5.82917	0.332001	2.56951
HC	2.27785	0.17557	2.03003	0.305781	0.775788	0.624843	22.9807	4.93746	0.303558	0.727799
HC	2.25814	0.239917	0.33244	1.41662	0.0481936	0.306334	0.260708	0.259887	0.442633	0.0383116
HC	2.23692	0.455763	7.63586	0.131653	0.0968978	0.237072	0.0478356	4.95198	2.3875	0.603921
HC	2.23283	0.221333	0.989804	0.0766701	0.0556422	0.243196	15.4892	2.51823	0.0980388	2.10149
HC	2.18808	0.217425	0.31271	0.096254	0.0494991	0.629762	0.186209	4.87025	0.0865539	0.0275632
HC	2.18057	0.210079	0.779991	2.05506	0.142799	0.517033	0.603299	0.883401	0.823741	0.70924
HC	2.16386	0.630683	0.030751	0.524271	0.0764779	0.760341	0.370813	4.01834	1.21023	0.585374
HC	2.13364	0.278457	0.4152	0.0817215	0.178124	0.428745	24.6653	4.38545	0.470235	0.685101
HC	2.12858	0.224329	0.312053	0.124881	0.0747171	0.329056	0.458443	5.15645	0.423712	1.30625
HC	2.12608	0.131686	0.674842	0.304129	0.114055	0.85871	34.6518	4.37838	0.12261	0.186089
HC	2.11989	0.0408805	3.95343	0.300063	0.0700031	0.343652	50.0306	5.20211	1.18253	0.65312
HC	2.11902	0.173761	0.247299	0.0885202	0.0741028	0.150627	38.0391	2.42633	0.0864084	20.3277
HC	2.08447	0.12964	0.179924	1.15908	0.0502271	0.0907677	38.225	6.4403	0.932814	1.15908
HC	2.08122	0.209755	0.103487	0.622495	0.0622518	0.360445	21.6858	2.35419	0.0198016	0.610589
HC	2.06656	0.233283	0.399078	0.0237818	0.133736	0.796843	0.357318	1.57686	0.0856901	0.757902
HC	2.05868	0.47631	2.90352	0.325789	0.18018	0.444431	0.82671	0.741572	2.3811	1.26546
HC	2.04104	1.1408	0.456627	0.398266	0.103547	0.561163	33.7127	4.53566	1.1408	0.735977
HC	2.02689	2.16914	0.073923	0.00232585	0.192494	0.473403	0.233481	0.272413	2.16914	1.03808
HC	2.02639	0.452801	0.688449	0.445681	0.186485	0.243661	29.4934	4.77607	1.2422	0.1086
HC	2.01301	0.296472	0.296893	0.274067	0.11174	0.566616	0.316237	4.44432	1.22705	0.27003
HC	2.01235	0.478323	0.181287	0.2139	0.0701524	0.114605	35.3061	4.88849	0.796875	1.064
HC	2.00988	0.210067	7.4287	0.125294	0.0142058	0.170477	0.299513	11.726	0.0509873	0.244711
HC	2.00254	0.431657	0.277097	0.047015	0.355852	0.591893	0.0731714	2.01685	1.85932	0.298651
HC	1.98838	0.265645	0.890194	0.37101	0.0952025	0.534353	0.594946	3.74637	2.17678	0.539298
HC	1.96882	0.08499	0.702236	0.404716	0.0467875	0.197212	13.8106	7.87193	0.221195	1.26318
HC	1.93137	0.160664	0.762444	0.194196	0.146864	0.563559	0.433028	6.83782	1.04347	0.730509
HC	1.91878	0.223013	0.0610528	0.0225075	0.698629	0.531358	0.426921	0.880265	1.1574	1.78811
HC	1.91389	0.204817	1.15915	0.250278	0.112099	0.7472	0.619158	1.84583	0.274196	1.94066
HC	1.85725	0.795487	0.270256	0.175502	0.055692	0.409388	0.283537	4.14367	0.189319	0.116816
HC	1.85684	0.383647	0.835609	0.156639	0.156289	0.240889	0.315669	2.71769	0.200917	0.293976
HC	1.84888	0.22174	0.634638	0.0467732	0.0522615	0.217211	36.2799	8.40864	0.385366	1.15788
HC	1.83561	1.25543	0.73359	0.218642	0.121799	0.12684	0.0863036	2.37586	0.270177	0.427498
HC	1.83496	0.0697496	0.327321	0.341942	0.0635691	0.742175	0.0479014	5.42014	2.15122	0.146476
HC	1.83048	0.742003	0.308227	1.41753	0.155823	0.544481	0.100773	1.9502	0.0373759	0.623571
HC	1.8038	0.103593	0.312726	0.547469	0.091321	0.22425	38.1346	2.68665	0.116571	1.15171
HC	1.781	0.0818186	0.160424	0.139152	0.0950413	0.407542	48.0598	2.5305	0.123679	1.35231
HC	1.77181	1.0973	0.193163	0.812043	0.0476183	0.308659	67.1609	2.8776	0.23979	1.12641
HC	1.74575	1.8532	0.750703	1.33008	0.12444	0.273684	0.379322	3.00168	1.33008	0.513541
HC	1.7379	0.132111	0.290217	0.893148	0.061778	0.446048	0.26835	2.32607	0.941186	0.168576
HC	1.72951	0.103876	0.137094	0.0112701	0.065762	0.705995	0.22226	0.110486	0.257194	0.411047
HC	1.7177	0.423747	0.357232	0.217125	0.068621	0.392533	0.338487	0.357059	0.172499	0.804639
HC	1.71177	0.23914	0.805537	0.26648	0.165188	0.101934	18.9751	2.60656	0.301329	1.46336
HC	1.70641	0.208713	0.215184	0.285466	0.107177	0.0693219	14.7157	0.14261	0.516401	1.24579
HC	1.69881	0.161888	0.954135	0.132395	0.128896	0.38958	0.671924	2.1935	0.21006	0.473693
HC	1.6963	0.680761	0.0224718	2.73862	0.0986503	0.417223	0.238159	0.177407	0.0839827	1.37751
HC	1.69546	0.436258	6.0474	0.440745	0.107115	0.461579	0.318643	6.17846	0.050951	0.631769
HC	1.69077	0.0564765	0.204103	0.31659	0.0872809	0.345901	22.4028	3.30748	0.134772	0.349249
HC	1.68607	0.169542	0.100943	0.0284673	0.106914	0.322148	25.0843	1.3538	0.0150452	0.698231
HC	1.66564	0.334787	0.752767	1.88843	0.126175	0.301576	51.3365	2.81337	2.8082	0.120448
HC	1.64664	2.87798	0.327987	0.0400871	0.170178	0.780803	2.87798	0.723338	0.932312	1.2035
HC	1.64011	0.391838	0.164893	0.288136	0.0461689	0.44896	0.633849	3.15309	0.797417	1.59445
HC	1.63836	0.142907	0.0945849	0.450944	0.134959	0.376953	39.1892	0.492022	0.217033	0.278149
HC	1.62435	0.0804397	0.521027	0.386236	0.0547554	0.314139	20.2775	6.37164	0.165484	0.373142
HC	1.58264	0.237656	0.857535	0.0675347	0.091152	0.0824601	28.9492	0.0731272	2.58818	28.2589
HC	1.56763	0.767408	0.434581	0.02771	0.0417324	0.234046	0.609176	7.8701	0.186128	0.883093
HC	1.55856	0.409982	0.544845	0.253704	0.0569311	0.227295	38.1094	2.33601	0.0212978	0.710247
HC	1.55307	0.105335	0.199213	0.0339404	0.0599809	1.23707	47.4134	6.02716	0.801085	0.506784
HC	1.54587	0.100712	1.02372	0.162176	0.101331	0.529766	44.1003	8.06316	0.0719001	0.687873
HC	1.54586	0.423309	0.380634	0.220703	0.124863	0.2063	0.805735	4.79192	2.18507	1.46149
HC	1.53987	0.207649	0.300742	0.15639	0.093472	0.193864	21.9059	0.436943	2.22174	0.865681
HC	1.51744	0.296461	0.94053	0.231226	0.155863	0.565666	0.165596	1.52177	0.225093	1.16516
HC	1.5122	0.231548	2.0033	0.0379749	0.252314	0.268337	19.1969	1.00473	0.0676477	0.442274
HC	1.47329	0.226678	0.36916	0.0357359	0.146021	1.85617	0.70207	5.82254	0.457478	0.668128
HC	1.42727	1.13	0.415999	3.5578	0.0284209	0.522195	11.2174	21.6557	0.152548	22.1509
HC	1.41258	0.136458	0.0593466	0.210554	0.218935	0.114544	0.288836	13.9653	1.20054	0.551928
HC	1.37832	0.151002	0.354731	0.360853	0.101121	0.381012	0.271821	4.40572	0.226063	0.712975
HC	1.35201	0.0562804	1.24148	0.815922	0.0771114	0.321173	0.581989	4.42412	3.14727	0.914974
HC	1.35067	0.0425784	0.218796	0.421273	0.173334	0.339694	14.1331	2.33935	2.49652	1.96871
HC	1.3248	0.344863	0.316385	1.66918	0.0440833	0.152129	1.37776	6.78893	0.151539	0.725811
HC	1.32321	0.488872	0.259927	0.214758	1.38084	0.236348	9.86935	12.1361	1.32321	25.2619
HC	1.3205	0.323615	0.201446	0.533393	0.135141	0.372428	22.2152	4.60403	0.146721	5.32683
HC	1.31509	0.306394	0.38052	0.0696001	0.177393	0.54977	2.5159	14.6284	0.571428	0.472794
HC	1.31234	0.171598	0.606792	0.193756	0.305318	0.294497	2.88465	10.113	2.88465	2.88465
HC	1.31015	0.146605	0.352805	5.44555	0.0560257	0.345147	0.333809	0.0497823	1.09617	1.2778
HC	1.2953	2.31285	0.524315	0.178178	0.242501	0.244765	22.4154	4.57174	0.0719474	1.095
HC	1.29233	0.146851	0.0355959	0.275961	0.175443	0.790792	0.192594	5.21018	0.24275	9.77551
HC	1.28499	0.0889924	0.0824455	0.770048	0.254027	0.355561	35.3456	0.106785	0.0960662	0.665651
HC	1.278	0.198099	0.288549	2.67115	2.67115	1.22216	0.380404	8.96657	0.0901399	2.67115
HC	1.27698	0.203367	0.0329004	0.294549	0.0373164	0.380821	0.0759882	4.28856	1.27698	1.27698
HC	1.26981	0.199125	0.343735	0.324201	0.051465	0.294543	12.1658	9.21165	0.102412	0.151875
HC	1.24186	0.0868052	7.05489	6.70122	0.108252	0.234228	56.3599	1.80505	0.0747031	29.354
HC	1.23626	0.126637	0.222757	0.0997233	0.0659624	0.129702	33.3762	0.0662424	0.050377	0.148173
HC	1.23046	0.137959	0.2206	0.273657	0.172439	0.704732	0.152198	2.95474	0.0408764	0.179816
HC	1.22925	0.318624	0.571218	0.0326263	0.0695961	0.266235	25.428	3.43889	0.753334	0.0290584
HC	1.22487	1.13857	0.417067	0.299367	0.127253	0.299577	0.300735	3.98649	0.139052	1.26933
HC	1.22336	0.126828	0.185947	0.141863	0.0604161	0.132123	1.22692	7.55839	1.22336	0.390993
HC	1.21709	0.221218	0.0547254	0.152581	1.3283	0.286498	1.3283	9.20176	1.3283	3.84217
HC	1.19838	0.384727	0.834379	0.587523	0.086186	0.224175	0.156564	5.05645	1.19838	1.02527
HC	1.19198	0.162092	0.696146	0.592451	0.0968444	0.775491	0.258212	3.39217	2.71944	0.294942
HC	1.19061	0.122771	0.0810529	0.0945118	0.131305	0.545347	0.155652	2.03363	0.129898	1.43898
HC	1.18631	0.124716	0.269216	0.301369	0.0346431	0.314204	13.7245	7.33235	0.12306	0.0354365
HC	1.18606	0.130929	0.240164	0.22626	0.0604543	0.550093	0.15463	4.86436	0.171728	1.68375
HC	1.18403	0.153173	0.511318	0.117462	0.279816	0.941716	0.519823	4.42859	2.42494	0.78689
HC	1.17383	0.745315	0.401422	0.0352227	0.0526982	0.383732	2.85838	11.6877	0.178125	0.00612846
HC	1.17129	0.571552	0.386279	1.47037	0.29389	0.355858	1.17129	3.49767	1.17129	1.52765
HC	1.15245	0.260732	0.704754	0.150897	0.0555185	0.19337	29.9251	4.2854	0.112284	1.1189
HC	1.11406	0.121859	1.14726	0.190626	0.108912	0.406769	0.86542	4.08852	2.34265	0.519844
HC	1.1094	0.202964	0.265026	0.0234233	0.0547523	0.43317	29.249	6.86239	0.190422	0.687287
HC	1.10597	0.377039	0.444689	0.723639	0.0581479	0.195305	0.0357258	7.91201	3.2287	0.270099
HC	1.09541	0.223815	0.396836	0.166784	0.0463635	0.222581	13.4771	1.082	0.0813551	0.962844
HC	1.07201	0.242655	0.348525	0.420864	0.0472371	0.146333	37.2383	4.65654	0.600002	32.4307
HC	1.07118	0.30563	0.163984	0.504893	0.227029	0.783982	0.838323	11.2361	0.207407	0.586478
HC	1.04074	0.649278	0.234134	0.241938	0.109462	0.49823	0.433405	6.73452	1.10751	1.32059
HC	0.985426	0.121068	8.43726	0.232289	0.296591	0.532638	0.354443	0.145859	0.0180182	0.651872
HC	0.9333	0.564174	5.17768	0.208594	0.0846205	0.22816	0.36404	0.336688	3.32598	3.32598
HC	0.927689	0.198571	0.454739	1.64548	0.0250947	0.286066	0.291825	4.04087	3.49765	0.363029
HC	0.905339	0.183649	6.10015	0.131218	0.280013	0.461441	0.455102	1.98263	0.0672285	0.482079
HC	0.895292	0.238166	15.5289	0.0305855	0.195082	0.446585	0.0399101	0.362563	0.411839	0.886019
HC	0.867887	0.183852	0.505009	0.372757	0.0698198	0.185069	36.4276	4.39005	0.125526	0.438044
HC	0.829532	0.461782	0.694857	0.365662	0.175294	0.662128	1.36923	2.07241	0.152769	0.587202
HC	0.735043	0.0407716	0.679951	0.280271	0.223075	0.388451	0.307345	0.18537	2.79589	1.06907
HC	0.731969	0.142836	0.0805413	0.240887	0.149907	0.439055	0.275269	6.51463	0.017609	0.134925
HC	0.730219	0.182255	0.0496648	0.186467	0.204279	0.528386	0.448736	7.55037	0.114858	0.694695
HC	0.68671	0.173341	0.383318	0.207732	0.135699	0.312916	2.74429	8.77768	0.42631	0.477469
HC	0.680182	1.1471	0.207219	0.014657	0.053075	0.318287	9.9046	11.0862	0.126192	3.02897
HC	0.644842	0.262778	0.0946823	0.240639	0.0920604	0.410141	2.15971	1.20587	0.42056	1.07823
HC	0.603594	0.211705	0.127363	0.137641	0.0779629	0.621959	0.180657	3.4485	1.17112	1.14816
HC	0.586851	0.542475	0.749971	0.463844	0.0565057	0.335327	3.14191	3.36089	0.0151654	3.14191
HC	0.581938	0.310618	0.215121	0.414134	0.0548899	0.576515	0.828754	5.25882	0.125429	0.754226
HC	0.381643	0.150794	0.130923	0.203741	1.00174	0.677658	0.217872	2.19854	0.150869	2.84254
HC	0.357106	0.221755	1.05761	0.0953017	0.121455	0.706088	2.18251	1.25939	0.143246	0.539263
HC	0.332496	0.182327	0.362902	0.481354	0.0493513	0.212028	0.294601	5.20263	1.50052	1.50052
HC	0.299791	2.39523	0.146249	6.86383	0.0764926	0.541787	0.458142	2.06236	0.221972	0.961088
HC	0.277038	0.157774	0.37685	0.455105	0.111375	0.279655	0.403891	10.2088	0.268698	1.29262
HC	0.199856	0.327141	0.0789185	0.648942	2.82152	0.208977	2.82152	3.4356	2.82152	0.369937
HC	0.162147	0.666669	1.54489	0.440968	0.105979	0.239688	0.190934	2.40133	0.0406541	0.0978799
HC	0.114902	0.333836	0.15203	0.0497079	0.0579175	0.422916	12.9486	0.217454	0.130049	1.2828
HC	0.102669	0.0544953	0.666363	0.263055	0.0506093	0.155261	31.8187	5.07328	2.34203	0.0508599
HC	0.0972518	0.0799093	0.16264	0.0969379	0.0780959	0.310785	0.218926	1.54561	0.050033	1.6127

## Sheet: Figure1 G-H
Symbol	Type	SPARC	ARHCEF10	BCAR1	CUTA	LOPN1	DHX9	GNAI3	MANBA	MME	ANXA2
P01	CP	825.225	1.48655	11.892	16.6629	0.1313	0.29598	35.2415	26.8311	0.145258	2.24252
P02	CP	816.248	1.19906	15.9654	11.3814	0.130833	0.203015	31.5135	14.6985	0.142553	8.5026
P03	CP	825.707	1.15256	12.0789	11.871	0.131097	0.125631	36.6205	22.0524	0.133943	10.4254
P04	CP	783.073	5.14952	12.7087	4.42938	0.130566	0.517397	26.4281	28.5777	0.218866	11.1227
P05	CP	770.89	1.6707	11.8931	5.02839	0.1313	0.184154	38.2528	15.6307	0.178085	7.65403
P06	CP	768.429	3.88617	28.2185	8.8858	0.130576	0.362856	36.9909	28.4436	0.187997	12.0804
P07	CP	1176.28	3.59108	17.3507	9.09199	0.129828	0.864109	38.0573	26.1979	0.204212	7.75
P08	CP	742.505	2.77946	16.5651	10.0585	0.134709	0.337244	46.3725	15.5374	0.251856	7.26892
P09	CP	1125.34	1.42689	10.4812	10.8275	0.136322	0.185547	37.0396	24.6644	0.188092	7.73998
P10	CP	659.191	2.35584	47.1963	10.9361	0.13215	0.187558	23.2239	17.4219	0.205577	7.62498
P11	CP	642.868	3.56543	13.2734	13.8783	0.130419	0.505422	2.48234	24.7114	0.174207	6.61851
P12	CP	637.272	4.00004	11.0025	11.9618	0.131336	0.133685	32.2193	24.0224	0.263972	9.3111
P13	CP	639.647	1.02645	11.4053	14.7222	0.130448	0.424565	30.3329	25.3323	0.125762	11.6057
P14	CP	611.217	1.41519	16.391	4.5692	0.131165	0.576856	16.5131	30.7096	0.219164	10.1963
P15	CP	984.878	2.05091	15.6222	15.9689	0.13075	0.193969	15.3909	19.5112	0.151156	10.5821
P16	CP	555.523	2.10151	14.5693	10.2241	0.131493	0.303585	10.606	17.2655	0.215941	13.4435
P17	CP	581.617	4.37528	21.8929	5.01664	0.132502	0.298183	44.2396	22.6572	0.188997	5.75602
P18	CP	520.249	2.64345	12.429	11.3998	0.135887	0.135526	37.9657	20.8459	0.241095	11.1985
P19	CP	515.021	1.05651	16.5651	10.92	0.13653	0.112334	24.5162	18.3689	0.188045	8.23551
P20	CP	973.209	1.04249	29.0329	12.8091	0.130709	0.138814	24.4534	24.7517	0.207237	9.63884
P21	CP	509.064	1.02435	9.20019	14.0081	0.132837	0.142588	41.4121	21.1775	0.210912	7.02995
P22	CP	959.56	1.79248	12.584	19.6208	0.131314	0.198448	2.68756	21.8455	0.136872	10.4787
P23	CP	492.498	1.03403	12.6777	4.25772	0.143987	0.466182	44.1517	26.1773	0.18833	11.6021
P24	CP	456.992	4.62482	11.6941	9.15331	0.132618	0.412897	41.7473	28.1129	0.2233	7.92347
P25	CP	447.704	4.93387	13.1162	8.18122	0.132286	0.915148	26.2263	17.5968	0.149855	2.79049
P26	CP	959.279	1.39821	11.7496	19.3911	0.129963	0.187614	38.0573	19.9175	0.23992	5.24738
P27	CP	851.806	2.78347	54.906	9.06328	0.13144	0.339279	35.1632	22.8797	0.158882	0.555726
P28	CP	430.783	5.17205	18.6337	11.4609	0.132061	0.285624	45.127	24.5033	0.206406	6.03575
P29	CP	952.816	2.47013	46.845	15.8606	0.131586	0.257781	42.388	17.5606	0.222052	6.48519
P30	CP	923.558	1.17705	13.6327	16.6354	0.139964	0.127494	28.1436	3.58442	0.142154	12.035
P31	CP	414.994	2.06017	18.6342	21.2973	0.132737	0.202557	45.8785	24.1223	0.178882	2.86529
P32	CP	892.847	1.09734	11.4141	4.10825	0.13161	0.151638	41.3563	20.2823	0.22335	4.12448
P33	CP	839.666	4.83996	36.5759	8.45077	0.13255	0.612498	10.4531	2.72429	0.20846	2.16004
P34	CP	368.817	1.45289	18.6335	15.6267	0.131117	0.221008	29.6219	6.60501	0.193584	7.3035
P35	CP	854.458	4.5686	15.3604	7.74415	0.130214	0.310796	45.1837	7.70148	0.212831	10.2918
P36	CP	317.932	2.01291	18.6358	28.063	0.132767	0.292686	44.8119	9.88284	0.252375	7.42726
P37	CP	312.737	2.1794	18.6357	18.9681	0.132096	0.198505	42.6935	13.2657	0.194555	1.01771
P38	CP	622.731	1.19681	18.6311	3.2363	0.136426	0.436132	41.1765	10.5909	0.191222	10.3774
P39	HC	246.317	1.67648	25.2063	3.00156	0.130037	0.132003	37.7094	36.4148	0.169196	12.0222
P40	HC	378.514	1.45634	11.5559	1.90034	0.130085	0.150953	46.8802	35.7769	0.309618	14.5892
P41	HC	690.678	1.20222	10.1914	15.1467	0.129734	0.301954	49.4096	25.0549	0.236709	12.3417
P42	HC	790.402	1.61337	12.098	2.20993	0.13026	0.208941	45.7647	26.5827	0.229119	9.45954
P43	HC	611.852	0.938183	11.0349	10.2933	0.130162	0.163787	41.1765	29.5797	0.194112	8.47241
P44	HC	394.888	1.14769	11.0576	2.16818	0.130395	0.207037	41.5424	23.8694	0.206895	9.76075
P45	HC	797.063	1.22673	9.26166	3.5145	0.13021	0.132665	37.222	36.9792	0.36877	11.5038
P46	HC	777.289	1.2386	15.1733	4.40971	0.130366	0.184989	37.4107	31.4006	0.565092	10.4873
P47	HC	832.355	1.64609	12.0509	4.40151	0.130106	0.177345	40.0948	30.1247	0.206162	9.97424
P48	HC	460.838	2.02094	8.5835	16.7362	0.130264	0.147016	38.6996	28.0497	0.204894	11.2551
P49	HC	113.13	1.37268	10.4357	1.90916	0.136293	0.144407	49.7759	30.6299	0.184393	8.47718
P50	HC	281.65	1.12655	10.9863	2.13545	0.130057	0.140672	41.9026	34.4232	0.22315	9.40006
P51	HC	604.679	1.12875	12.0565	3.03406	0.130773	0.194308	41.3997	27.4973	0.221503	10.6097
P52	HC	849.806	1.23448	9.26772	4.00641	0.130692	0.201585	41.5548	35.2423	0.236963	8.28269
P53	HC	829.029	1.44846	10.4876	6.12035	0.130675	0.250893	40.2429	39.8822	0.187855	9.34731
P54	HC	574.21	1.22992	9.71187	5.81659	0.130158	0.143835	47.4782	38.4321	0.243707	11.1016
P55	HC	842.574	1.16055	9.87381	16.1953	0.130218	0.172301	44.4344	30.3409	0.270521	13.0676
P56	HC	720.241	1.41909	10.4399	4.49837	0.130433	0.239952	13.3992	29.8589	0.199845	8.1947
P57	HC	148.225	1.75037	11.4272	1.9121	0.130809	0.14969	35.7364	20.2066	0.166936	8.55989
P58	HC	455.546	0.997605	10.7925	1.82695	0.129943	0.214745	45.8785	30.3265	0.606017	12.2026
P59	HC	143.341	1.20991	12.3485	1.79328	0.130348	0.228277	47.3635	26.8656	0.2453	11.7259
P60	HC	698.643	1.68122	17.9124	1.97104	0.130021	0.142173	32.7844	29.031	0.168873	8.68773
P61	HC	469.465	1.55749	12.4007	1.78012	0.130128	0.229585	41.4555	29.3227	0.292487	9.36213
P62	HC	794.365	1.2997	10.5322	34.3621	0.129772	0.163141	54.832	27.3511	0.193105	13.1428
P63	HC	780.285	0.935355	15.5235	1.76843	0.130011	0.187838	41.4803	30.2616	0.409883	9.12435
P64	HC	624.845	1.47711	9.43687	3.53032	0.130883	0.257163	37.6545	30.312	0.636152	9.86811
P65	HC	732.275	1.43766	11.4668	3.92427	0.132445	0.186887	42.5501	28.0918	0.355026	12.1023
P66	HC	555.904	0.990968	9.57143	18.7698	0.130773	0.129668	48.2374	31.4663	0.238746	9.08359
P67	HC	304.255	1.05736	10.1883	2.9444	0.130675	0.152218	42.5314	35.9686	0.31423	10.0977
P68	HC	843.922	1.27826	11.3669	3.98867	0.13215	0.168273	48.6851	33.2676	0.182834	12.2464
P69	HC	390.834	1.07405	10.8968	3.80078	0.130189	0.200328	40.0517	39.8343	0.188092	13.7373
P70	HC	802.204	1.78705	9.16097	1.86068	0.130024	0.14031	51.6289	28.0848	0.419156	10.3448
