# Supplementary material for: Serum Proteomics Reveals Diagnostic Biomarkers and Molecular Pathways in Cerebral Palsy
Source: Nat Commun. 2025 Nov 21;16:10253. doi: 10.1038/s41467-025-65110-6 (PMC12638935; doi:10.1038/s41467-025-65110-6)
Supplement: Supplementary file 6 — Source Data [file 41467_2025_65110_MOESM6_ESM.zip › Source Data/Source Data_Supplementary_Figure.xlsx]

## Sheet: Figure S1A-B
Group	Age(Month)	Gender
HC	22	male
HC	16	male
HC	19	male
HC	18	male
HC	24	male
HC	18	male
HC	12	male
HC	27	male
HC	19	male
HC	19	male
HC	11	male
HC	25	male
HC	29	male
HC	18	male
HC	29	male
HC	20	male
HC	20	male
HC	13	male
HC	22	male
HC	22	male
HC	24	male
HC	27	male
HC	16	male
HC	23	male
HC	22	male
HC	19	male
HC	26	male
HC	24	male
HC	22	male
HC	29	male
HC	12	male
HC	24	male
HC	23	male
HC	23	male
HC	23	male
HC	26	male
HC	20	male
HC	26	male
HC	25	male
HC	25	male
HC	20	male
HC	11	male
HC	28	male
HC	24	male
HC	14	male
HC	15	male
HC	20	male
HC	15	male
HC	29	male
HC	17	male
HC	22	male
HC	23	male
HC	17	male
HC	17	male
HC	17	male
HC	25	male
HC	18	male
HC	2	male
HC	23	male
HC	19	male
HC	20	male
HC	24	male
HC	15	male
HC	23	male
HC	23	male
HC	17	male
HC	23	male
HC	25	male
HC	15	male
HC	24	male
HC	20	male
HC	24	male
HC	27	male
HC	16	male
HC	19	male
HC	19	male
HC	20	male
HC	25	male
HC	19	male
HC	25	male
HC	16	male
HC	19	male
HC	24	male
HC	13	male
HC	11	male
HC	20	male
HC	22	male
HC	14	male
HC	12	male
HC	22	male
HC	19	male
HC	12	male
HC	24	male
HC	25	male
HC	25	male
HC	47	male
HC	35	male
HC	59	male
HC	59	male
HC	35	male
HC	59	male
HC	59	male
HC	35	male
HC	47	male
HC	47	male
HC	47	male
HC	47	male
HC	59	male
HC	47	male
HC	17	male
HC	29	male
HC	24	male
HC	22	male
HC	20	male
HC	22	male
HC	18	male
HC	17	male
HC	47	male
HC	47	male
HC	35	male
HC	59	male
HC	47	male
HC	47	male
HC	59	male
HC	47	male
HC	47	male
HC	47	male
HC	47	male
HC	47	male
HC	47	male
HC	47	male
HC	47	male
HC	47	male
HC	47	male
HC	35	male
HC	35	male
HC	35	male
HC	35	male
HC	35	male
HC	35	male
HC	35	male
HC	19	female
HC	22	female
HC	32	female
HC	26	female
HC	15	female
HC	16	female
HC	15	female
HC	12	female
HC	16	female
HC	12	female
HC	18	female
HC	17	female
HC	11	female
HC	15	female
HC	33	female
HC	16	female
HC	16	female
HC	12	female
HC	12	female
HC	18	female
HC	23	female
HC	22	female
HC	29	female
HC	35	female
HC	47	female
HC	35	female
HC	35	female
HC	35	female
HC	47	female
HC	59	female
HC	47	female
HC	59	female
HC	47	female
HC	59	female
HC	47	female
HC	47	female
HC	47	female
HC	35	female
HC	40	female
HC	11	female
HC	35	female
HC	35	female
HC	35	female
HC	35	female
HC	35	female
HC	35	female
HC	35	female
HC	35	female
HC	35	female
CP	29	male
CP	55	female
CP	16	male
CP	11	male
CP	25	male
CP	19	male
CP	31	female
CP	18	female
CP	45	male
CP	84	female
CP	19	male
CP	56	male
CP	33	female
CP	30	male
CP	12	female
CP	15	male
CP	19	male
CP	50	female
CP	19	male
CP	28	male
CP	29	male
CP	16	male
CP	46	male
CP	28	male
CP	21	male
CP	17	male
CP	26	male
CP	27	male
CP	21	male
CP	27	female
CP	10	female
CP	15	male
CP	17	female
CP	12	female
CP	14	female
CP	34	male
CP	13	male
CP	24	male
CP	28	female
CP	12	male
CP	21	male
CP	26	female
CP	37	male
CP	26	female
CP	23	male
CP	60	male
CP	84	male
CP	27	male
CP	33	male
CP	15	male
CP	23	male
CP	14	male
CP	24	male
CP	15	female
CP	4	female
CP	29	female
CP	28	female
CP	24	male
CP	17	female
CP	27	male
CP	23	female
CP	20	male
CP	29	female
CP	14	male
CP	57	male
CP	76	female
CP	24	female
CP	22	male
CP	15	female
CP	13	male
CP	25	male
CP	34	female
CP	17	female
CP	23	male
CP	27	male
CP	15	male
CP	31	male
CP	21	male
CP	12	male
CP	21	male
CP	51	female
CP	11	male
CP	25	male
CP	35	male
CP	22	male
CP	22	male
CP	22	female
CP	84	male
CP	34	male
CP	13	male
CP	11	male
CP	56	male
CP	23	male
CP	21	male
CP	53	female
CP	14	male
CP	40	male
CP	43	male
CP	22	female
CP	23	male
CP	30	male
CP	13	male
CP	16	female
CP	22	female
CP	23	male
CP	18	male
CP	17	female
CP	20	male
CP	84	male
CP	16	male
CP	18	male
CP	28	male
CP	29	male
CP	96	male
CP	72	male
CP	33	female
CP	29	male
CP	41	male
CP	21	male
CP	44	male
CP	25	male
CP	27	male
CP	22	male
CP	30	male
CP	56	male
CP	20	male
CP	80	female
CP	16	male
CP	24	male
CP	8	female
CP	14	female
CP	7	male
CP	14	male
CP	16	female
CP	24	male
CP	44	male
CP	17	female
CP	19	male
CP	21	male
CP	18	female
CP	28	male
CP	16	male
CP	64	male
CP	12	male
CP	12	female
CP	16	male
CP	39	female
CP	12	male
CP	33	male
CP	22	male
CP	25	male
CP	15	male
CP	12	female
CP	20	female
CP	38	male
CP	12	male
CP	22	male
CP	17	female
CP	37	male
CP	53	male
CP	20	female
CP	17	male
CP	22	male
CP	27	male
CP	7	male
CP	19	male
CP	19	male
CP	24	male
CP	26	male
CP	15	male
CP	20	female
CP	16	female
CP	60	male
CP	27	female
CP	18	male
CP	15	female
CP	8	male
CP	25	male
CP	17	male
CP	28	male
CP	11	male
CP	22	male
CP	38	male
CP	6	male
CP	17	male
CP	108	male
CP	18	male
CP	30	female
CP	33	female
CP	84	female
CP	24	female
CP	40	male
CP	19	male
CP	30	female
CP	18	female
CP	24	male
CP	50	male
CP	13	male
CP	30	female
CP	22	female
CP	18	male
CP	12	female
CP	18	male
CP	32	male
CP	12	male
CP	32	female
CP	16	male
CP	34	male
CP	63	female
CP	15	male
CP	21	female
CP	15	male
CP	19	male
CP	23	female
CP	46	male
CP	14	female
CP	13	male
CP	144	male
CP	27	male
CP	19	male
CP	18	male
CP	52	male
CP	57	female
CP	28	male
CP	99	female
CP	20	female
CP	16	male
CP	18	male
CP	48	female
CP	36	male
CP	12	female
CP	56	female
CP	44	male
CP	26	male
CP	17	female
CP	35	male
CP	5	male
CP	28	male
CP	24	male
CP	23	male
CP	24	male
CP	13	male
CP	13	male
CP	24	male
CP	17	male
CP	22	male
CP	36	female
CP	14	male
CP	31	male
CP	11	male
CP	43	male
CP	30	male
CP	21	female
CP	19	female
CP	180	female
CP	108	male
CP	26	male
CP	15	male
CP	12	female
CP	50	female
CP	22	female
CP	12	male
CP	17	female
CP	13	female
CP	13	male
CP	36	female
CP	14	male
CP	21	male
CP	8	male
CP	27	male
CP	33	female
CP	15	male
CP	90	male
CP	54	male
CP	7	female
CP	24	male
CP	43	male
CP	20	male
CP	22	male
CP	21	female
CP	72	male
CP	2	male
CP	16	male
CP	44	male
CP	15	female
CP	15	male
CP	26	male
CP	23	male
CP	77	male
CP	72	female
CP	12	male
CP	19	female
CP	144	male
CP	22	female
CP	20	male
CP	84	male
CP	13	male
CP	26	male
CP	14	male
CP	53	female
CP	72	female
CP	16	male
CP	66	male
CP	34	male
CP	4	male
CP	14	male
CP	37	male
CP	15	male
CP	25	female
CP	28	female
CP	7	male
CP	68	male
CP	96	male
CP	31	female
CP	9	female
CP	8	male
CP	81	female
CP	13	female
CP	24	male
CP	48	female
CP	22	male
CP	21	male
CP	29	male
CP	26	male
CP	19	male
CP	32	female
CP	47	male
CP	16	female
CP	24	male
CP	108	male
CP	36	female
CP	22	male
CP	16	female
CP	57	male
CP	19	male
CP	45	female
CP	28	male
CP	60	male
CP	27	male
CP	13	female
CP	22	male
CP	NA	NA
CP	23	male
CP	NA	NA
CP	22	female
CP	31	female

## Sheet: Figure S1C-D
	QC_01	QC_02	QC_03	QC_04	QC_05	QC_06	QC_07	QC_08	QC_09	QC_10	QC_11	QC_12	QC_13	QC_14	QC_15	QC_16	QC_17	QC_18	QC_19	QC_20
QC_01	1	0.989498	0.987716	0.985404	0.984929	0.978717	0.98703	0.982218	0.97497	0.982009	0.982588	0.978067	0.98215	0.972088	0.980913	0.976542	0.979481	0.975666	0.967238	0.968702
QC_02	0.989498	1	0.988857	0.985193	0.984465	0.985767	0.985682	0.983506	0.974533	0.983286	0.987547	0.98575	0.983757	0.983597	0.983214	0.981687	0.979326	0.974983	0.975108	0.971048
QC_03	0.987716	0.988857	1	0.981337	0.986869	0.977981	0.977884	0.980518	0.977809	0.965859	0.983745	0.977799	0.977401	0.977406	0.977137	0.974721	0.969561	0.968753	0.97612	0.986562
QC_04	0.985404	0.985193	0.981337	1	0.985869	0.985291	0.985577	0.986973	0.976588	0.980478	0.985216	0.98158	0.975042	0.988392	0.979323	0.987989	0.984017	0.974035	0.978231	0.970389
QC_05	0.984929	0.984465	0.986869	0.985869	1	0.988356	0.985654	0.986691	0.974407	0.984664	0.987472	0.98041	0.986141	0.98703	0.985153	0.987246	0.986233	0.981298	0.985506	0.973064
QC_06	0.978717	0.985767	0.977981	0.985291	0.988356	1	0.975917	0.983815	0.9705	0.984121	0.986832	0.983459	0.984015	0.985234	0.983648	0.986738	0.976732	0.978597	0.98078	0.973717
QC_07	0.98703	0.985682	0.977884	0.985577	0.985654	0.975917	1	0.986928	0.971657	0.985004	0.988497	0.981802	0.984494	0.985219	0.988393	0.984464	0.989117	0.98173	0.981044	0.98363
QC_08	0.982218	0.983506	0.980518	0.986973	0.986691	0.983815	0.986928	1	0.968205	0.982709	0.988825	0.982737	0.986347	0.98754	0.98598	0.985751	0.989606	0.982607	0.982263	0.983401
QC_09	0.97497	0.974533	0.977809	0.976588	0.974407	0.9705	0.971657	0.968205	1	0.970734	0.981401	0.98266	0.96981	0.967092	0.974019	0.97519	0.974193	0.977835	0.97983	0.983291
QC_10	0.982009	0.983286	0.965859	0.980478	0.984664	0.984121	0.985004	0.982709	0.970734	1	0.988681	0.988389	0.978315	0.973775	0.985057	0.983206	0.986488	0.982087	0.980367	0.983932
QC_11	0.982588	0.987547	0.983745	0.985216	0.987472	0.986832	0.988497	0.988825	0.981401	0.988681	1	0.986023	0.99103	0.988821	0.988772	0.990751	0.992668	0.984459	0.990699	0.988708
QC_12	0.978067	0.98575	0.977799	0.98158	0.98041	0.983459	0.981802	0.982737	0.98266	0.988389	0.986023	1	0.985937	0.984058	0.977416	0.982458	0.980553	0.981845	0.98399	0.990836
QC_13	0.98215	0.983757	0.977401	0.975042	0.986141	0.984015	0.984494	0.986347	0.96981	0.978315	0.99103	0.985937	1	0.988544	0.983035	0.987503	0.988428	0.981742	0.982876	0.987709
QC_14	0.972088	0.983597	0.977406	0.988392	0.98703	0.985234	0.985219	0.98754	0.967092	0.973775	0.988821	0.984058	0.988544	1	0.985098	0.987281	0.988065	0.985733	0.98902	0.97934
QC_15	0.980913	0.983214	0.977137	0.979323	0.985153	0.983648	0.988393	0.98598	0.974019	0.985057	0.988772	0.977416	0.983035	0.985098	1	0.989005	0.990791	0.982062	0.990036	0.986329
QC_16	0.976542	0.981687	0.974721	0.987989	0.987246	0.986738	0.984464	0.985751	0.97519	0.983206	0.990751	0.982458	0.987503	0.987281	0.989005	1	0.986532	0.984881	0.986024	0.989929
QC_17	0.979481	0.979326	0.969561	0.984017	0.986233	0.976732	0.989117	0.989606	0.974193	0.986488	0.992668	0.980553	0.988428	0.988065	0.990791	0.986532	1	0.980692	0.986186	0.987899
QC_18	0.975666	0.974983	0.968753	0.974035	0.981298	0.978597	0.98173	0.982607	0.977835	0.982087	0.984459	0.981845	0.981742	0.985733	0.982062	0.984881	0.980692	1	0.987037	0.984017
QC_19	0.967238	0.975108	0.97612	0.978231	0.985506	0.98078	0.981044	0.982263	0.97983	0.980367	0.990699	0.98399	0.982876	0.98902	0.990036	0.986024	0.986186	0.987037	1	0.984626
QC_20	0.968702	0.971048	0.986562	0.970389	0.973064	0.973717	0.98363	0.983401	0.983291	0.983932	0.988708	0.990836	0.987709	0.97934	0.986329	0.989929	0.987899	0.984017	0.984626	1
	QC_01	QC_02	QC_03	QC_04	QC_05	QC_06	QC_07	QC_08	QC_09	QC_10	QC_11
QC_01	1	0.964378	0.981268	0.98275	0.976663	0.973676	0.968677	0.962448	0.967349	0.962209	0.955193
QC_02	0.964378	1	0.973228	0.975482	0.971288	0.977487	0.95981	0.96469	0.968359	0.956929	0.956967
QC_03	0.981268	0.973228	1	0.988756	0.984489	0.978616	0.990212	0.975728	0.971709	0.974949	0.971843
QC_04	0.98275	0.975482	0.988756	1	0.984026	0.977857	0.985446	0.980751	0.98175	0.976466	0.971199
QC_05	0.976663	0.971288	0.984489	0.984026	1	0.975037	0.973145	0.979338	0.980686	0.980746	0.963014
QC_06	0.973676	0.977487	0.978616	0.977857	0.975037	1	0.979864	0.974715	0.973082	0.974229	0.978223
QC_07	0.968677	0.95981	0.990212	0.985446	0.973145	0.979864	1	0.970934	0.970444	0.968074	0.973808
QC_08	0.962448	0.96469	0.975728	0.980751	0.979338	0.974715	0.970934	1	0.977385	0.971391	0.968674
QC_09	0.967349	0.968359	0.971709	0.98175	0.980686	0.973082	0.970444	0.977385	1	0.981013	0.970644
QC_10	0.962209	0.956929	0.974949	0.976466	0.980746	0.974229	0.968074	0.971391	0.981013	1	0.971235
QC_11	0.955193	0.956967	0.971843	0.971199	0.963014	0.978223	0.973808	0.968674	0.970644	0.971235	1

## Sheet: Figure S1E
Group	count
CP	2157
CP	2015
CP	2001
CP	2242
CP	1993
CP	2002
CP	1909
CP	2140
CP	2012
CP	1894
CP	1919
CP	2076
CP	2037
CP	2010
CP	2277
CP	2064
CP	1936
CP	2013
CP	2264
CP	1996
CP	2299
CP	2211
CP	2108
CP	1983
CP	2188
CP	2009
CP	2308
CP	2153
CP	1953
CP	2038
CP	2177
CP	2046
CP	1997
CP	2079
CP	2238
CP	1971
CP	2171
CP	2014
CP	2170
CP	2132
CP	2111
CP	2006
CP	2108
CP	1905
CP	2158
CP	2036
CP	2045
CP	2050
CP	2112
CP	2042
CP	1911
CP	2065
CP	2178
CP	2092
CP	2216
CP	2129
CP	2102
CP	1931
CP	2185
CP	2072
CP	2162
CP	1988
CP	1985
CP	2009
CP	1882
CP	1896
CP	2154
CP	2067
CP	2133
CP	2078
CP	2149
CP	2073
CP	2048
CP	2231
CP	2052
CP	2074
CP	2203
CP	2095
CP	2210
CP	2082
CP	2140
CP	2086
CP	2148
CP	1963
CP	2242
CP	2038
CP	2091
CP	2164
CP	1887
CP	2035
CP	1996
CP	2203
CP	2283
CP	1978
CP	1907
CP	2166
CP	1977
CP	2139
CP	1947
CP	2267
CP	1960
CP	2270
CP	1964
CP	2121
CP	1947
CP	2266
CP	2012
CP	2158
CP	1959
CP	2162
CP	2000
CP	2148
CP	1959
CP	2091
CP	1847
CP	2192
CP	2154
CP	1925
CP	2257
CP	2021
CP	1948
CP	1931
CP	1889
CP	1987
CP	1802
CP	2097
CP	1861
CP	2138
CP	1951
CP	2187
CP	1977
CP	2048
CP	1920
CP	2184
CP	1901
CP	1844
CP	1826
CP	2083
CP	2011
CP	1886
CP	1782
CP	1906
CP	2035
CP	2192
CP	1805
CP	1966
CP	1955
CP	2047
CP	1974
CP	1932
CP	1895
CP	2252
CP	1987
CP	2075
CP	1723
CP	1978
CP	2143
CP	2034
CP	2002
CP	1893
CP	1947
CP	1930
CP	1977
CP	1975
CP	2022
CP	2154
CP	2057
CP	1885
CP	2027
CP	1914
CP	1831
CP	1945
CP	2026
CP	1899
CP	2036
CP	1958
CP	2097
CP	2095
CP	1795
CP	1848
CP	2061
CP	1787
CP	1922
CP	2195
CP	1951
CP	1878
CP	1936
CP	2049
CP	2096
CP	1847
CP	1870
CP	1844
CP	2046
CP	2046
CP	1835
CP	1996
CP	2014
CP	1926
CP	1902
CP	2022
CP	1894
CP	1959
CP	1873
CP	2037
CP	2095
CP	1913
CP	2031
CP	1993
CP	1826
CP	1823
CP	1981
CP	1849
CP	1840
CP	2031
CP	2127
CP	1993
CP	1854
CP	1738
CP	2059
CP	2031
CP	1889
CP	1810
CP	1783
CP	1894
CP	1906
CP	1979
CP	2037
CP	2016
CP	1871
CP	1922
CP	1964
CP	1857
CP	2041
CP	1901
CP	2141
CP	1988
CP	2024
CP	1843
CP	1801
CP	1812
CP	2091
CP	1913
CP	1871
CP	1854
CP	2056
CP	1775
CP	1831
CP	2059
CP	1756
CP	1941
CP	1851
CP	1788
CP	1900
CP	1766
CP	1721
CP	1774
CP	1691
CP	1899
CP	2057
CP	1930
CP	1776
CP	1954
CP	1862
CP	1773
CP	1906
CP	1888
CP	1984
CP	1956
CP	1756
CP	1775
CP	1679
CP	1744
CP	1877
CP	1789
CP	1995
CP	1909
CP	1801
CP	1692
CP	1887
CP	2087
CP	2015
CP	2079
CP	1924
CP	1912
CP	2014
CP	1990
CP	1975
CP	2000
CP	2052
CP	1970
CP	1944
CP	1919
CP	1816
CP	1923
CP	1876
CP	1834
CP	2067
CP	2026
CP	2091
CP	2761
CP	1908
CP	1924
CP	1966
CP	2015
CP	1991
CP	1922
CP	2030
CP	2048
CP	1918
CP	1861
CP	1975
CP	1830
CP	2422
CP	1819
CP	2007
CP	2206
CP	1952
CP	2184
CP	2111
CP	1935
CP	1933
CP	1991
CP	1918
CP	1939
CP	1942
CP	1773
CP	2040
CP	1971
CP	1907
CP	1891
CP	1962
CP	1785
CP	2043
CP	1884
CP	2068
CP	1916
CP	2075
CP	1835
CP	2002
CP	1847
CP	1998
CP	2178
CP	1951
CP	2032
CP	1949
CP	1825
HC	2145
HC	2191
HC	1969
HC	2103
HC	2066
HC	2167
HC	2129
HC	2442
HC	2061
HC	2086
HC	2281
HC	2191
HC	1951
HC	1979
HC	2091
HC	2167
HC	2528
HC	2134
HC	2189
HC	2168
HC	2087
HC	2110
HC	2253
HC	2233
HC	2173
HC	1952
HC	2040
HC	2032
HC	2126
HC	1956
HC	2190
HC	2199
HC	2411
HC	2220
HC	2028
HC	2004
HC	1932
HC	2035
HC	2206
HC	1910
HC	2054
HC	2012
HC	1962
HC	2425
HC	2247
HC	2165
HC	2285
HC	2079
HC	2050
HC	2128
HC	2185
HC	2087
HC	2087
HC	2210
HC	2177
HC	2358
HC	2274
HC	1923
HC	2217
HC	2052
HC	2014
HC	1970
HC	1921
HC	2006
HC	2261
HC	2010
HC	1914
HC	1957
HC	2078
HC	1928
HC	2368
HC	2043
HC	1793
HC	1901
HC	1765
HC	2081
HC	2038
HC	1932
HC	1912
HC	2119
HC	2240
HC	1769
HC	1961
HC	2415
HC	2142
HC	1891
HC	2016
HC	2017
HC	1970
HC	2069
HC	1950
HC	2458
HC	1907
HC	2258
HC	1986
HC	2052
HC	2061
HC	2094
HC	2042
HC	2182
HC	2190
HC	2116
HC	2136
HC	2025
HC	1984
HC	1879
HC	1917
HC	2132
HC	2047
HC	2096
HC	1933
HC	2003
HC	2039
HC	1965
HC	1977
HC	2048
HC	1804
HC	1935
HC	1976
HC	1769
HC	1839
HC	1992
HC	1777
HC	1886
HC	1706
HC	1770
HC	2006
HC	1828
HC	1782
HC	1754
HC	1702
HC	1757
HC	1797
HC	1748
HC	1959
HC	1756
HC	1850
HC	1889
HC	1816
HC	1832
HC	1820
HC	1628
HC	1664
HC	1868
HC	2008
HC	1912
HC	1811
HC	1981
HC	2026
HC	2242
HC	1900
HC	2139
HC	2011
HC	2041
HC	1888
HC	2204
HC	2114
HC	2139
HC	2026
HC	2019
HC	2008
HC	1842
HC	1888
HC	1784
HC	1944
HC	2115
HC	1894
HC	1875
HC	1906
HC	1838
HC	1984
HC	1816
HC	2019
HC	2051
HC	2034
HC	2020
HC	1866
HC	1932
HC	1904
HC	1863
HC	2052
HC	2098
HC	2095
HC	2085
HC	1890
HC	1864
HC	1870
HC	2016
HC	1896
HC	1840

## Sheet: Figure S1H
Protein	Standardized_Beta	Cohens_d	P_value	FDR
CUTA	0.868986	0.950093	1.16759e-23	4.011e-22
BCAR1	0.763189	0.817228	2.64823e-18	7.48337e-17
ARHGEF10	0.599701	0.623853	1.39853e-11	3.02497e-10
LONP1	0.457829	0.466501	3.38605e-07	5.3205e-06
SPARC	0.340474	0.342922	0.000163089	0.00160074
DHX9	0.318589	0.320427	0.000422092	0.00372547
MME	-0.50812	-0.521012	1.34804e-08	2.42855e-07
MANBA	-0.630534	-0.660296	9.67062e-13	2.22202e-11
GNAI3	-0.818739	-0.884032	6.28581e-21	1.94916e-19
ANXA2	-0.989419	-1.14913	1.33927e-32	6.75224e-31

## Sheet: Figure S1I-K
Figure S1I	label	CP	CP	CP	CP	CP	CP	CP	CP	CP	CP	CP	CP	CP	CP	CP	CP	CP	CP	CP	CP	CP	CP	CP	CP	CP	CP	CP	CP	CP	CP	CP	CP	CP	CP	CP	CP	CP	CP	CP	CP	CP	CP	CP	CP	CP	CP	CP	CP
	ANXA2	0.338777	0.260564	2.77169	0.541455	0.359923	0.794239	0.138811	0.322189	0.0597832	7.84086	1.55519	0.260431	0.956796	0.488562	0.812742	0.610014	0.584783	0.0756643	0.24243	0.523347	0.452653	0.08129	1.38798	0.55066	0.239441	0.623346	0.0146002	0.231757	0.177708	0.318633	0.184858	0.373552	0.39165	0.180059	0.972359	0.61786	1.3874	0.155378	0.627389	0.36686	0.0429488	2.16556	0.107325	0.347156	0.218909	0.703302	0.489324	2.88249
	ARHGEF10	0.286109	0.130631	0.0283203	0.132936	0.103662	0.0747151	0.0266512	0.0893025	0.0740493	0.0531229	0.0510767	0.109378	0.124986	0.0927958	0.0806273	0.0534204	0.0869959	0.0809584	0.412912	0.108096	0.141612	0.0792766	0.0888888	0.093265	0.0723027	0.0923027	0.0504338	0.0908871	0.117626	0.0614707	0.101916	0.201502	0.0575538	0.180228	0.0867412	0.103362	0.0826902	0.14457	0.12943	0.0634994	0.093639	0.146528	0.123048	0.108321	0.121285	0.107031	0.0815835	0.601002
	BCAR1	0.894714	0.663057	5.74058	0.647529	0.869681	1.25244	1.40904	0.137719	1.64981	0.971184	1.06514	0.662434	1.12679	1.34422	1.60649	0.769096	1.27312	0.879395	1.23379	1.11186	0.852724	0.696618	0.772606	1.05737	1.4018	1.31979	0.736803	0.785511	0.294569	0.794266	0.334781	0.441596	0.255892	1.28991	1.08131	0.217696	0.699658	0.938546	0.198196	1.53895	1.92255	0.174031	0.657115	1.18767	1.10962	1.33217	0.0210603	0.562485
	CUTA	2.87975	5.45748	6.27968	7.87766	8.25614	4.52082	7.70928	2.80828	7.70387	14.1365	4.01944	1.66635	5.83258	4.27102	8.34363	3.4053	8.18942	2.0007	4.76348	4.65062	2.09158	4.49392	2.10738	3.37259	7.63268	2.70689	5.94958	2.16167	8.30265	2.16874	5.84333	0.86332	3.52895	2.2715	3.73482	1.99941	6.13033	2.85256	8.5444	3.42425	6.92647	3.68548	1.79976	4.73257	2.74445	2.47864	4.00332	0.591931
	DHX9	0.305344	0.395174	0.136886	0.203986	0.14813	0.0666953	0.579117	0.311975	0.38448	0.365333	0.0784069	0.564654	1.19716	4.44164	0.0395821	0.00857526	0.219624	0.44156	0.192257	0.0928404	0.995715	2.29418	0.548768	2.33029	1.22509	0.0464449	0.0173085	1.25322	2.67643	0.493682	2.34512	0.30893	1.86352	1.00105	0.144298	0.173803	0.179025	1.14539	2.52033	1.08662	0.181122	0.0531609	0.0675441	0.149406	0.293701	0.143547	0.0340405	0.22806
	GNAI3	1.12464	0.134541	0.366557	0.210042	0.644914	0.318134	0.272275	0.291107	0.327116	0.341833	0.1964	0.128455	0.790414	0.161469	0.0616631	0.590388	0.0182262	0.507291	0.429585	1.39149	0.267662	1.5402	0.172737	0.305955	0.610456	0.170683	0.149215	0.558823	0.184756	0.266573	0.0097066	0.727198	0.472534	0.347307	0.106269	0.643892	0.297359	0.255614	0.0941856	0.450758	0.574357	0.429019	0.185065	0.320509	0.0992508	0.511149	0.250441	0.234562
	LONP1	0.849416	0.299491	0.290001	3.95412	1.01984	0.147427	0.829093	0.417636	0.164642	0.136196	0.717113	0.517714	1.15997	0.120051	0.16115	2.43342	0.559489	7.47174	0.253718	0.887699	1.08726	0.609732	0.810235	0.761521	0.123754	0.765171	0.821243	0.804422	0.599431	0.692158	0.72205	0.866431	2.55112	0.379555	0.630327	1.15567	0.625741	0.907828	0.665354	2.58051	0.955702	2.05408	0.78057	0.706586	3.39966	0.835659	0.750355	4.41025
	MANBA	3.43789	0.805369	1.0674	8.40188	0.356223	1.08252	1.55341	0.120633	0.279416	0.117432	0.0373051	0.207251	0.966783	4.40064	1.03504	0.152605	1.50137	0.169881	2.87723	0.368231	1.11058	3.08558	4.03103	0.0894164	2.77211	3.65159	1.57125	0.0494289	0.406219	3.34739	0.672909	3.71418	1.17581	0.802254	2.47356	3.13997	2.40136	0.51575	4.15272	3.34329	2.26826	1.24728	0.199142	2.85738	0.178795	3.09615	0.302036	0.573016
	MME	1.17147	1.47875	0.292865	0.258771	0.0641075	0.733981	0.111369	0.668527	0.462546	1.19629	0.714641	0.164107	0.275577	0.405708	1.29622	2.43342	2.31717	2.18481	0.138236	0.333751	0.989884	0.0197166	1.769	0.704479	0.716447	0.0973435	1.09045	0.584467	0.497285	1.9417	2.34512	2.29642	0.140834	1.20467	0.274388	0.279603	0.923609	1.08883	0.194648	0.457252	0.934665	0.514718	0.183791	0.267161	2.63326	0.519888	2.55804	1.08824
	SPARC	0.640728	0.329589	2.31012	0.70397	0.486379	0.494801	0.296956	0.117929	0.278884	2.02541	1.7281	2.36423	0.607964	0.462289	0.161931	1.4209	0.439288	0.327096	4.21874	0.364855	0.760378	1.44657	0.61012	1.03142	0.744412	2.38425	0.270696	1.10084	0.267567	0.324262	0.757191	0.532907	0.319949	0.764589	1.25556	0.269102	0.374881	0.668472	0.551268	0.85293	0.331903	2.3802	0.665961	0.667396	0.409152	0.37275	0.833199	0.196415
Figure S1J	label	CP	CP	CP	CP	CP	CP	CP	CP	CP	CP	CP	CP	CP	CP	CP	CP	CP	CP	CP	CP	CP	CP	CP	CP	CP	CP	CP	CP	CP	CP	CP	CP	CP	CP	CP	CP	CP	CP	CP	CP	CP	CP	CP	CP	CP	CP	CP	CP
	CUTA	3.76845	17.1897	1.79976	3.52895	19.8004	2.63039	2.9988	1.98561	2.83837	1.6837	5.77776	9.91384	2.82033	3.62292	4.9874	2.36166	5.84333	2.16444	1.92766	2.22067	2.0699	2.02541	4.65062	2.252	1.56731	3.43001	1.58423	6.27968	1.40846	3.73482	3.01338	5.94958	2.84765	2.53897	8.84605	5.50457	6.76336	4.9604	2.15995	2.55602	1.72823	2.28912	4.8054	3.0846	1.97034	5.08282	3.15219	3.5681
	BCAR1	0.966046	0.514263	0.657115	0.255892	6.37352	0.28734	0.130316	0.656749	1.03029	0.141297	1.16796	3.05791	0.684648	0.760968	1.22353	0.0768132	0.334781	0.15974	0.0709573	0.353151	0.14519	0.171982	1.11186	0.0801212	0.598666	1.12831	0.222888	8.78051	3.04639	1.08131	1.02895	0.736803	1.38534	1.1517	0.967125	0.0513349	8.43821	0.419301	1.56314	0.856427	0.125771	1.3787	0.892131	1.13668	0.680329	1.94139	2.10021	1.91108
	LONP1	0.794528	1.04795	0.78057	2.55112	1.20501	0.640835	1.46504	1.25375	0.127388	0.659911	0.36274	0.258101	0.895156	1.06805	0.340379	1.52155	0.72205	1.12965	0.892897	0.556047	1.58062	0.802401	0.887699	0.338588	1.00313	0.681329	8.56191	0.290001	0.0927694	0.630327	0.123829	0.821243	1.10699	0.790472	6.07179	1.06436	0.472555	0.255233	1.58513	0.460535	0.575295	1.28128	0.391438	2.13112	1.22142	0.974692	1.05822	1.03919
	DHX9	1.08816	0.268691	0.0675441	1.86352	1.49653	1.01196	0.113749	0.209885	0.249419	0.460119	0.31748	0.270049	0.135996	0.0102292	0.419532	0.470549	2.34512	0.290957	0.408179	0.114703	0.370026	0.691625	0.0928404	0.615173	2.90998	0.222589	2.35	0.136886	1.82984	0.144298	0.406117	0.0173085	0.40517	1.30718	0.314265	0.458733	0.335523	0.0980769	0.196507	1.74926	1.28387	0.0275727	0.110564	0.491293	0.550198	0.810928	0.388214	0.0616864
	ARHGEF10	0.103986	2.62982	0.123048	0.0575538	0.139578	0.0816027	0.171842	0.0718701	0.116041	1.24969	0.0773092	2.45342	2.56693	0.0854976	0.0939815	1.49216	0.101916	0.0864351	0.109682	0.163403	0.0582384	1.52802	0.108096	0.201052	0.0544403	0.0898232	0.231913	0.0283203	0.0896564	0.0867412	0.137852	0.0504338	0.0740601	3.74305	0.694957	2.69137	2.49307	1.35381	0.0714952	2.74173	1.28387	0.218445	0.0608444	0.051309	2.75529	0.442198	0.082203	0.162979
	SPARC	0.539402	0.962523	0.665961	0.319949	0.0705622	0.493924	0.171482	0.373474	0.410869	0.26173	0.939123	0.951994	0.444815	0.367445	2.98888	0.227543	0.757191	0.512695	0.254672	0.236556	0.210438	0.289182	0.364855	0.781272	1.21992	1.06916	4.53185	2.31012	0.565661	1.25556	0.438357	0.270696	0.441673	1.85012	0.0970703	0.582875	0.76463	1.09851	1.08122	0.54947	0.0590893	0.943059	0.724018	1.26642	0.229185	0.605403	0.180716	0.728975
	ANXA2	0.409185	0.0909412	0.107325	0.39165	8.26324	0.0855427	0.989719	0.21248	0.684168	0.550145	0.9227	1.12549	0.330099	0.380959	0.940751	0.354365	0.184858	0.412613	0.932835	0.403594	1.96715	0.4768	0.523347	1.98754	0.657589	1.07913	0.7043	2.77169	0.260573	0.972359	0.364235	0.0146002	0.140404	0.601036	0.140633	0.539217	0.477725	0.356707	0.056553	1.14093	0.497742	0.0621285	0.511367	2.08998	0.351533	0.376725	0.562052	2.41844
	MANBA	0.149438	1.61261	0.199142	1.17581	0.109481	3.26609	0.143886	7.10417	0.219743	3.1301	0.734223	1.0226	0.787149	1.20326	0.931897	3.21166	0.672909	10.2362	6.85673	5.27132	3.86686	3.33121	0.368231	3.25555	7.82704	0.27246	5.71858	1.0674	0.718929	2.47356	1.59372	1.57125	0.727984	1.54655	1.19348	0.907843	0.604933	1.32501	0.317718	0.356463	0.190483	0.361375	0.49081	3.38297	0.147943	0.566469	0.500151	4.65484
	GNAI3	0.639311	0.132489	0.185065	0.472534	0.473557	0.230693	0.295627	0.0806243	0.166366	0.0456334	0.107882	0.273002	0.0253205	0.202307	0.301847	0.151311	0.0097066	0.104154	0.223306	0.912263	0.149825	1.58616	1.39149	0.108099	0.176037	0.115574	0.253888	0.366557	0.171273	0.106269	0.115739	0.149215	0.0613414	0.235116	0.203567	0.25862	0.264156	0.286125	0.418671	0.180875	0.205148	0.0506047	0.227122	0.164356	0.133227	0.388647	0.170799	0.11903
	MME	0.347549	0.257812	0.183791	0.140834	0.293937	1.73526	0.551522	0.498841	0.348781	0.967241	0.702096	3.87308	0.392054	1.6674	0.275813	0.661765	2.34512	0.574672	0.329427	0.19666	0.756493	1.5064	0.333751	0.861429	0.48022	0.236167	0.328651	0.292865	1.23876	0.274388	0.304376	1.09045	0.0420372	0.352619	0.553096	0.428737	0.19764	0.305248	0.257235	0.40047	1.28387	0.686389	0.630418	0.202865	0.0648812	0.686617	0.924552	0.232203
Figure S1K	label	CP	CP	CP	CP	CP	CP	CP	CP	CP	CP	CP	CP	CP	CP	CP	CP	CP	CP	CP	CP	CP	CP	CP	HC	HC	HC	HC	HC	HC	HC	HC	HC	HC	HC	HC	HC	HC	HC	HC	HC	HC	HC	HC	HC	HC	HC
	CUTA	5.08282	3.73482	3.42425	3.23604	2.15995	8.0948	7.55459	1.99788	2.90797	3.15219	2.48999	2.65761	1.40846	3.2614	3.44253	3.01018	2.98606	2.22064	3.3939	6.34919	6.57083	7.09724	1.22342	1.42727	2.00988	1.18606	1.37832	0.581938	1.22925	1.83561	2.41005	2.83113	1.62435	1.17129	1.21709	2.61649	2.79474	2.23283	2.16386	1.19838	2.69834	3.08123	0.680182	2.47663	3.11916	2.4999
	BCAR1	1.94139	1.08131	1.53895	0.610295	1.56314	1.90357	1.89643	0.0614112	0.55395	2.10021	0.171505	1.2816	3.04639	1.0047	0.67388	1.45304	0.128252	0.201176	11.2874	1.12032	2.77161	0.257817	0.436871	1.13	0.210067	0.130929	0.151002	0.310618	0.318624	1.25543	0.155724	0.226455	0.0804397	0.571552	0.221218	0.152754	2.32229	0.221333	0.630683	0.384727	0.240509	0.226061	1.1471	0.217374	0.106578	0.0846345
	ANXA2	0.376725	0.972359	0.36686	1.21148	0.056553	0.274725	0.343016	0.0766627	0.480474	0.562052	1.22085	1.26397	0.260573	1.0828	0.35757	0.532213	15.7347	0.761087	1.00343	0.468143	0.53093	0.433924	1.07639	11.2174	0.299513	0.15463	0.271821	0.828754	25.428	0.0863036	0.473706	35.7184	20.2775	1.17129	1.3283	2.1077	1.29767	15.4892	0.370813	0.156564	0.880038	0.150676	9.9046	0.449557	1.03291	25.8516
	MANBA	0.566469	2.47356	3.34329	2.83509	0.317718	1.02692	0.393782	4.81875	1.15432	0.500151	3.16133	4.4679	0.718929	3.07879	2.46651	1.74088	1.95371	1.54241	0.787407	0.739804	5.53455	0.326363	1.04733	21.6557	11.726	4.86436	4.40572	5.25882	3.43889	2.37586	1.93854	0.0859763	6.37164	3.49767	9.20176	3.52385	3.38772	2.51823	4.01834	5.05645	2.76416	7.18331	11.0862	1.83039	10.9713	0.295286
	LONP1	0.974692	0.630327	2.58051	1.30308	1.58513	0.704374	9.63247	0.760957	1.36605	1.05822	0.55526	0.598508	0.0927694	1.40527	0.798229	9.87819	0.0810986	6.1714	0.145251	0.216145	4.35012	1.30737	0.637941	0.415999	7.4287	0.240164	0.354731	0.215121	0.571218	0.73359	1.19424	1.11475	0.521027	0.386279	0.0547254	7.08125	3.79939	0.989804	0.030751	0.834379	1.0638	1.44097	0.207219	0.363708	0.331279	2.69806
	DHX9	0.810928	0.144298	1.08662	0.392031	0.196507	0.628758	0.746314	0.134596	0.541835	0.388214	0.784555	0.300994	1.82984	0.722545	0.396955	4.01933	0.293326	0.702777	0.310184	0.173022	0.972305	0.166107	0.995093	3.5578	0.125294	0.22626	0.360853	0.414134	0.0326263	0.218642	0.776233	0.118119	0.386236	1.47037	0.152581	0.0625823	0.089782	0.0766701	0.524271	0.587523	0.301062	0.610454	0.014657	0.701771	0.199426	0.0724956
	GNAI3	0.388647	0.106269	0.450758	0.378255	0.418671	0.212932	0.316912	0.233292	0.31537	0.170799	0.198597	0.277037	0.171273	0.136168	0.0937414	0.316594	0.193577	0.106413	0.435174	0.257116	2.27343	0.19401	0.14741	0.152548	0.0509873	0.171728	0.226063	0.125429	0.753334	0.270177	0.18531	0.109331	0.165484	1.17129	1.3283	0.434908	2.32229	0.0980388	1.21023	1.19838	0.482307	3.08123	0.126192	0.377855	0.63922	0.187201
	MME	0.686617	0.274388	0.457252	0.424999	0.257235	0.434009	0.581086	0.33075	0.57989	0.924552	0.659708	0.582528	1.23876	0.323525	0.261019	0.214393	0.602414	0.516944	0.305512	1.10188	0.13531	0.205816	0.452575	22.1509	0.244711	1.68375	0.712975	0.754226	0.0290584	0.427498	0.666109	0.301623	0.373142	1.52765	3.84217	0.641455	0.341686	2.10149	0.585374	1.02527	0.569459	0.762373	3.02897	0.771066	1.29923	1.13297
	ARHGEF10	0.442198	0.0867412	0.0634994	0.18993	0.0714952	0.129563	0.0445202	0.0580637	0.121679	0.082203	0.844773	0.0492832	0.0896564	0.078468	1.3552	1.52481	1.51746	1.24966	2.65309	0.0405566	0.0197676	0.296432	0.254993	0.0284209	0.0142058	0.0604543	0.101121	0.0548899	0.0695961	0.121799	0.10193	0.0685171	0.0547554	0.29389	1.3283	0.0395399	0.0952583	0.0556422	0.0764779	0.086186	0.215838	0.0346776	0.053075	0.172588	0.0615781	0.0903313
	SPARC	0.605403	1.25556	0.85293	0.572487	1.08122	0.638406	0.334064	0.246838	1.02133	0.180716	0.212074	0.437013	0.565661	0.112682	0.257773	1.03317	0.633955	0.211855	0.647492	0.652824	14.6102	1.49923	0.809482	0.522195	0.170477	0.550093	0.381012	0.576515	0.266235	0.12684	0.629081	0.559817	0.314139	0.355858	0.286498	0.342398	3.07657	0.243196	0.760341	0.224175	0.511869	0.292518	0.318287	0.604684	0.20416	0.329793
[truncated: 488 more columns]

## Sheet: Figure S1L
Group	Risk_Score_Top 10 biomarkers	Risk_Score_SPARC*DHX9*MANBA
CP	0.986649	0.512702
CP	0.94816	0.952537
CP	0.59304	0.699717
CP	0.863337	0.471503
CP	0.786558	0.887867
CP	0.942038	0.828454
CP	0.98606	0.795396
CP	0.972381	0.940011
CP	0.699969	0.615591
CP	0.990763	0.987755
CP	0.998413	0.577545
CP	0.724624	0.503539
CP	0.831812	0.4722
CP	0.765591	0.46456
CP	0.968658	0.888177
CP	0.9507	0.849691
CP	0.95882	0.831284
CP	0.628166	0.642714
CP	0.756656	0.842368
CP	0.836291	0.920549
CP	0.526814	0.465639
CP	0.990756	0.758481
CP	0.356657	0.421006
CP	0.885464	0.298586
CP	0.999183	0.765705
CP	0.927206	0.795292
CP	0.999928	0.981146
CP	0.969485	0.645365
CP	0.995546	0.991613
CP	0.996792	0.999748
CP	0.984236	0.649327
CP	0.602038	0.757985
CP	0.999999	0.999988
CP	0.995813	0.995958
CP	0.993917	0.995846
CP	0.993889	0.977462
CP	0.999271	0.931365
CP	0.921029	0.986398
HC	0.101599	0.279194
HC	0.00819431	0.115635
HC	0.501118	0.445719
HC	0.153991	0.518282
HC	0.288728	0.302632
HC	0.0972148	0.375742
HC	0.0180703	0.14613
HC	0.081241	0.471953
HC	0.226122	0.410845
HC	0.38392	0.183667
HC	0.0202438	0.0450457
HC	0.0186565	0.0881754
HC	0.104884	0.406779
HC	0.103744	0.182046
HC	0.2233	0.148161
HC	0.0389586	0.100111
HC	0.216546	0.310714
HC	0.538354	0.310244
HC	0.142982	0.282495
HC	0.00830321	0.210458
HC	0.0265538	0.128724
HC	0.227269	0.603527
HC	0.0727726	0.296971
HC	0.541796	0.419282
HC	0.0394035	0.520989
HC	0.0561296	0.224923
HC	0.0831598	0.414881
HC	0.205104	0.184169
HC	0.0141802	0.0706529
HC	0.0795036	0.298679
HC	0.0295881	0.0731853
HC	0.0217182	0.328934

## Sheet: Figure S2A
Birth_weight	Gestational_age	reactome_plasma_lipoprotein_clearance
1350	203	0.19278
2800	287	0.150893
1550	210	0.12682
2050	224	0.129908
3200	252	0.162417
2450	245	0.160241
3000	273	0.160413
3200	273	0.129191
5250	287	0.134731
4000	280	0.117602
2600	238	0.16795
3150	280	0.157805
3350	273	0.150572
1950	280	0.0767281
2800	280	0.146628
4000	280	0.138084
3800	280	0.163165
2700	280	0.103736
4000	280	0.121979
3300	224	0.11996
4000	196	0.14534
1750	231	0.161635
2500	280	0.110016
3300	280	0.132056
3150	280	0.124862
2500	227	0.122699
2500	224	0.172428
3300	280	0.17187
3800	280	0.208118
4000	280	0.144647
1650	231	0.176655
5000	273	0.126603
3300	NA	0.0682056
1460	217	0.154721
4000	280	0.141091
3300	266	0.160386
3800	280	0.11955
3500	280	0.12433
3350	280	0.0863934
2700	252	0.162336
950	189	0.151366
3150	280	0.133867
3250	273	0.173757
2130	238	0.184178
1400	196	0.199237
1100	196	0.170324
2150	238	0.146794
1600	203	0.115976
3400	259	0.130182
1900	224	0.209382
3500	280	0.155069
2650	252	0.116493
1700	224	0.132242
2900	259	0.112365
3100	266	0.20822
2550	280	0.110823
3350	280	0.099265
3500	280	0.154526
3900	280	0.157151
2400	252	0.0992099
2450	238	0.161311
1700	224	0.177931
2400	238	0.107753
NA	280	0.218428
3100	280	0.182788
3100	270	0.164378
1550	252	0.101708
1700	284	0.209668
3150	260	0.169154
1700	211	0.211343
2500	280	0.176331
2900	280	0.197086
3300	274	0.148124
2500	247	0.149376
2900	271	0.160382
3900	275	0.181789
3450	280	0.147011
1600	214	0.159554
1300	213	0.138693
3500	280	0.173093
4300	287	0.174151
2350	280	0.140376
3300	266	0.112589
3600	280	0.173086
3100	280	0.208839
1800	210	0.176341
3700	280	0.144196
1700	238	0.130848
1700	208	0.164574
3800	280	0.112941
2100	280	0.136213
3800	280	0.200948
3600	287	0.191682
3500	280	0.102206
3000	280	0.187757
2600	273	0.117504
2750	249	0.102821
3500	280	0.196869
3400	259	0.155174
2000	235	0.220575
2500	280	0.128183
2350	255	0.190921
3000	280	0.0708254
2900	274	0.179016
2900	294	0.0882205
3550	284	0.132588
4200	292	0.0820264
3500	294	0.161061
1720	207	0.171344
4150	287	0.169652
2700	250	0.152233
3650	265	0.161867
3250	273	0.15364
3200	280	0.129874
1450	204	0.180749
1260	247	0.17894
1250	224	0.148522
1700	210	0.0998378
2600	280	0.170624
NA	189	0.160443
3950	280	0.141144
3000	280	0.151065
3600	280	0.160415
2200	231	0.216531
2600	257	0.170078
4100	282	0.121788
2600	273	0.168787
1900	224	0.180782
2100	224	0.17111
2200	243	0.151533
2700	277	0.159334
1280	203	0.184132
2900	266	0.154675
1000	212	0.159743
3100	280	0.102177
2250	280	0.162624
4300	280	0.173751
4200	280	0.153947
3300	265	0.121912
3300	280	0.138313
3000	273	0.114674
1400	217	0.128241
1800	221	0.154851
2550	244	0.134112
2800	265	0.132623
3600	266	0.129844
3550	270	0.144439
3900	262	0.0845532
3050	266	0.201606
3700	280	0.14458
2100	238	0.143463
3550	280	0.121567
NA	280	0.131619
2900	280	0.175461
3250	280	0.122214
NA	280	0.168605
3000	280	0.126207
3500	282	0.152633
3200	287	0.187249
3450	287	0.148856
1600	226	0.156109
3250	280	0.155646
3200	273	0.130893
1400	202	0.130031
3000	266	0.140156
1900	224	0.110546
3400	280	0.166553
NA	273	0.176887
3400	257	0.130223
3760	280	0.129968
2650	280	0.124366
3400	280	0.152165
3000	280	0.176538
2500	280	0.131452
2680	200	0.149558
3300	266	0.104031
3100	280	0.0979927
2300	245	0.163735
2100	254	0.186887
2100	231	0.193071
3650	272	0.157218
3350	280	0.129546
2150	228	0.153429
3300	266	0.158774
2550	248	0.0878292
3100	280	0.12086
3810	266	0.142141
NA	196	0.156491
3000	273	0.164463
1500	229	0.158719
1900	228	0.150397
3100	259	0.192412
3900	270	0.159486
1580	210	0.121727
3400	282	0.0798086
1400	215	0.149123
2580	263	0.175224
3050	283	0.156303
3250	287	0.185986
1750	238	0.114982
NA	NA	0.213722
2400	224	0.190618
3600	279	0.151951
2300	245	0.181829
3600	267	0.16848
1300	196	0.195677
1750	196	0.151336
2500	257	0.209844
1600	224	0.155115
2000	238	0.183428
3400	280	0.127269
2350	245	0.147868
1800	227	0.155633
2150	280	0.190116
1000	199	0.136187
3600	280	0.113957
2800	280	0.22758
3200	280	0.164037
2160	196	0.150631
3950	284	0.149576
3300	280	0.146322
2200	224	0.134024
4650	274	0.145862
3500	259	0.107832
2900	287	0.206564
2000	245	0.143918
2000	231	0.203295
2200	252	0.198199
2250	231	0.170507
3300	280	0.186703
2750	280	0.19984
2200	266	0.185245
2850	269	0.160456
1180	204	0.208864
4400	280	0.134556
3810	282	0.221512
1900	224	0.11227
3000	245	0.209969
2700	253	0.133988
2700	245	0.137482
1900	224	0.154004
1900	238	0.151647
2300	280	0.122164
4000	280	0.145308
900	205	0.256001
3500	280	0.10832
3000	270	0.157878
2750	280	0.145947
1500	207	0.182405
1300	189	0.138964
3600	280	0.208053
3550	280	0.164608
2400	252	0.0720485
2600	251	0.121576
3000	266	0.131349
2940	254	0.182315
1600	224	0.192255
850	213	0.195097
3300	275	0.196287
2700	266	0.13859
2900	224	0.166864
2100	273	0.124015
1800	224	0.172844
3650	280	0.140222
2950	280	0.267755
1450	217	0.205155
3300	280	0.196501
NA	238	0.214436
2700	266	0.215367
1800	210	0.233983
1500	210	0.167457
3500	280	0.116669
1400	217	0.143172
4250	280	0.126592
2500	259	0.173509
2750	280	0.144143
1500	196	0.187221
3400	266	0.148363

## Sheet: Figure S2B
Group	kegg_antigen_processing_and_presentation	gobp_cellular_response_to_lipoprotein_particle_stimulus
levels I_III	0.0307558	-0.0476191
levels I_III	-0.0908237	0.0381069
levels I_III	-0.0181115	0.0646834
levels I_III	-0.0707227	-0.0350289
levels I_III	0.0194193	0.0289374
levels I_III	-0.0533815	-0.00873539
levels I_III	0.0190959	0.0661918
levels I_III	0.00678004	0.0513116
levels I_III	0.0353887	-0.0608794
levels I_III	0.0356966	-0.0465309
levels I_III	0.00432467	0.0401988
levels I_III	-0.0436676	-0.0353027
levels I_III	0.0786395	0.100494
levels I_III	0.000974838	0.0837365
levels I_III	0.00271988	-0.0418304
levels I_III	0.0506851	0.0265505
levels I_III	0.0265289	0.00421353
levels I_III	-0.0159338	0.0260571
levels I_III	0.00371447	0.0402315
levels I_III	-0.0608698	0.0263769
levels I_III	-0.0447157	-0.0610622
levels I_III	0.0327774	0.0172041
levels I_III	0.11939	0.0698494
levels I_III	-0.0103076	0.0627143
levels I_III	0.0201378	-0.0320817
levels I_III	-0.0216533	-0.0034274
levels I_III	-0.0353669	-0.0398077
levels I_III	-0.0253215	-0.0167362
levels I_III	0.0845262	0.0494535
levels I_III	0.0290069	0.0817766
levels I_III	-0.0230441	0.116911
levels I_III	-0.0387909	-0.0354023
levels I_III	-0.00101455	0.0305677
levels I_III	-0.014699	0.0474414
levels I_III	0.0113351	0.0833796
levels I_III	0.0362384	0.0403475
levels I_III	-0.038776	-0.0454957
levels I_III	-0.0100785	0.0210961
levels I_III	0.0133936	0.040699
levels I_III	0.00345129	0.00567867
levels I_III	-0.00650522	0.0208889
levels I_III	-0.0763119	-0.0808848
levels I_III	-0.000925965	-0.0689187
levels I_III	-0.0461644	-0.0282536
levels I_III	-0.0119078	0.0498666
levels I_III	-0.00242212	0.0944343
levels I_III	-0.0526112	-0.0657114
levels I_III	-0.0215722	-0.0393125
levels I_III	0.0860783	-0.0152764
levels I_III	-0.0317625	0.0270695
levels I_III	0.0286609	0.0456878
levels I_III	-0.000456419	0.105766
levels I_III	0.0138255	0.0658748
levels I_III	-0.0373718	0.0316476
levels I_III	-0.00908881	-0.0828374
levels I_III	0.0100567	-0.043773
levels I_III	-0.0103763	-0.0442784
levels I_III	-0.0336147	0.040348
levels I_III	-0.00511226	0.0433
levels I_III	-0.0397365	-0.0469365
levels I_III	-0.0130747	0.0596282
levels I_III	0.0326027	-0.0658687
levels I_III	0.0141286	-0.00676464
levels I_III	-0.0462657	0.00335963
levels I_III	0.036067	0.0830411
levels I_III	0.0621776	0.0602063
levels I_III	-0.00781479	-0.00498983
levels I_III	-0.00659964	-0.0255933
levels I_III	-0.0169054	0.0565459
levels I_III	0.0215552	0.0655161
levels I_III	0.0176567	0.0370071
levels I_III	0.0062368	0.00709149
levels I_III	-0.0264861	0.0775651
levels I_III	-0.016483	-0.0665182
levels I_III	-0.0460488	-0.0531223
levels I_III	0.0192306	0.0903757
levels I_III	0.0109677	0.0213229
levels I_III	0.0560853	0.0796366
levels I_III	-0.0255713	0.0274624
levels I_III	0.0679044	0.00106139
levels I_III	0.0460418	0.0640732
levels I_III	-0.0206964	0.0230421
levels I_III	-0.0396807	0.00952243
levels I_III	-0.0525827	-0.0174101
levels I_III	0.0484165	0.0717325
levels I_III	0.00483109	0.0227777
levels I_III	0.019688	0.0607359
levels I_III	0.000796342	0.0685539
levels I_III	0.0286428	0.0366716
levels I_III	0.00468262	0.0413622
levels I_III	-0.0518579	-0.0141175
levels I_III	0.00193405	0.0727183
levels I_III	0.0129723	-0.0558208
levels I_III	-0.0191172	-0.0530834
levels I_III	-0.012932	0.099576
levels I_III	-0.0594947	0.0392288
levels I_III	-0.0115455	0.0134613
levels I_III	-0.00438214	0.0160154
levels I_III	0.00124873	0.129133
levels I_III	-0.0136173	-0.0698107
levels I_III	-0.020917	0.10504
levels I_III	0.0414933	-0.0767979
levels I_III	0.0347263	0.0871402
levels I_III	-0.0849964	0.0566916
levels I_III	0.0521378	0.0450505
levels I_III	0.0103658	0.0652268
levels I_III	-0.0251557	0.000342203
levels I_III	0.0174113	0.0618608
levels I_III	0.00541662	0.0060412
levels I_III	-0.0775799	-0.0656006
levels I_III	-0.0416035	-0.0130936
levels I_III	-0.0159185	0.0864279
levels I_III	0.00171925	0.0618951
levels I_III	0.0358119	0.0923671
levels I_III	-0.0268057	0.0482763
levels I_III	0.00455281	0.0303538
levels I_III	-0.000560674	0.0581176
levels I_III	0.0361343	0.0313024
levels I_III	0.00206911	-0.000923793
levels I_III	-0.0290713	0.0778101
levels I_III	0.0470103	-0.0315509
levels I_III	0.0239713	0.0221693
levels I_III	-0.0189015	0.0658182
levels I_III	-0.00479207	-0.065501
levels I_III	0.0283643	0.00712509
levels I_III	-0.0365996	0.0890954
levels I_III	-0.0456003	0.0350621
levels I_III	0.0354164	-0.02083
levels I_III	-0.019978	0.0175115
levels I_III	0.0414732	-0.0267981
levels I_III	-0.002066	0.0531177
levels I_III	0.0467412	-0.0205717
levels I_III	0.0308846	0.099057
levels I_III	0.056047	0.0195679
levels I_III	0.0742318	0.0781643
levels I_III	0.0349179	0.0597185
levels I_III	0.0754816	-0.0199367
levels I_III	0.0108806	0.122305
levels I_III	-0.0489066	0.047616
levels I_III	0.0227287	0.012784
levels I_III	0.00170438	0.00653444
levels I_III	0.00743911	-0.0405024
levels I_III	-0.0595132	0.0137793
levels I_III	0.0556126	0.0274138
levels I_III	-0.0164462	-0.0200351
levels I_III	0.0444407	0.14846
levels I_III	0.0144989	-0.0410465
levels I_III	0.033461	0.0100203
levels I_III	0.0603378	0.0248829
levels I_III	-0.0357689	0.0613019
levels I_III	0.00422345	0.00841749
levels I_III	0.00685943	0.0293069
levels I_III	-0.0189091	0.00976839
levels I_III	-0.0444032	0.0946784
levels I_III	0.0394859	0.0236101
levels I_III	-0.0104006	0.0460343
levels I_III	0.00786264	0.0992035
levels I_III	-0.00469186	-0.0353001
levels I_III	-0.0308376	0.155182
levels I_III	0.0465867	-0.0671277
levels I_III	0.0478646	0.0254572
levels I_III	0.0231932	0.102232
levels I_III	0.031148	-0.0591882
levels I_III	-0.00750146	0.0548109
levels I_III	0.0377287	0.0340511
levels I_III	0.00738797	-0.00537358
levels I_III	-0.0258551	0.0307739
levels I_III	-0.019543	0.0468387
levels I_III	0.00263789	0.0163428
levels I_III	-0.0611242	0.0131482
levels I_III	0.00533001	0.0748688
levels I_III	0.0223462	0.038583
levels I_III	0.0437929	0.105505
levels I_III	0.0572609	0.0579609
levels I_III	0.0221148	-0.00361492
levels I_III	-0.0022771	-0.018299
levels I_III	0.0511821	0.0558588
levels I_III	0.0313026	0.030263
levels I_III	0.0624392	0.112665
levels I_III	0.0443203	-0.0290373
levels I_III	0.051481	0.0496334
levels I_III	0.0261625	0.0213885
levels I_III	-0.0475384	0.00278016
levels I_III	0.0152222	0.0890098
levels I_III	0.0331031	0.0545857
levels I_III	0.0439346	0.00309998
levels I_III	0.0157258	-0.0620551
levels I_III	0.0602113	-0.0272143
levels I_III	0.170006	0.0988675
levels I_III	0.0220221	0.0189446
levels I_III	0.0450384	0.00488098
levels I_III	0.0313253	-0.0318426
levels I_III	-0.0260721	-0.0991827
levels I_III	0.0798662	-0.0220135
levels I_III	0.0347029	0.00152743
levels I_III	0.0626996	0.0384939
levels I_III	-0.0276271	0.012162
levels I_III	0.0319934	0.103006
levels I_III	0.03137	0.0781172
levels I_III	0.0623367	0.188911
levels I_III	0.0352406	0.0756827
levels I_III	0.032517	-0.0468619
levels I_III	0.00132064	0.0855696
levels I_III	0.0309469	0.0535294
levels I_III	0.0254702	0.0424731
levels I_III	0.0621729	0.0697027
levels I_III	0.0160901	0.033206
levels I_III	0.134395	0.0263478
levels I_III	0.031765	-0.0717761
levels I_III	-0.0207029	0.0258521
levels I_III	0.0477182	0.0206612
levels I_III	-0.0216035	-0.0573813
levels I_III	0.0113308	-0.0860103
levels I_III	-0.0133627	0.00869898
levels I_III	0.0420312	-0.0602433
levels IV and V	0.0147504	0.0685247
levels IV and V	-0.0241198	0.0586311
levels IV and V	-0.0557469	-0.0356491
levels IV and V	0.0641223	0.0959236
levels IV and V	0.0293056	0.00972319
levels IV and V	0.00576851	-0.0379822
levels IV and V	0.0131302	0.0255734
levels IV and V	0.0437122	-0.0311434
levels IV and V	-0.0523949	0.0895877
levels IV and V	-0.00478799	0.0621274
levels IV and V	0.0357815	0.0713225
levels IV and V	0.0125144	-0.0134565
levels IV and V	-0.0147704	-0.0411305
levels IV and V	0.0250506	-0.0190221
levels IV and V	0.0164891	0.0057785
levels IV and V	0.0256321	-0.0707483
levels IV and V	0.0517381	0.0441207
levels IV and V	0.0164699	0.118697
levels IV and V	0.106802	0.164525
levels IV and V	0.0214403	0.102227
levels IV and V	0.00141679	-0.0318362
levels IV and V	0.0366598	0.15284
levels IV and V	-0.0405769	0.0456133
levels IV and V	-0.041452	0.0556415
levels IV and V	-0.00633538	0.046326
levels IV and V	0.034461	0.110063
levels IV and V	-0.0426772	0.0211112
levels IV and V	0.0291475	0.118959
levels IV and V	0.00139857	0.108745
levels IV and V	0.036849	0.0649239
levels IV and V	0.0145944	0.0659635
levels IV and V	0.0431674	0.107355
levels IV and V	0.0598784	-0.0437569
levels IV and V	0.0416804	0.167323
levels IV and V	-0.122486	0.0387815
levels IV and V	0.0243873	-0.0178719
levels IV and V	0.028609	-0.0199934
levels IV and V	0.0518046	-0.069542
levels IV and V	0.0314491	0.0685162
levels IV and V	0.0454669	-0.0514016
levels IV and V	-0.0173925	0.0248983
levels IV and V	0.0345451	0.0945406
levels IV and V	0.0283842	0.135158
levels IV and V	-0.0308511	-0.0378535
levels IV and V	0.0697441	0.0162032
levels IV and V	0.0409459	0.115697
levels IV and V	0.0496144	0.0284449
levels IV and V	0.0385113	-0.00383173
levels IV and V	0.0488451	-0.0440533
levels IV and V	0.112002	0.0936673
levels IV and V	0.0707622	0.0114895
levels IV and V	-0.0438011	0.0234461
levels IV and V	0.0517441	0.0489311
levels IV and V	0.0313151	0.0516611
levels IV and V	0.0123195	0.131459
levels IV and V	0.118675	0.0234852
levels IV and V	-0.0366341	0.108181
levels IV and V	0.0612716	0.142439
levels IV and V	0.0577015	0.126496
levels IV and V	0.0977978	0.074433
levels IV and V	0.00896234	0.0293362
levels IV and V	0.0331866	-0.0795569
levels IV and V	0.0530691	0.0579694

## Sheet: Figure S3A
Protein	MMgreen	p.MMgreen	GS.gmfcs	p.GS.gmfcs
IGHA1	-0.302007	9.94239e-09	-0.160548	0.00274435
IGHA2	-0.327227	4.45177e-10	-0.156616	0.0034922
IGHV1-18	0.799723	3.20315e-78	0.231678	1.34142e-05
IGHV1-2	0.394945	2.30573e-14	0.233688	1.12275e-05
IGHV1-24	0.584236	4.73139e-33	0.220682	3.45449e-05
IGHV1-3	0.568961	4.54772e-31	0.166634	0.00187013
IGHV1-46	0.616987	1.12535e-37	0.149781	0.00524197
IGHV1-58	0.382309	1.74025e-13	0.144381	0.00714445
IGHV1-69	0.472204	1.2872e-20	0.103419	0.0546175
IGHV1-69-2	0.537974	2.38475e-27	0.135951	0.0113594
IGHV1-69D	0.443889	3.87862e-18	0.0831893	0.12247
IGHV1-8	0.584386	4.51881e-33	0.143115	0.00767125
IGHV3-11	0.756215	2.43364e-65	0.222356	3.00021e-05
IGHV3-13	0.756602	1.92217e-65	0.223928	2.62555e-05
IGHV3-15	0.566158	1.02467e-30	0.178924	0.000828342
IGHV3-20	0.75611	2.59399e-65	0.222448	2.97692e-05
IGHV3-21	0.763444	2.75732e-67	0.236953	8.37997e-06
IGHV3-23	0.852091	9.53351e-99	0.238162	7.51197e-06
IGHV3-30	0.822501	2.5953e-86	0.213217	6.39399e-05
IGHV3-30-3	0.822605	2.37005e-86	0.213049	6.48139e-05
IGHV3-30-5	0.822501	2.5953e-86	0.213217	6.39399e-05
IGHV3-33	0.799846	2.91515e-78	0.194361	0.000275852
IGHV3-38	0.656912	4.2022e-44	0.127107	0.0180122
IGHV3-43	0.756602	1.92217e-65	0.223928	2.62555e-05
IGHV3-43D	0.756602	1.92217e-65	0.223928	2.62555e-05
IGHV3-48	0.759999	2.37912e-66	0.196655	0.00023253
IGHV3-53	0.871755	1.26639e-108	0.196852	0.000229127
IGHV3-66	0.800386	1.92817e-78	0.187501	0.000454479
IGHV3-74	0.499054	3.43634e-23	0.12402	0.0210289
IGHV3-9	0.729995	8.10033e-59	0.168819	0.00162436
IGHV4-34	0.607752	2.56826e-36	0.170358	0.00146941
IGHV4-39	0.595127	1.57047e-34	0.274629	2.10254e-07
IGHV5-51	0.732013	2.71656e-59	0.274391	2.156e-07
IGHV7-4-1	0.508893	3.42579e-24	0.142626	0.0078843
IGKV1-33	0.601867	1.78754e-35	0.10439	0.0523744
IGKV1D-33	0.601867	1.78754e-35	0.10439	0.0523744
IGLV1-36	0.42691	9.29209e-17	0.136038	0.0113066
IGLV3-10	0.434154	2.44922e-17	0.240453	6.09586e-06
IGLV6-57	0.646703	2.28492e-42	0.265061	5.66422e-07
LIMA1	0.338221	1.04798e-10	0.0600435	0.265349

## Sheet: Figure S3B
#node1	node2	node1_string_id	node2_string_id	neighborhood_on_chromosome	gene_fusion	phylogenetic_cooccurrence	homology	coexpression	experimentally_determined_interaction	database_annotated	automated_textmining	combined_score
ARHGEF10	ARHGEF10L	9606.ENSP00000431012	9606.ENSP00000355060	0	0	0	0.897	0	0.322	0	0.13	0.384
ARHGEF10L	HSPA6	9606.ENSP00000355060	9606.ENSP00000310219	0	0	0	0	0.057	0	0	0.228	0.242
BCAP31	HSPA9	9606.ENSP00000392330	9606.ENSP00000297185	0	0	0	0	0.079	0.164	0	0.585	0.653
BCAP31	MTOR	9606.ENSP00000392330	9606.ENSP00000354558	0	0	0	0	0.068	0	0	0.134	0.159
CKAP5	HSPA9	9606.ENSP00000432768	9606.ENSP00000297185	0	0	0	0	0.097	0.163	0	0.063	0.229
CKAP5	MTOR	9606.ENSP00000432768	9606.ENSP00000354558	0	0	0	0	0.099	0.125	0	0.088	0.218
H3-3A	HSPA6	9606.ENSP00000355780	9606.ENSP00000310219	0	0	0	0	0.074	0.057	0	0.106	0.151
H3-3A	MTOR	9606.ENSP00000355780	9606.ENSP00000354558	0	0	0	0	0	0.095	0	0.123	0.172
HSPA6	RANBP2	9606.ENSP00000310219	9606.ENSP00000283195	0	0	0	0	0.093	0.126	0.4	0.102	0.515
HSPA6	HSPA9	9606.ENSP00000310219	9606.ENSP00000297185	0	0	0.076	0.928	0.195	0.091	0.5	0.452	0.781
HSPA9	RANBP2	9606.ENSP00000297185	9606.ENSP00000283195	0	0	0	0	0.109	0.126	0.4	0.133	0.541
HSPA9	MTOR	9606.ENSP00000297185	9606.ENSP00000354558	0	0	0	0	0.072	0.073	0	0.242	0.291
MTOR	RANBP2	9606.ENSP00000354558	9606.ENSP00000283195	0	0	0	0	0.117	0.093	0	0.127	0.24
APOA1	SERPINE1	9606.ENSP00000236850	9606.ENSP00000223095	0	0	0	0	0.057	0.045	0	0.681	0.687
APOA1	C5	9606.ENSP00000236850	9606.ENSP00000223642	0	0	0	0	0.15	0	0	0.396	0.465
APOA1	VTN	9606.ENSP00000236850	9606.ENSP00000226218	0	0	0	0	0.363	0	0	0.632	0.755
APOA1	APOC3	9606.ENSP00000236850	9606.ENSP00000227667	0	0	0	0	0.83	0.077	0.8	0.998	0.999
APOA1	C7	9606.ENSP00000236850	9606.ENSP00000322061	0	0	0	0	0.054	0	0	0.449	0.456
APOA1	CFH	9606.ENSP00000236850	9606.ENSP00000356399	0	0	0	0	0.044	0	0	0.471	0.472
APOA1	F7	9606.ENSP00000236850	9606.ENSP00000364731	0	0	0	0	0.123	0	0	0.445	0.492
APOA1	C1S	9606.ENSP00000236850	9606.ENSP00000385035	0	0	0	0	0.06	0	0	0.517	0.527
APOA1	CFHR2	9606.ENSP00000236850	9606.ENSP00000356385	0	0	0	0	0.067	0.049	0	0.527	0.543
APOA1	PLG	9606.ENSP00000236850	9606.ENSP00000308938	0	0	0	0	0.165	0	0	0.524	0.585
APOA1	CFB	9606.ENSP00000236850	9606.ENSP00000416561	0	0	0	0	0.105	0	0	0.623	0.648
APOA1	F2	9606.ENSP00000236850	9606.ENSP00000308541	0	0	0	0	0.782	0	0	0.68	0.927
APOA1	APOA4	9606.ENSP00000236850	9606.ENSP00000350425	0	0	0.103	0.699	0.532	0	0.8	0.89	0.989
APOA1	APOC2	9606.ENSP00000236850	9606.ENSP00000466775	0	0	0	0	0.181	0.241	0.8	0.983	0.997
APOA1	CLU	9606.ENSP00000236850	9606.ENSP00000315130	0	0	0	0	0.094	0.077	0.72	0.994	0.998
APOA1	APOC1	9606.ENSP00000236850	9606.ENSP00000465356	0	0	0	0	0.16	0.248	0.72	0.992	0.998
APOA1	APOE	9606.ENSP00000236850	9606.ENSP00000252486	0	0	0	0	0.222	0.114	0.8	0.999	0.999
APOA4	VTN	9606.ENSP00000350425	9606.ENSP00000226218	0	0	0	0	0.139	0	0	0.4	0.461
APOA4	APOC3	9606.ENSP00000350425	9606.ENSP00000227667	0	0	0	0	0.783	0	0.8	0.982	0.999
APOA4	APOE	9606.ENSP00000350425	9606.ENSP00000252486	0	0	0	0.635	0.042	0	0.8	0.979	0.995
APOA4	PLG	9606.ENSP00000350425	9606.ENSP00000308938	0	0	0	0	0.135	0	0	0.537	0.582
APOA4	CLU	9606.ENSP00000350425	9606.ENSP00000315130	0	0	0	0	0	0	0.72	0.918	0.976
APOA4	CFB	9606.ENSP00000350425	9606.ENSP00000416561	0	0	0	0	0.082	0	0	0.614	0.63
APOA4	APOC1	9606.ENSP00000350425	9606.ENSP00000465356	0	0	0	0	0.086	0	0.72	0.891	0.969
APOA4	APOC2	9606.ENSP00000350425	9606.ENSP00000466775	0	0	0	0	0.148	0	0.8	0.934	0.987
APOC1	APOC3	9606.ENSP00000465356	9606.ENSP00000227667	0	0	0	0	0.18	0	0.9	0.992	0.999
APOC1	APOE	9606.ENSP00000465356	9606.ENSP00000252486	0	0	0	0	0.816	0	0.72	0.996	0.999
APOC1	F2	9606.ENSP00000465356	9606.ENSP00000308541	0	0	0	0	0.388	0	0	0.185	0.479
APOC1	PLG	9606.ENSP00000465356	9606.ENSP00000308938	0	0	0	0	0.203	0	0	0.385	0.489
APOC1	C1QB	9606.ENSP00000465356	9606.ENSP00000313967	0	0	0	0	0.224	0	0	0.279	0.416
APOC1	CLU	9606.ENSP00000465356	9606.ENSP00000315130	0	0	0	0	0.044	0	0.72	0.896	0.969
APOC1	APOC2	9606.ENSP00000465356	9606.ENSP00000466775	0	0	0	0	0.28	0	0.9	0.999	0.999
APOC2	VTN	9606.ENSP00000466775	9606.ENSP00000226218	0	0	0	0	0.125	0	0	0.353	0.41
APOC2	APOC3	9606.ENSP00000466775	9606.ENSP00000227667	0	0	0	0	0.225	0	0.9	0.997	0.999
APOC2	APOE	9606.ENSP00000466775	9606.ENSP00000252486	0	0	0	0	0.139	0.564	0.8	0.998	0.999
APOC2	PLG	9606.ENSP00000466775	9606.ENSP00000308938	0	0	0	0	0.175	0	0	0.388	0.474
APOC2	CLU	9606.ENSP00000466775	9606.ENSP00000315130	0	0	0	0	0	0	0.72	0.848	0.955
APOC3	VTN	9606.ENSP00000227667	9606.ENSP00000226218	0	0	0	0	0.404	0	0	0.328	0.582
APOC3	CFB	9606.ENSP00000227667	9606.ENSP00000416561	0	0	0	0	0.109	0	0	0.493	0.528
APOC3	PLG	9606.ENSP00000227667	9606.ENSP00000308938	0	0	0	0	0.475	0	0	0.323	0.629
APOC3	F2	9606.ENSP00000227667	9606.ENSP00000308541	0	0	0	0	0.79	0.329	0	0.275	0.889
APOC3	CLU	9606.ENSP00000227667	9606.ENSP00000315130	0	0	0	0	0.042	0	0.72	0.73	0.921
APOC3	APOE	9606.ENSP00000227667	9606.ENSP00000252486	0	0	0	0	0.131	0	0.8	0.998	0.999
APOE	SERPINE1	9606.ENSP00000252486	9606.ENSP00000223095	0	0	0	0	0.081	0	0	0.583	0.601
APOE	C5	9606.ENSP00000252486	9606.ENSP00000223642	0	0	0	0	0.084	0	0	0.515	0.536
APOE	VTN	9606.ENSP00000252486	9606.ENSP00000226218	0	0	0	0	0.139	0.045	0	0.988	0.989
APOE	C2	9606.ENSP00000252486	9606.ENSP00000299367	0	0	0	0	0.161	0	0	0.317	0.402
APOE	F2	9606.ENSP00000252486	9606.ENSP00000308541	0	0	0	0	0.116	0	0	0.418	0.463
APOE	CFI	9606.ENSP00000252486	9606.ENSP00000378131	0	0	0	0	0.068	0	0	0.545	0.557
APOE	PLG	9606.ENSP00000252486	9606.ENSP00000308938	0	0	0	0	0.044	0	0	0.651	0.652
APOE	CFB	9606.ENSP00000252486	9606.ENSP00000416561	0	0	0	0	0.13	0	0	0.67	0.7
APOE	C1QB	9606.ENSP00000252486	9606.ENSP00000313967	0	0	0	0	0.18	0	0	0.655	0.705
APOE	CFH	9606.ENSP00000252486	9606.ENSP00000356399	0	0	0	0	0.103	0.292	0	0.94	0.958
APOE	CLU	9606.ENSP00000252486	9606.ENSP00000315130	0	0	0	0	0.241	0	0.72	0.997	0.999
C1QB	C2	9606.ENSP00000313967	9606.ENSP00000299367	0	0	0	0	0.382	0.051	0.9	0.502	0.966
C1QB	CFH	9606.ENSP00000313967	9606.ENSP00000356399	0	0	0	0	0.102	0	0	0.479	0.512
C1QB	CFB	9606.ENSP00000313967	9606.ENSP00000416561	0	0	0	0	0.081	0.051	0	0.509	0.534
C1QB	CLU	9606.ENSP00000313967	9606.ENSP00000315130	0	0	0	0	0.066	0	0	0.592	0.602
C1QB	C1S	9606.ENSP00000313967	9606.ENSP00000385035	0	0	0	0	0.174	0.625	0.9	0.88	0.995
C1S	C5	9606.ENSP00000385035	9606.ENSP00000223642	0	0	0	0	0.095	0.127	0	0.501	0.571
C1S	VTN	9606.ENSP00000385035	9606.ENSP00000226218	0	0	0	0	0.134	0	0	0.643	0.678
C1S	C2	9606.ENSP00000385035	9606.ENSP00000299367	0	0	0	0.56	0.152	0.292	0.9	0.273	0.95
C1S	CLU	9606.ENSP00000385035	9606.ENSP00000315130	0	0	0	0	0.226	0	0	0.678	0.74
C1S	C7	9606.ENSP00000385035	9606.ENSP00000322061	0	0	0	0	0.209	0	0	0.398	0.504
C1S	CFHR2	9606.ENSP00000385035	9606.ENSP00000356385	0	0	0	0	0.101	0.046	0	0.359	0.402
C1S	CFH	9606.ENSP00000385035	9606.ENSP00000356399	0	0	0	0	0.353	0	0	0.621	0.744
C1S	CFI	9606.ENSP00000385035	9606.ENSP00000378131	0	0	0.123	0.592	0.231	0	0	0.267	0.463
C1S	CFB	9606.ENSP00000385035	9606.ENSP00000416561	0	0	0	0.559	0.27	0	0	0.497	0.617
C2	C5	9606.ENSP00000299367	9606.ENSP00000223642	0	0	0	0	0.152	0.126	0.5	0.532	0.803
C2	VTN	9606.ENSP00000299367	9606.ENSP00000226218	0	0	0	0	0.214	0	0	0.329	0.45
C2	CFD	9606.ENSP00000299367	9606.ENSP00000468253	0	0	0	0	0.062	0	0	0.395	0.408
C2	F2	9606.ENSP00000299367	9606.ENSP00000308541	0	0	0	0.564	0.134	0	0	0.379	0.439
C2	C7	9606.ENSP00000299367	9606.ENSP00000322061	0	0	0	0	0.062	0	0	0.476	0.488
C2	PLG	9606.ENSP00000299367	9606.ENSP00000308938	0	0	0	0	0.138	0	0	0.478	0.532
C2	CFB	9606.ENSP00000299367	9606.ENSP00000416561	0	0	0.066	0.878	0.308	0	0.54	0.142	0.71
C2	CFI	9606.ENSP00000299367	9606.ENSP00000378131	0	0	0	0	0.177	0	0.5	0.696	0.864
C2	CFH	9606.ENSP00000299367	9606.ENSP00000356399	0	0	0	0	0.141	0	0	0.862	0.876
C5	CFD	9606.ENSP00000223642	9606.ENSP00000468253	0	0	0	0	0.055	0.127	0	0.422	0.482
C5	CLU	9606.ENSP00000223642	9606.ENSP00000315130	0	0	0	0	0.074	0	0.5	0.27	0.632
C5	CFI	9606.ENSP00000223642	9606.ENSP00000378131	0	0	0	0	0.314	0.123	0	0.539	0.699
C5	PLG	9606.ENSP00000223642	9606.ENSP00000308938	0	0	0	0	0.351	0.127	0	0.553	0.725
C5	CFB	9606.ENSP00000223642	9606.ENSP00000416561	0	0	0	0	0.151	0.126	0.4	0.553	0.774
C5	CFH	9606.ENSP00000223642	9606.ENSP00000356399	0	0	0	0	0.108	0	0	0.811	0.824
C5	VTN	9606.ENSP00000223642	9606.ENSP00000226218	0	0	0	0	0.219	0	0.5	0.74	0.889
C5	F2	9606.ENSP00000223642	9606.ENSP00000308541	0	0	0	0	0.321	0.127	0.75	0.533	0.921
C5	C7	9606.ENSP00000223642	9606.ENSP00000322061	0	0	0	0	0.06	0.982	0.9	0.687	0.999
C7	VTN	9606.ENSP00000322061	9606.ENSP00000226218	0	0	0	0	0.161	0	0.5	0.323	0.691
C7	PLG	9606.ENSP00000322061	9606.ENSP00000308938	0	0	0	0	0.055	0.292	0	0.469	0.614
C7	CLU	9606.ENSP00000322061	9606.ENSP00000315130	0	0	0	0	0.149	0.292	0.5	0.553	0.847
C7	CFH	9606.ENSP00000322061	9606.ENSP00000356399	0	0	0	0.55	0.166	0	0	0.471	0.539
C7	CFI	9606.ENSP00000322061	9606.ENSP00000378131	0	0	0	0	0.246	0	0	0.49	0.599
CFB	VTN	9606.ENSP00000416561	9606.ENSP00000226218	0	0	0	0	0.245	0	0	0.452	0.568
CFB	F2	9606.ENSP00000416561	9606.ENSP00000308541	0	0	0	0.559	0.151	0	0	0.476	0.537
CFB	CLU	9606.ENSP00000416561	9606.ENSP00000315130	0	0	0	0	0.094	0	0	0.675	0.693
CFB	F13B	9606.ENSP00000416561	9606.ENSP00000356382	0	0	0	0	0.047	0.046	0	0.622	0.626
CFB	CFHR2	9606.ENSP00000416561	9606.ENSP00000356385	0	0	0	0	0.061	0.046	0	0.621	0.631
CFB	CFH	9606.ENSP00000416561	9606.ENSP00000356399	0	0	0	0.55	0.185	0.236	0.9	0.46	0.961
CFB	CFI	9606.ENSP00000416561	9606.ENSP00000378131	0	0	0	0	0.22	0	0.5	0.931	0.97
CFB	CFD	9606.ENSP00000416561	9606.ENSP00000468253	0	0	0	0.601	0	0.9	0.9	0.81	0.997
CFD	SERPINE1	9606.ENSP00000468253	9606.ENSP00000223095	0	0	0	0	0	0.067	0	0.543	0.556
CFD	CFH	9606.ENSP00000468253	9606.ENSP00000356399	0	0	0	0	0.06	0	0	0.488	0.499
CFH	VTN	9606.ENSP00000356399	9606.ENSP00000226218	0	0	0	0	0.112	0	0	0.929	0.934
CFH	F2	9606.ENSP00000356399	9606.ENSP00000308541	0	0	0	0	0.074	0	0.54	0.359	0.703
CFH	PLG	9606.ENSP00000356399	9606.ENSP00000308938	0	0	0	0	0.076	0	0	0.62	0.634
CFH	CLU	9606.ENSP00000356399	9606.ENSP00000315130	0	0	0	0	0.163	0	0	0.58	0.633
CFH	F7	9606.ENSP00000356399	9606.ENSP00000364731	0	0	0	0	0.074	0	0.54	0.125	0.594
CFH	CFI	9606.ENSP00000356399	9606.ENSP00000378131	0	0	0	0	0.265	0.983	0.54	0.981	0.999
CFHR2	F13B	9606.ENSP00000356385	9606.ENSP00000356382	0	0	0.075	0.806	0.298	0	0	0.196	0.433
CFHR2	CFI	9606.ENSP00000356385	9606.ENSP00000378131	0	0	0	0	0.111	0.295	0	0.508	0.665
CFI	VTN	9606.ENSP00000378131	9606.ENSP00000226218	0	0	0	0	0.161	0	0	0.434	0.505
CFI	F2	9606.ENSP00000378131	9606.ENSP00000308541	0	0	0.167	0.57	0.392	0	0.54	0.141	0.773
CFI	PLG	9606.ENSP00000378131	9606.ENSP00000308938	0	0	0	0.605	0.308	0	0	0.175	0.406
CFI	CLU	9606.ENSP00000378131	9606.ENSP00000315130	0	0	0	0	0.128	0	0	0.446	0.496
CFI	F7	9606.ENSP00000378131	9606.ENSP00000364731	0	0	0.218	0.614	0.109	0	0.54	0.062	0.659
CLU	VTN	9606.ENSP00000315130	9606.ENSP00000226218	0	0	0	0	0.111	0	0	0.959	0.962
CLU	PLG	9606.ENSP00000315130	9606.ENSP00000308938	0	0	0	0	0	0	0	0.523	0.523
F13B	F2	9606.ENSP00000356382	9606.ENSP00000308541	0	0	0	0	0.287	0.046	0.9	0.359	0.95
F13B	PLG	9606.ENSP00000356382	9606.ENSP00000308938	0	0	0	0	0.349	0.046	0	0.513	0.671
F2	SERPINE1	9606.ENSP00000308541	9606.ENSP00000223095	0	0	0	0	0.07	0.294	0	0.775	0.839
F2	VTN	9606.ENSP00000308541	9606.ENSP00000226218	0	0	0	0	0.323	0	0	0.558	0.688
F2	PLG	9606.ENSP00000308541	9606.ENSP00000308938	0	0	0	0.72	0.707	0	0	0.433	0.826
F2	F7	9606.ENSP00000308541	9606.ENSP00000364731	0	0	0.147	0.698	0.192	0	0.54	0.794	0.926
F7	SERPINE1	9606.ENSP00000364731	9606.ENSP00000223095	0	0	0	0	0	0.045	0	0.773	0.774
F7	PLG	9606.ENSP00000364731	9606.ENSP00000308938	0	0	0.095	0.676	0.157	0	0	0.304	0.423
PLG	SERPINE1	9606.ENSP00000308938	9606.ENSP00000223095	0	0	0	0	0	0.294	0.4	0.977	0.989
PLG	VTN	9606.ENSP00000308938	9606.ENSP00000226218	0	0	0	0	0.311	0	0	0.993	0.995
SERPINE1	VTN	9606.ENSP00000223095	9606.ENSP00000226218	0	0	0	0	0.085	0.96	0.9	0.996	0.999
