# Supplementary material for: Serum Proteomics Reveals Diagnostic Biomarkers and Molecular Pathways in Cerebral Palsy
Source: Nat Commun. 2025 Nov 21;16:10253. doi: 10.1038/s41467-025-65110-6 (PMC12638935; doi:10.1038/s41467-025-65110-6)
Supplement: Supplementary file 6 — Source Data [file 41467_2025_65110_MOESM6_ESM.zip › Source Data/Source Data_Figure5.xlsx]

## Sheet: Figure 5A
	Intellectual_disability	Epilepsy	Hearing_impairment	Visual_impairment	GMFCS	Ataxic	Dyskinetic	Mixed	Spastic
MEturquoise	0.13693	0.0633479	0.0112264	0.00306614	-0.0524688	-0.0322596	0.00209842	-0.049697	0.0523798
MEblue	-0.0433289	0.105988	0.134183	0.117727	0.0737548	-0.0526395	-0.0165806	-0.0369695	0.0605614
MEyellow	-0.0499384	0.0163082	0.0156808	-0.0142705	-0.00917898	0.0370816	-0.0566901	-0.0625095	0.0670608
MEgreen	-0.0901943	-0.0574203	0.00699773	-0.0108322	0.284802	0.0224889	0.111715	0.0777449	-0.133899
MEbrown	-0.100799	-0.0126872	-0.0149179	-0.0146017	0.142173	-0.0902723	0.0538967	0.118993	-0.0899441
MEred	0.00250311	-0.0247237	0.0154236	0.0111927	0.0294082	-0.114162	0.106475	-0.0537343	0.0314146
	Intellectual_disability	Epilepsy	Hearing_impairment	Visual_impairment	GMFCS	Ataxic	Dyskinetic	Mixed	Spastic
MEturquoise	0.0107769	0.239893	0.835171	0.954683	0.330497	0.549809	0.968977	0.356715	0.331318
MEblue	0.421729	0.0488483	0.0124815	0.0285569	0.171056	0.328923	0.758599	0.49308	0.261242
MEyellow	0.354381	0.762445	0.771324	0.791396	0.864912	0.491769	0.293016	0.246183	0.213393
MEgreen	0.0939234	0.286834	0.896807	0.840881	7.02637e-08	0.676783	0.0378018	0.148995	0.0126709
MEbrown	0.0610752	0.814092	0.782164	0.786669	0.00808565	0.0936385	0.317487	0.0268798	0.0948422
MEred	0.962998	0.646742	0.774974	0.835659	0.585642	0.0337711	0.0478138	0.31895	0.560315

## Sheet: Figure 5B
pathway	p-value	FDR	source	members_input_overlap	mod
Immunoglobulin complex	9.03522e-76	9.93875e-75	c	IGHV5-51; IGHV3-15; IGHV1-46; IGHV3-11; IGHV3-13; IGHV3-53; IGHV3-33; IGLV6-57; IGHV3-30; IGKV1D-33; IGLV1-36; IGHV3-38; IGLV3-10; IGHV1-8; IGHV3-9; IGHV3-30-3; IGHV1-3; IGHV1-2; IGHV3-30-5; IGHV4-39; IGHV4-34; IGHV3-74; IGHV1-24; IGHV1-18; IGHV3-20; IGHV3-21; IGHV3-48; IGHV3-23; IGHV3-43; IGHV3-66; IGHV1-69; IGHV1-69-2; IGKV1-33; IGHV7-4-1; IGHV3-43D; IGHV1-58; IGHV1-69D	MMgreen
Immunoglobulin complex	1.70506e-43	4.48999e-42	c	IGKV4-1; IGLV5-45; IGKV1-12; IGKV1-16; IGKV1-17; IGKV1D-39; IGKV1-37; IGKV1D-16; IGLV9-49; IGLV2-18; IGLV1-47; IGKV1-39; IGKV1D-12; IGKV1D-37; IGLV7-46; IGHV5-10-1; IGLV7-43; IGKV6-21; IGLV1-51; IGKV3-15; IGHV3-64D; IGKV3-11; IGLV8-61; IGKV6D-41; IGKV3D-7; IGKV6D-21; IGKV3-20; IGHV3-49; IGHV3-64; IGHM; IGKV1-27; IGKV1D-8; IGKV1-5; IGKV1-6; IGLV1-40; IGLV3-9; IGLV1-44; IGLV3-25; IGLV3-27; IGKV1-8;…	MMturquoise
Glycolysis / Gluconeogenesis - Homo sapiens (human)	4.77203e-06	5.02728e-05	KEGG	HK3; GAPDH; ALDOA; TPI1; ALDH1B1; PDHB; ALDOC; LDHB	MMturquoise
Peroxidase activity	3.05051e-06	5.64345e-05	m	HBG2; HBG1; GPX1; GPX3; HBE1; PRDX1; HBZ	MMturquoise
Complement and coagulation cascades - Homo sapiens (human)	1.31077e-16	8.36269e-14	KEGG	CFHR2; F2; CFH; CFI; F13B; CFD; F7; CFB; C1QB; VTN; PLG; C2; C1S; CLU; C7; SERPINE1; C5	MMblue
Neutrophil degranulation	1.51707e-08	7.4453e-07	Reactome	DOCK2; HRAS; HSPA8; B2M; PRSS2; GSN; TTR; CAMP; PPBP; S100A9; CEACAM8; A1BG; SERPINB10; SERPINB12; DSP; LAMP2; SERPINB6; CNN2; CFD; PRSS3; ITGAV; HSP90AA1; CFP	MMblue
Plasma lipoprotein assembly	2.88538e-08	1.08287e-06	Reactome	APOE; APOC2; APOC3; APOC1; APOA4; APOA1	MMblue
Gap junction - Homo sapiens (human)	1.90119e-14	2.74942e-13	KEGG	TUBA3C; TUBA8; TUBA3E; TUBA3D; TUBA1C; TUBA1B; TUBA1A; TUBB3; TUBB1; TUBA4A	MMyellow
Regulation of actin cytoskeleton - Homo sapiens (human)	2.21041e-05	9.03386e-05	KEGG	ACTN1; ACTG1; FN1; ITGA2B; ACTB; BCAR1	MMyellow
Proteasome - Homo sapiens (human)	0.00230224	0.00402046	KEGG	PSMC1; PSMA8; PSMB10	MMbrown
Ubiquitin mediated proteolysis - Homo sapiens (human)	0.00849901	0.0130227	KEGG	UBA52; RPS27A; UBB; UBC	MMbrown
Protein processing in endoplasmic reticulum - Homo sapiens (human)	0.0163826	0.0234332	KEGG	DNAJB11; MAP2K7; RPN2; HSP90B1	MMbrown
Immune response	5.24654e-06	0.000103619	b	PSMB10; RPS27A; HSP90B1; WRNIP1; MAP2K7; MATR3; LTA4H; ASS1; APOA2; SERPINC1; PCBP2; PSMC1; PSMA8; ITGB1; IDH1; CAPZA1; ORM2; PNP; CPB2; C1QA; UBA52; ACTR1B; UBB; UBC; CHID1; ABCE1	MMbrown
Cytokine production	0.00473305	0.0155796	b	ORM2; TMSB4X; PNP; PCBP2; ADIPOQ; SERPINF2; ACE2; CHID1; APOA2	MMbrown
Cellular response to heat stress	2.87594e-05	0.00215696	Reactome	HSPA9; MTOR; HSPA6; RANBP2	MMred
Formation of the cornified envelope	0.0003519	0.00827578	Reactome	KLK12; KLK13; DSC3	MMred
Signaling by Rho GTPases	0.00135326	0.0163236	Reactome	BCAP31; H3-3A; ARHGEF10; CKAP5; ARHGEF10L; RANBP2	MMred

## Sheet: Figure 5C
Group	IGLV	IGHV	IGKV
CP	-0.00536595	-0.0175637	-0.0411316
CP	-0.0533719	0.0269024	-0.040678
CP	-0.0615816	0.00956777	-0.0320191
CP	-0.00792255	0.0216448	-0.0706353
CP	-0.0360585	0.0392023	-0.0872336
CP	-0.066726	0.0193324	-0.043366
CP	-0.0278831	0.0264975	-0.0427201
CP	-0.000282256	-0.00440157	-0.0535897
CP	0.00198975	-0.00291122	-0.0634744
CP	-0.0549495	0.0704912	-0.107219
CP	-0.0188188	0.0634121	-0.121706
CP	0.0448651	0.0754439	-0.176943
CP	-0.0576605	0.0718404	-0.0980417
CP	-0.0579838	0.0331057	-0.0592907
CP	-0.098387	0.0672931	-0.0650017
CP	-0.121596	0.0901293	-0.0711452
CP	-0.0992671	0.091829	-0.093276
CP	-0.0677889	0.0842946	-0.114841
CP	0.0336716	-0.00849156	-0.0654502
CP	-0.0985008	0.0597204	-0.0644699
CP	-0.0432083	0.0135035	-0.0420514
CP	-0.0973443	0.0946048	-0.108636
CP	-0.117736	0.0160879	-0.00195025
CP	-0.0889412	-0.0573894	0.05115
CP	-0.0732339	0.045338	-0.0579913
CP	-0.126456	0.0134272	0.0142494
CP	-0.13056	-0.00664565	0.0322656
CP	-0.0609152	0.0454814	-0.076043
CP	-0.0392924	-0.0353483	-0.00277683
CP	-0.0926161	-0.0291825	0.0433525
CP	-0.150291	0.00680876	0.0129649
CP	-0.112803	0.0184899	0.000742209
CP	-0.0717603	0.0299385	-0.0464278
CP	-0.0818813	-0.0179377	0.00507465
CP	-0.0380806	0.0438697	-0.0836386
CP	-0.0411296	0.0214536	-0.0169814
CP	-0.00507177	-0.05921	0.015435
CP	-0.0419993	0.0614177	-0.0978657
CP	-0.042498	0.0073298	-0.0386812
CP	-0.0359136	-0.0183727	-0.0192239
CP	-0.0142457	-0.0406016	0.00175835
CP	-0.0591618	0.00515496	-0.02677
CP	-0.0848595	-0.0290569	0.0183673
CP	0.0755127	-0.135502	0.0400242
CP	-0.0837685	0.0757065	-0.0845748
CP	-0.0817764	0.0280746	-0.0187466
CP	-0.0350942	0.00469687	-0.0492961
CP	-0.0735367	0.0230324	-0.0514474
CP	-0.0666188	0.0269642	-0.0456097
CP	-0.0587533	-0.0380256	0.0151327
CP	-0.0550155	-0.0250338	-0.00583001
CP	-0.0338052	0.0104937	-0.0440807
CP	-0.0967304	0.0407285	-0.0411722
CP	-0.125591	-0.0527094	0.0706098
CP	-0.0340035	0.033091	-0.07099
CP	-0.00220541	-0.0144913	-0.0522533
CP	-0.00918208	0.031301	-0.0971853
CP	-0.0710488	0.0234262	-0.0467528
CP	-0.0488648	0.009759	-0.0495732
CP	-0.115268	-0.020405	0.0296239
CP	-0.062033	0.0179194	-0.044575
CP	-0.0504142	0.0270745	-0.0523314
CP	-0.0736293	0.0247125	-0.038436
CP	-0.0614162	-0.0266503	0.0122552
CP	-0.0851372	0.0124903	-0.0153479
CP	0.0116513	-0.103309	0.0392103
CP	-0.0620773	-0.0596353	0.0388337
CP	-0.0349597	-0.0626134	0.0320853
CP	0.00585426	-0.106633	0.0498799
CP	-0.0249058	-0.0361291	-0.00751998
CP	-0.0111669	-0.117189	0.0753918
CP	0.0192097	-0.068783	-0.00915815
CP	0.0361835	-0.110812	0.0421956
CP	-0.087981	-0.047318	0.0452412
CP	-0.0689912	-0.0495082	0.0368619
CP	0.0503056	-0.16237	0.0755552
CP	-0.0322297	-0.0331405	0.000416816
CP	0.0356359	-0.0997481	0.0296927
CP	-0.0859175	0.0263243	-0.038505
CP	-0.00839009	-0.043392	-0.0216826
CP	-0.00408587	-0.06788	0.0341031
CP	-0.0127876	-0.0534591	0.0165277
CP	0.0365845	-0.0316425	-0.0628014
CP	0.0937281	-0.184799	0.0504851
CP	-0.0267106	-0.0077141	-0.0338786
CP	-0.109002	0.036019	-0.0319651
CP	-0.0788194	0.013259	-0.0251886
CP	-0.098519	0.0241528	-0.0234774
CP	0.0153765	0.00335017	-0.0891835
CP	-0.120316	0.012324	0.010844
CP	-0.0543019	-0.0327487	0.0123513
CP	-0.105396	0.0202861	-0.0082138
CP	-0.112434	-0.0249347	0.035291
CP	-0.0695638	0.015547	-0.0324735
CP	-0.0885594	0.0337446	-0.0403844
CP	-0.0485969	-0.0536664	0.0284862
CP	-0.0710657	-0.00264032	-0.01159
CP	-0.0376741	0.0193207	-0.0642841
CP	-0.0684621	-0.0482549	0.0289647
CP	-0.131758	0.0438235	-0.0251366
CP	-0.0406314	-0.00630206	-0.0321372
CP	-0.14648	0.0449036	-0.0180177
CP	-0.125612	0.033994	-0.0217383
CP	-0.0367202	-0.00517966	-0.0351023
CP	-0.058517	0.0217526	-0.0429215
CP	-0.135984	0.0574799	-0.0424662
CP	-0.118631	0.0199106	0.00861733
CP	-0.109035	0.0458144	-0.0423845
CP	-0.025938	-0.00608554	-0.034856
CP	-0.115148	0.00300537	0.00735543
CP	-0.0602332	-0.00535664	-0.0269529
CP	-0.0382732	0.0755643	-0.124219
CP	-0.0580999	0.00158346	-0.0353201
CP	-0.135611	0.0359797	-0.0163136
CP	-0.0943171	0.0378635	-0.053247
CP	-0.0949249	0.0804938	-0.0791113
CP	-0.0600774	-0.00615849	-0.0216789
CP	-0.0596185	0.0540154	-0.0793807
CP	-0.0423104	0.0688304	-0.0928234
CP	-0.0779064	0.106848	-0.121154
CP	-0.0101287	0.00460155	-0.0655856
CP	-0.052865	0.0136797	-0.0442134
CP	-0.0813347	0.0527289	-0.0686709
CP	-0.0318657	0.0381794	-0.0814883
CP	-0.120929	0.0566519	-0.0423919
CP	-0.0972334	0.0406831	-0.0464138
CP	-0.0582448	0.0329782	-0.0595445
CP	-0.0341997	0.0654089	-0.121256
CP	-0.0886671	-0.00514967	0.00554692
CP	-0.17119	0.0545064	-0.0195975
CP	-0.067875	-0.0141712	-0.00804791
CP	-0.0543651	0.00811096	-0.0545512
CP	-0.0702575	0.0379602	-0.0479646
CP	-0.0749056	0.0195732	-0.0288481
CP	-0.105452	0.023859	-0.022307
CP	-0.0738733	-0.0098516	-0.00921708
CP	-0.0426616	0.058905	-0.0916542
CP	-0.10975	0.0580707	-0.0556144
CP	-0.0495086	0.04417	-0.0770873
CP	-0.120819	0.0402549	-0.0325749
CP	-0.112338	0.0573629	-0.0476692
CP	-0.0834611	0.0537796	-0.0711008
CP	-0.145934	0.0376157	-0.0120049
CP	-0.101353	0.057964	-0.0668896
CP	-0.0532945	0.0524492	-0.080985
CP	-0.152348	0.0237366	0.0160785
CP	-0.123631	0.0471768	-0.0287023
CP	-0.151838	0.0277595	0.00360393
CP	-0.0449033	0.0594377	-0.0822858
CP	-0.12044	0.0561561	-0.0448349
CP	-0.0741599	-0.0287108	0.0152134
CP	-0.026519	0.0200537	-0.0728942
CP	-0.180648	0.0477617	0.0011597
CP	-0.211988	0.0553758	0.0121963
CP	-0.174901	0.0535452	-0.00763607
CP	-0.158648	0.072501	-0.0379433
CP	-0.144696	0.0301495	-0.00532299
CP	-0.0617778	0.0454733	-0.0735773
CP	-0.0531058	0.0574659	-0.0961578
CP	-0.0358078	-0.0323555	-0.0101513
CP	-0.0616574	0.0492668	-0.079143
CP	-0.0609085	0.0221583	-0.0508162
CP	-0.0547172	0.0288844	-0.0518887
CP	-0.0801873	-0.0561669	0.0466354
CP	-0.0484532	0.0534371	-0.0887097
CP	-0.0943224	0.0313094	-0.0353254
CP	-0.0321249	0.0514405	-0.108876
CP	-0.0360393	0.0133629	-0.0482339
CP	-0.0253737	0.00984457	-0.0481919
CP	-0.0296271	0.0518521	-0.0993972
CP	-0.0564956	0.000951534	-0.0294795
CP	-0.0323033	-0.0360693	-0.00989518
CP	-0.0545029	-0.00376528	-0.0297931
CP	-0.0726266	0.0391989	-0.0576635
CP	-0.0963724	0.0764793	-0.0854906
CP	-0.0807157	0.0144911	0.00512612
CP	-0.112409	0.0120228	-0.00642454
CP	-0.0387742	0.0231106	-0.0512818
CP	-0.108612	-0.0345848	0.0460785
CP	-0.0816526	0.00326647	-0.0106881
CP	-0.086996	-0.00804646	0.00424278
CP	-0.0151818	-0.0355295	-0.0229825
CP	-0.144801	0.00822141	0.0192346
CP	-0.120601	-0.0111541	0.0244897
CP	0.00101686	0.0735416	-0.119165
CP	-0.163339	0.0213056	0.0139716
CP	-0.0910623	-0.0508836	0.0408178
CP	-0.0938927	0.0233441	-0.0304699
CP	-0.09673	-0.0471953	0.0401772
CP	-0.0506069	-0.00582543	-0.0257781
CP	-0.103271	0.00240501	-0.00227769
CP	-0.124903	-0.0218779	0.0389333
CP	-0.00670567	-0.0437347	-0.0146847
CP	-0.100004	-0.0257387	0.0276811
CP	-0.068738	-0.0347847	0.00582352
CP	-0.0591205	0.0340826	-0.0616672
CP	-0.109855	-0.00328368	0.0227914
CP	-0.098707	-0.0241749	0.0262401
CP	-0.10577	-0.0287352	0.0327898
CP	-0.0866221	-0.0105828	0.00564122
CP	-0.0768224	-0.0148911	0.00155395
CP	-0.0916152	0.0249372	-0.0361742
CP	-0.0633529	-0.0140001	0.0029213
CP	-0.0621081	0.028013	-0.0551043
CP	-0.0422166	-0.0360002	0.0184896
CP	-0.0916161	0.0332537	-0.0434057
CP	-0.00767088	-0.0570569	0.0163693
CP	-0.127228	-0.0597343	0.0754022
CP	-0.157778	-0.023349	0.0657922
CP	-0.0725663	-0.0217439	0.00365069
CP	-0.0617524	0.0104497	-0.0384022
CP	-0.106839	-0.0558153	0.0580337
CP	-0.0513575	-0.0529596	0.0209497
CP	-0.0139966	-0.148289	0.0955526
CP	-0.073613	-0.0696504	0.0581928
CP	0.00479213	-0.166352	0.098063
CP	-0.0891045	-0.0225487	0.0117243
CP	-0.0746232	-0.012091	-0.00147066
CP	0.0242092	-0.0444983	-0.0332068
CP	-0.0353929	-0.0199717	-0.0167321
CP	-0.0999931	-0.0426159	0.0430279
CP	0.100475	-0.155331	0.0329196
CP	0.0921893	-0.183682	0.0552961
CP	-0.113318	-0.0253554	0.0311735
CP	-0.0850586	-0.0176435	0.00557947
CP	-0.16328	-0.00967205	0.0473477
CP	-0.139847	-0.0178023	0.0427669
CP	-0.0794409	-0.0337995	0.0212858
CP	-0.0395688	0.0375532	-0.0874103
CP	-0.111695	0.046432	-0.0409127
CP	-0.0440355	-0.0114789	-0.0198015
CP	-0.123161	-0.0225696	0.0370457
CP	-0.17191	-0.0346863	0.0634325
CP	-0.0685502	-0.0132668	-0.00765849
CP	-0.124821	0.00294164	0.0109456
CP	-0.164727	0.00430386	0.0333694
CP	-0.0876947	0.0174877	-0.030465
CP	-0.199077	0.0496556	0.0060442
CP	-0.0443197	-0.0445409	0.00996395
CP	-0.0877261	-0.0577904	0.0485257
CP	-0.0594901	0.00771305	-0.0377773
CP	-0.150853	0.0487857	-0.0220474
CP	-0.177465	0.0588257	-0.0185262
CP	-0.183779	0.0660077	-0.023731
CP	-0.0707785	0.0619054	-0.0876245
CP	-0.0962834	0.0259069	-0.0361659
CP	-0.157381	0.050538	-0.0183011
CP	-0.100321	-0.0110937	0.00866002
CP	-0.148364	0.000309875	0.0248159
CP	-0.158374	0.0395309	-0.0111672
CP	-0.132872	-0.00345535	0.0214988
CP	-0.158807	0.00143799	0.0349567
CP	-0.16095	0.0688338	-0.0358974
CP	-0.163384	-0.00545606	0.0429938
CP	-0.172439	0.0668594	-0.0233022
CP	-0.00271285	0.0378634	-0.106533
CP	-0.106242	0.00977078	0.00592794
CP	-0.0823277	0.0463369	-0.0472711
CP	-0.135346	0.0508733	-0.027535
CP	-0.0810403	0.0104494	-0.0240758
CP	-0.0865448	0.024875	-0.0354466
CP	-0.117411	0.0546426	-0.0454767
CP	-0.0539367	-0.0197252	-0.0103068
CP	-0.0687873	-0.0175746	0.00212211
CP	-0.108076	0.0179123	-0.00874342
CP	-0.147297	-0.00078232	0.032
CP	-0.0484025	-0.043309	0.00976188
CP	-0.0320731	-0.0506451	0.0131649
CP	-0.0890167	-0.00741366	0.00542064
CP	-0.114724	-0.0721095	0.0756481
CP	-0.0828141	-0.0339592	0.0093885
CP	-0.144628	0.00294552	0.0230756
CP	0.0533368	-0.1488	0.0493663
CP	-0.0853442	-0.0390815	0.0270222
CP	0.0186224	-0.152948	0.0778402
CP	-0.070369	-0.0572603	0.0335797
CP	-0.0710351	-0.0772193	0.0571894
CP	-0.0958369	-0.0405952	0.0394878
CP	-0.168547	-0.015431	0.0564377
CP	-0.0976048	-0.0361032	0.0372103
CP	-0.138723	-0.0527069	0.0781272
CP	-0.0249085	-0.0763604	0.0239539
CP	-0.198035	-0.0018752	0.0510007
CP	-0.140219	0.025586	-0.00932402
CP	-0.0477117	-0.0385774	-0.0100591
CP	-0.114197	0.00781475	-0.00167379
CP	-0.100402	-0.0206405	0.017578
CP	-0.00989826	-0.0643886	0.00422095
CP	-0.200015	0.0353509	0.0145541
CP	-0.129495	-0.045323	0.0462188
CP	-0.140318	-0.00188256	0.0256373
CP	-0.137821	-0.0402953	0.0699555
CP	-0.0111747	-0.0374128	-0.0223128
CP	-0.0879305	0.0224489	-0.0298915
CP	-0.168934	-0.0446504	0.0869402
CP	-0.0709932	-0.053397	0.031478
CP	-0.172614	-0.0319416	0.0762007
CP	-0.11942	-0.0587088	0.0546937
CP	-0.118804	-0.10531	0.168412
CP	-0.125911	-0.0478001	0.043361
CP	-0.0740524	-0.0376774	0.0195992
CP	-0.134639	-0.070636	0.0909813
CP	-0.0524258	-0.0279634	-0.0048331
CP	-0.0867816	-0.0805714	0.0683529
CP	-0.0743809	-0.0739992	0.0563667
CP	-0.0444559	-0.147785	0.121474
CP	0.0417519	-0.228139	0.124258
CP	-0.159709	-0.0792285	0.104892
CP	0.077476	-0.176161	0.0455623
CP	-0.0577963	-0.138209	0.120562
CP	0.0188133	-0.13151	0.0533521
CP	-0.109195	-0.0667635	0.0706776
CP	-0.0564939	-0.0760368	0.0455218
CP	-0.14209	0.0231527	-0.000891613
CP	-0.155603	-0.0584675	0.0754811
CP	-0.126088	-0.0366398	0.0297959
CP	-0.225573	-0.0192637	0.0934359
CP	-0.194639	0.00921534	0.0382838
CP	-0.136341	-0.0179046	0.0374409
CP	-0.138937	-0.0115358	0.0336466
CP	-0.181717	-0.000381292	0.0440851
CP	-0.175054	-0.0123218	0.0449816
CP	-0.162071	0.00143122	0.0326834
CP	-0.0867864	0.0448431	-0.0630073
CP	-0.150283	-0.0996091	0.128764
CP	-0.144435	-0.0185044	0.0185327
CP	-0.0618725	-0.0354489	0.00966549
CP	-0.113879	-0.0110435	-0.00163642
CP	-0.136113	0.041977	-0.0270425
CP	-0.0703536	-0.0645083	0.0310681
CP	-0.0434824	-0.0723858	0.0348354
CP	-0.0943518	-0.0816413	0.0809205
CP	-0.027183	-0.0773246	0.00739224
CP	-0.16189	-0.0195853	0.0357023
CP	-0.0299135	-0.0889322	0.0488141
CP	-0.0679207	0.00155008	-0.0133199
CP	-0.068144	0.0108371	-0.0405316
CP	-0.113073	-0.0397853	0.0470628
CP	-0.02693	-0.120111	0.0591248
CP	-0.117765	-0.055228	0.0669586
CP	-0.137957	-0.0077498	0.0271069
CP	-0.0999141	-0.05286	0.0492017
CP	-0.130511	0.0131234	0.00115499
CP	-0.158248	0.0362165	-0.00526976
CP	-0.0813476	0.0713737	-0.0795027
CP	-0.069979	0.0341637	-0.0444675
HC	-0.0485158	-0.000754092	-0.0277252
HC	-0.0979902	-0.00659665	0.00687342
HC	-0.130711	0.01855	-0.00533289
HC	-0.103494	-0.0429896	0.0496072
HC	-0.0406779	-0.0504385	0.0127806
HC	-0.0538975	-0.0100368	-0.018265
HC	-0.0206691	-0.00353632	-0.0399854
HC	-0.0402601	-0.0550042	0.0250158
HC	-0.1387	0.0111215	0.0142906
HC	-0.0785844	0.00916041	-0.0053812
HC	-0.0693218	-0.0203927	0.0146365
HC	-0.0249021	0.0208217	-0.0693124
HC	-0.0609786	9.42e-05	-0.0268417
HC	-0.0253261	-0.0475324	0.00418751
HC	-0.0728668	-0.0390176	0.0265583
HC	-0.0567017	0.00650888	-0.0362224
HC	-0.0100182	-0.0220708	-0.0348698
HC	-0.104478	-0.0362466	0.0247705
HC	-0.0256725	-0.0167084	-0.0242689
HC	-0.0825028	-0.0397025	0.0347775
HC	-0.042771	-0.00632029	-0.0220563
HC	-0.118381	-0.0422661	0.057279
HC	-0.0889716	-0.0456744	0.0414129
HC	-0.0716217	-0.00181778	-0.00916209
HC	-0.00755995	-0.00798811	-0.0434736
HC	0.000844806	-0.0534227	-0.0183618
HC	0.0308631	0.00557822	-0.0668677
HC	-0.0187319	-0.0446393	-0.00725515
HC	-0.107971	-0.0885101	0.0897731
HC	-0.0429538	-0.0369028	0.00459001
HC	-0.1036	-0.00538989	0.0100536
HC	-0.0591954	-0.00627349	-0.012951
HC	-0.0828454	-0.0426524	0.034198
HC	-0.0292199	-0.0309774	-0.0169964
HC	-0.0277567	-0.0465628	-0.000240507
HC	-0.00600854	-0.100361	0.0413036
HC	-0.0419349	-0.0194927	-0.0259467
HC	-0.064402	-0.0138455	0.00349996
HC	-0.0656157	-0.0427892	0.0371306
HC	-0.0475949	-0.174077	0.12837
HC	-0.0211338	-0.104536	0.0564966
HC	-0.0580865	-0.0523737	0.0279195
HC	-0.028851	-0.0736428	0.0288535
HC	-0.111319	-0.0511528	0.0635791
HC	-0.0409706	-0.0619665	0.0148579
HC	-0.118009	0.00221006	0.0206649
HC	-0.0785767	-0.0119699	0.00413296
HC	-0.0195737	-0.0428126	-0.0048963
HC	-0.0833845	-0.0628537	0.0515538
HC	-0.115685	-0.0172261	0.0273789
HC	-0.0556369	-0.0594921	0.031899
HC	0.00105607	-0.0562684	-0.0116258
HC	-0.0481929	-0.0506338	0.0158983
HC	-0.046826	-0.0117645	-0.023756
HC	0.0448997	-0.053917	-0.0467629
HC	-0.151341	-0.0256741	0.0590185
HC	-0.134263	-0.0581868	0.0813941
HC	-0.0829392	-0.0686964	0.057343
HC	-0.0626589	-0.0359685	0.0157573
HC	-0.0141158	-0.0232341	-0.0104342
HC	-0.0594885	-0.0523043	0.0252503
HC	-0.0441641	-0.00202625	-0.0278685
HC	-0.00772946	-0.0672883	0.00586481
HC	0.0326202	-0.00840989	-0.0747786
HC	-0.00237509	-0.0416824	-0.0126749
HC	-0.0503809	-0.0185601	-0.00832096
HC	-0.0568407	-0.0218583	-0.00583237
HC	-0.0812549	0.00463102	-0.00510376
HC	-0.0488931	-0.0464205	0.0240309
HC	-0.10766	-0.0377576	0.0517384
HC	-0.0672004	-0.0683826	0.0488381
HC	-0.0363216	-0.0444426	0.00736033
HC	-0.0511234	-0.0162687	-0.00853556
HC	-0.15542	0.0199329	0.0173658
HC	-0.130499	-0.0662686	0.0886858
HC	-0.0632678	0.00222293	-0.0253249
HC	-0.0655509	0.0424189	-0.0730072
HC	-0.0880512	0.0532327	-0.0587132
HC	-0.137749	0.00364898	0.0178296
HC	-0.031173	0.029772	-0.0760991
HC	-0.142824	0.0163521	0.0102971
HC	-0.116271	0.0673691	-0.0631464
HC	-0.107588	-0.0334924	0.0180555
HC	-0.114553	0.00569259	0.00581759
HC	-0.0415148	0.0335208	-0.0814445
HC	-0.059301	0.0450995	-0.0756586
HC	-0.0704941	0.0241234	-0.0391284
HC	-0.135907	0.0422587	-0.0236199
HC	-0.120589	-0.00565516	0.0174257
HC	-0.0874975	0.0448583	-0.062832
HC	-0.0128795	0.00134319	-0.0600013
HC	-0.037981	-0.0532155	0.0126293
HC	-0.129407	-0.0273618	0.0429116
HC	-0.0639751	-0.0395527	0.0133241
HC	-0.0527281	0.0161328	-0.0506411
HC	-0.0381796	0.0330809	-0.080728
HC	-0.0939965	0.00186027	-0.00835536
HC	-0.101025	0.0387576	-0.0347283
HC	-0.0965159	0.0241293	-0.0246709
HC	-0.0430997	0.0528577	-0.102688
HC	-0.133584	0.0152733	0.00692531
HC	-0.0518729	-0.0147251	-0.0180235
HC	-0.0894792	0.0426869	-0.0580731
HC	-0.0756735	0.0637682	-0.0863806
HC	-0.1157	0.0694938	-0.0599229
HC	-0.0477486	0.0286037	-0.0703979
HC	-0.112734	0.0866372	-0.0875026
HC	-0.0425986	0.0340753	-0.0725417
HC	-0.0855902	-0.0012974	-0.00963972
HC	-0.140808	-0.00569964	0.0331471
HC	-0.0810141	0.0454712	-0.0520501
HC	-0.0897487	0.054931	-0.0561781
HC	-0.0909483	-0.0285679	0.0138295
HC	-0.0693462	0.0650375	-0.0787339
HC	-0.154113	0.0691068	-0.0425204
HC	-0.200482	0.0070744	0.0522648
HC	-0.129432	0.0800267	-0.069972
HC	-0.160999	0.0298656	-0.00169529
HC	-0.146734	0.024844	-0.00365831
HC	-0.169846	0.0360925	-0.000865952
HC	-0.0944107	-0.0176646	-0.00182144
HC	-0.210851	0.000214759	0.0642138
HC	-0.142641	0.0210892	0.00290558
HC	-0.18412	-0.000452469	0.0306512
HC	-0.125754	-0.0191148	0.015554
HC	-0.13255	-0.0576429	0.0778039
HC	-0.186356	0.0616491	-0.0203974
HC	-0.131068	0.00681355	0.0125531
HC	-0.128595	0.0354518	-0.0242677
HC	-0.163552	0.00373838	0.0196349
HC	-0.225315	0.00852875	0.0421087
HC	-0.149942	-0.0372346	0.047982
HC	-0.121809	0.0285138	-0.0301227
HC	-0.174647	-0.0184411	0.0422424
HC	-0.150044	-0.0410538	0.055776
HC	-0.195541	0.0379654	0.01139
HC	-0.211306	0.018105	0.043755
HC	-0.0841279	-0.0886024	0.0760706
HC	-0.14097	-0.0329536	0.0528636
HC	-0.138257	0.037371	-0.0221942
HC	-0.159331	-0.00286079	0.0332899
HC	-0.140625	0.023327	-0.00783178
HC	-0.161251	0.0157462	0.01796
HC	-0.05803	-0.00773556	-0.0220938
HC	-0.131362	-0.0256251	0.0284041
HC	-0.120226	-0.0172786	0.027454
HC	-0.17757	0.00171624	0.0386203
HC	-0.0893473	-0.0133928	0.011626
HC	-0.12487	-0.0223474	0.039162
HC	-0.153138	-0.00526276	0.0413567
HC	-0.0214509	-0.047635	-0.000481534
HC	-0.0687419	-0.00318253	-0.0170618
HC	-0.0909772	-0.0144513	0.00598654
HC	-0.0911166	0.00591988	-0.0106155
HC	-0.0433371	-0.00803977	-0.0310194
HC	-0.085811	0.0119868	-0.0243805
HC	-0.0941037	0.0786583	-0.0792801
HC	-0.0338419	-0.0326986	-0.0221077
HC	-0.0234475	-0.0201019	-0.036652
HC	0.00707212	-0.113425	0.0300328
HC	-0.051885	-0.0450233	0.0152339
HC	-0.0880053	-0.0239478	0.0125978
HC	-0.0562647	-0.0372835	0.000847077
HC	-0.104111	-0.035371	0.0266983
HC	-0.0499468	-0.0390974	-8.66e-05
HC	-0.0474573	-0.051025	0.0188052
HC	-0.192839	-0.0430928	0.0960504
HC	-0.176026	-0.0317882	0.0734117
HC	-0.15205	-0.00345983	0.0234096
HC	-0.0432909	-0.108419	0.0725645
HC	-0.159644	-0.0105054	0.0459897
HC	-0.134178	0.0339906	-0.0241784
HC	-0.196954	-0.00883369	0.0683761
HC	-0.0424973	-0.0336637	-0.00945967
HC	-0.0791034	-0.0399889	0.0260664
HC	-0.0518132	-0.00121507	-0.0414993
HC	-0.0957045	0.00754767	-0.0166322
HC	-0.121906	0.0189539	-0.00997721
HC	-0.0846792	-0.0180716	0.00136207
HC	-0.141764	-0.0493506	0.0590645
HC	-0.0504159	-0.0228254	-0.0217373
HC	-0.122801	0.0322036	-0.0258424
HC	-0.0612382	0.0195295	-0.0508577
HC	-0.125497	0.0336005	-0.0201308
HC	-0.15517	0.0196932	0.0145307
HC	-0.0704134	0.00900776	-0.0415309
HC	-0.126695	0.0194842	-0.00815902
HC	-0.104774	0.0175739	-0.0271323
HC	-0.117968	-0.0703951	0.0766329
HC	-0.120087	0.0397582	-0.0301303

## Sheet: Figure 5D
GMFCS	IGHV
Level I	-0.0355295
Level I	0.00822141
Level I	-0.0111541
Level I	-0.0721095
Level I	-0.0319416
Level I	-0.0508836
Level I	-0.0339592
Level I	-0.0471953
Level I	-0.00582543
Level I	0.00240501
Level I	-0.0179377
Level I	-0.0347847
Level I	0.00294552
Level I	-0.0241749
Level I	0.00515496
Level I	-0.0105828
Level I	-0.0148911
Level I	0.0249372
Level I	0.028013
Level I	-0.0376774
Level I	-0.070636
Level I	-0.0570569
Level I	0.0407285
Level I	-0.023349
Level I	0.033091
Level I	-0.0144913
Level I	0.0234262
Level I	0.0104497
Level I	0.009759
Level I	0.0270745
Level I	-0.1488
Level I	-0.103309
Level I	-0.148289
Level I	-0.106633
Level I	-0.0361291
Level I	-0.068783
Level I	-0.0696504
Level I	-0.166352
Level I	-0.0792285
Level I	-0.0225487
Level I	-0.0444983
Level I	-0.0199717
Level I	0.0263243
Level I	-0.155331
Level I	-0.183682
Level I	-0.0772193
Level I	-0.0176435
Level I	-0.0249347
Level I	-0.00967205
Level I	-0.0361032
Level I	-0.0178023
Level I	0.0375532
Level I	-0.0114789
Level I	0.00300537
Level I	-0.0225696
Level I	-0.00535664
Level I	-0.0527069
Level I	-0.0346863
Level I	-0.0763604
Level I	-0.0192637
Level I	-0.00615849
Level I	0.0688304
Level I	-0.0445409
Level I	0.0654089
Level I	0.0588257
Level I	0.00143122
Level I	0.025586
Level I	-0.0385774
Level I	0.0619054
Level I	0.050538
Level I	-0.0206405
Level I	-0.0643886
Level I	0.0688338
Level I	-0.0110435
Level I	0.0353509
Level I	0.0535452
Level I	-0.045323
Level I	0.0288844
Level I	0.0534371
Level I	-0.0397853
Level I	-0.120111
Level I	0.024875
Level I	0.0135035
Level I	0.0946048
Level I	-0.055228
Level I	0.0546426
Level I	-0.0360693
Level I	-0.0197252
Level I	-0.00078232
Level I	0.0120228
Level II	0.0160879
Level II	-0.0573894
Level II	0.045338
Level II	0.0134272
Level II	0.0735416
Level II	0.0213056
Level II	-0.0291825
Level II	0.0184899
Level II	0.0299385
Level II	-0.0218779
Level II	-0.0437347
Level II	-0.0406016
Level II	-0.0478001
Level II	-0.0287352
Level II	-0.0290569
Level II	-0.135502
Level II	-0.0140001
Level II	0.0269642
Level II	0.0332537
Level II	-0.0527094
Level II	-0.0279634
Level II	0.0392023
Level II	-0.020405
Level II	0.0179194
Level II	-0.0805714
Level II	-0.0266503
Level II	-0.0626134
Level II	-0.117189
Level II	-0.047318
Level II	-0.16237
Level II	-0.176161
Level II	-0.0572603
Level II	0.0264975
Level II	-0.0534591
Level II	0.036019
Level II	0.0241528
Level II	-0.0667635
Level II	0.0337446
Level II	-0.0536664
Level II	-0.015431
Level II	0.0438235
Level II	0.0449036
Level II	0.033994
Level II	-0.00517966
Level II	-0.0337995
Level II	0.0231527
Level II	-0.00608554
Level II	0.0634121
Level II	0.0755643
Level II	-0.0584675
Level II	-0.0132668
Level II	0.00294164
Level II	0.0359797
Level II	0.0174877
Level II	0.0496556
Level II	0.00771305
Level II	0.0566519
Level II	0.0406831
Level II	-0.0018752
Level II	0.0545064
Level II	-0.0115358
Level II	-0.0123218
Level II	0.0379602
Level II	0.0395309
Level II	-0.0354489
Level II	0.0237366
Level II	-0.00545606
Level II	0.041977
Level II	0.0668594
Level II	-0.0645083
Level II	0.0378634
Level II	-0.0723858
Level II	-0.0816413
Level II	-0.0773246
Level II	-0.0561669
Level II	-0.0195853
Level II	-0.0889322
Level II	0.0108371
Level II	-0.00188256
Level II	0.0104494
Level II	-0.0402953
Level II	-0.05286
Level II	-0.0374128
Level II	-0.0506451
Level III	-0.053397
Level III	-0.00664565
Level III	0.0454814
Level III	0.0233441
Level III	0.0614177
Level III	0.0073298
Level III	0.0340826
Level III	-0.10531
Level III	0.0216448
Level III	-0.0360002
Level III	0.0104937
Level III	-0.0597343
Level III	-0.0558153
Level III	-0.0739992
Level III	-0.0596353
Level III	-0.110812
Level III	-0.228139
Level III	-0.152948
Level III	-0.0997481
Level III	-0.13151
Level III	-0.043392
Level III	-0.06788
Level III	-0.0077141
Level III	-0.0253554
Level III	-0.0405952
Level III	0.0202861
Level III	-0.0760368
Level III	0.0217526
Level III	0.046432
Level III	-0.0366398
Level III	0.00430386
Level III	0.0804938
Level III	0.00921534
Level III	0.0329782
Level III	-0.0179046
Level III	-0.000381292
Level III	-0.0141712
Level III	0.00811096
Level III	0.023859
Level III	0.0259069
Level III	0.058905
Level III	0.000309875
Level III	0.0402549
Level III	0.0573629
Level III	0.0537796
Level III	-0.0996091
Level III	0.00143799
Level III	0.0524492
Level III	0.0277595
Level III	0.0477617
Level III	0.0553758
Level III	0.00977078
Level III	0.00155008
Level III	0.0514405
Level III	0.0463369
Level III	0.0508733
Level III	-0.0175746
Level III	0.0131234
Level III	0.0224489
Level III	0.0362165
Level IV	-0.0446504
Level IV	-0.0175637
Level IV	0.0269024
Level IV	-0.0587088
Level IV	-0.0353483
Level IV	-0.05921
Level IV	-0.0257387
Level IV	-0.0183727
Level IV	0.0280746
Level IV	0.0230324
Level IV	-0.0380256
Level IV	-0.0217439
Level IV	-0.0390815
Level IV	-0.0495082
Level IV	-0.012091
Level IV	-0.0331405
Level IV	-0.0426159
Level IV	-0.138209
Level IV	0.00335017
Level IV	-0.0327487
Level IV	0.00158346
Level IV	0.0378635
Level IV	0.0540154
Level IV	0.106848
Level IV	-0.0577904
Level IV	0.00460155
Level IV	0.0381794
Level IV	-0.00514967
Level IV	-0.0098516
Level IV	-0.00345535
Level IV	0.0376157
Level IV	-0.0185044
Level IV	0.0471768
Level IV	-0.0287108
Level IV	0.0200537
Level IV	0.0901293
Level IV	0.072501
Level IV	0.0301495
Level IV	0.0492668
Level IV	0.0133629
Level IV	0.00984457
Level IV	0.0179123
Level IV	0.0391989
Level IV	0.0764793
Level IV	0.0144911
Level IV	-0.043309
Level IV	-0.0345848
Level V	0.00680876
Level V	0.00956777
Level V	0.0438697
Level V	0.0214536
Level V	-0.00328368
Level V	0.0757065
Level V	0.00469687
Level V	-0.0250338
Level V	0.031301
Level V	-0.0529596
Level V	0.0193324
Level V	0.0247125
Level V	-0.147785
Level V	0.0124903
Level V	-0.00440157
Level V	-0.0316425
Level V	-0.184799
Level V	0.013259
Level V	0.012324
Level V	0.015547
Level V	-0.00264032
Level V	0.0193207
Level V	-0.0482549
Level V	-0.00630206
Level V	-0.00291122
Level V	0.0574799
Level V	0.0199106
Level V	0.0458144
Level V	0.0704912
Level V	0.0754439
Level V	0.0718404
Level V	0.0136797
Level V	0.0527289
Level V	0.0487857
Level V	0.0195732
Level V	0.0448431
Level V	0.0660077
Level V	0.0331057
Level V	-0.0110937
Level V	0.0580707
Level V	0.04417
Level V	0.00781475
Level V	0.0672931
Level V	0.057964
Level V	0.0594377
Level V	0.0561561
Level V	0.091829
Level V	0.0842946
Level V	0.0454733
Level V	0.0574659
Level V	-0.0323555
Level V	0.0221583
Level V	0.0313094
Level V	-0.00849156
Level V	0.0597204
Level V	0.0518521
Level V	-0.0077498
Level V	0.000951534
Level V	-0.00376528
Level V	0.0231106
Level V	0.00326647
Level V	0.0341637
Level V	-0.00741366
NA	0.0713737
NA	-0.00804646

## Sheet: Figure 5E
Protein	Spearman correlation with IGHV	p_value
IGHV3-13	0.660933	8.34e-45
IGHV3-43	0.660933	8.34e-45
IGHV3-43D	0.660933	8.34e-45
IGHV3-11	0.65888	1.91e-44
IGHV3-20	0.65877	2e-44
IGHV3-48	0.640878	2.09e-41
IGHV3-21	0.640106	2.79e-41
IGHV3-9	0.598839	4.78e-35
SERPINF2	0.570217	3.15e-31
IGHV1-24	0.526886	4.14e-26
IGHV1-18	0.50919	3.19e-24
IGHV1-69-2	0.50343	1.24e-23
IGHV5-51	0.493144	1.32e-22
IGHV4-39	0.486466	5.9e-22
IGHV3-53	0.481154	1.89e-21
TFAP2E	0.480149	2.35e-21
TFAP2A	0.478056	3.7e-21
IGHV3-23	0.469063	2.49e-20
IGHV3-38	0.467835	3.22e-20
ADIPOQ	0.467513	3.44e-20
FN3KRP	0.452551	7.16e-19
PRSS2	0.452229	7.63e-19
PRSS3	0.45159	8.65e-19
PRSS3P2	0.449799	1.23e-18
IGHV1-46	0.448831	1.49e-18
PRSS1	0.444813	3.25e-18
HCFC1	0.439983	8.18e-18
CTBP1	0.432733	3.19e-17
LIPF	0.432449	3.36e-17
ACACA	0.429306	6e-17
IGHV1-8	0.41984	3.31e-16
WRNIP1	0.411256	1.49e-15
IGHV1-3	0.406736	3.23e-15
IGLV6-57	0.396808	1.7e-14
AHR	0.393098	3.11e-14
ACACB	0.390275	4.92e-14
EIF4A2	0.383603	1.42e-13
FAM102A	0.379426	2.73e-13
IGHV3-66	0.372671	7.68e-13
IGHV1-69D	0.371145	9.67e-13
WDR12	0.367428	1.69e-12
ANTXR1	0.367387	1.7e-12
MAP2K7	0.367039	1.79e-12
IGHV7-4-1	0.366774	1.86e-12
GNPAT	0.364131	2.75e-12
IGHV3-30-3	0.362938	3.27e-12
IGHV3-30	0.362792	3.34e-12
IGHV3-30-5	0.362792	3.34e-12
NDUFA10	0.362594	3.44e-12
PNP	0.360086	4.96e-12
ATP5F1A	0.350242	2.02e-11
IGHV3-33	0.350171	2.04e-11
IGHV1-2	0.348449	2.59e-11
SYNE1	0.347766	2.85e-11
MIF	0.34643	3.43e-11
BUB1B	0.343433	5.17e-11
TFAP2B	0.341825	6.44e-11
ICAM2	0.340704	7.5e-11
AMPD3	0.336859	1.26e-10
DECR1	0.334123	1.81e-10
DGKA	0.333681	1.92e-10
LAMTOR5	0.333587	1.94e-10
APOA2	0.331637	2.51e-10
RACK1	0.330181	3.04e-10
OGN	0.327381	4.36e-10
CTSL	0.326347	4.99e-10
SCRIB	0.321651	9.07e-10
MPP3	0.319337	1.21e-09
RPS4X	0.317382	1.55e-09
GET3	0.316464	1.74e-09
NDUFAF3	0.3158	1.89e-09
OLFM1	0.315507	1.95e-09
BCL2L15	0.314204	2.3e-09
DNAJB11	0.308524	4.58e-09
CYB5R2	0.307245	5.34e-09
PKP2	0.30694	5.54e-09
ACAA2	0.305964	6.22e-09
MSH2	0.305214	6.81e-09
ABCE1	0.302575	9.3e-09
CSNK2A2	0.300162	1.23e-08
TSPAN15	0.299335	1.36e-08
MPI	0.298032	1.58e-08
IGHV3-15	0.296352	1.92e-08
SERPINA3	0.295598	2.09e-08
RBM3	0.295526	2.11e-08
TXNL1	0.29546	2.12e-08
SHBG	0.294178	2.46e-08
LTA4H	0.293455	2.67e-08
IGHV1-58	0.292965	2.82e-08
CALHM5	0.290817	3.6e-08
CMBL	0.290125	3.89e-08
IGKV1D-33	0.290122	3.89e-08
IGKV1-33	0.290122	3.89e-08
SQOR	0.288405	4.72e-08
CNN2	0.287819	5.03e-08
DHX16	0.286754	5.66e-08
IGHV4-34	0.285628	6.42e-08
CXADR	0.281237	1.04e-07
RAB34	0.275875	1.84e-07
MIA3	0.274704	2.09e-07
MRPL15	0.273189	2.45e-07
CS	0.273185	2.45e-07
SNRPN	0.272076	2.75e-07
SNRPB	0.272076	2.75e-07
ACTN3	0.269388	3.64e-07
IGHV1-69	0.268935	3.81e-07
HNRNPR	0.268427	4.01e-07
ITGB1	0.266313	4.99e-07
MMP2	0.265937	5.18e-07
SF3B1	0.265568	5.38e-07
INTS4	0.264247	6.15e-07
FAM135A	0.263886	6.38e-07
HDAC1	0.263739	6.48e-07
YWHAB	0.262618	7.25e-07
ANXA10	0.262396	7.41e-07
MVB12B	0.261508	8.1e-07
IGHV4-28	0.2611	8.44e-07
CNOT3	0.260992	8.53e-07
RPN2	0.260552	8.92e-07
RASA4B	0.259861	9.55e-07
ELOC	0.259027	1.04e-06
RASA4	0.258823	1.06e-06
HDHD5	0.258758	1.07e-06
PRDX6	0.25819	1.13e-06
HIBADH	0.257973	1.15e-06
HMGB3	0.257835	1.17e-06
CEACAM8	0.256724	1.3e-06
SYNPO2	0.256356	1.35e-06
PECAM1	0.256265	1.36e-06
RAB1A	0.25437	1.64e-06
SEPHS2	0.254185	1.67e-06
CPB2	0.25366	1.76e-06
CCNK	0.252397	1.98e-06
HSP90B2P	0.251781	2.1e-06
EIF4G1	0.251104	2.25e-06
ASH2L	0.250691	2.34e-06
ASAP2	0.248415	2.9e-06
APOC2	0.247557	3.15e-06
CLU	0.246144	3.6e-06
PGPEP1	0.246034	3.63e-06
EPCAM	0.245227	3.92e-06
HSPA1A	0.245171	3.94e-06
HSPA1B	0.245171	3.94e-06
C16orf58	0.244855	4.06e-06
VCAM1	0.243626	4.55e-06
MRPS9	0.24342	4.64e-06
CALU	0.242312	5.14e-06
CHID1	0.242168	5.21e-06
USP11	0.241449	5.56e-06
NT5C2	0.240547	6.04e-06
PPBP	0.239427	6.7e-06
IGHV4-30-4	0.239425	6.7e-06
IGHV4-59	0.239425	6.7e-06
IGHV4-61	0.239425	6.7e-06
KRT6B	0.236206	8.96e-06
MASP1	0.235726	9.36e-06
IGLL1	0.233993	1.09e-05
HSDL2	0.232805	1.21e-05
HNRNPH3	0.232459	1.25e-05
IGHV4-4	0.232169	1.28e-05
KRT6C	0.23135	1.38e-05
MYO5B	0.2312	1.4e-05
CHTOP	0.230646	1.47e-05
SERPINC1	0.229931	1.56e-05
TRAPPC5	0.229509	1.62e-05
ARF6	0.229232	1.66e-05
TOLLIP	0.228703	1.74e-05
PLIN3	0.227658	1.91e-05
SGPL1	0.227169	1.99e-05
PSMC1	0.225754	2.25e-05
MTAP	0.225058	2.38e-05
RO60	0.224967	2.4e-05
DYNC1I2	0.223852	2.64e-05
NUCB2	0.22318	2.8e-05
THBS2	0.222527	2.96e-05
MBD2	0.221428	3.24e-05
XPOT	0.221362	3.26e-05
CHMP4A	0.220157	3.61e-05
SRGN	0.219769	3.73e-05
GDI1	0.219535	3.8e-05
SF3B3	0.219204	3.91e-05
ATXN10	0.219126	3.93e-05
METAP1	0.218859	4.02e-05
HNRNPUL2	0.217993	4.32e-05
APOD	0.217646	4.45e-05
ATL3	0.215231	5.43e-05
HNRNPL	0.214055	5.97e-05
PIP	0.213458	6.27e-05
MCM7	0.212474	6.79e-05
RPAP3	0.212044	7.03e-05
SMU1	0.211758	7.19e-05
MRPS25	0.211345	7.44e-05
PEPD	0.211086	7.59e-05
LYVE1	0.209423	8.67e-05
CP	0.209241	8.8e-05
MMP8	0.20913	8.88e-05
MYO5A	0.208262	9.51e-05
UBE2I	0.208017	9.7e-05
COPB1	0.207429	0.000101579
CST3	0.207328	0.000102385
CLEC3B	0.206806	0.000106687
RPS27A	0.206801	0.000106723
UBC	0.20609	0.000112852
UBB	0.20609	0.000112852
APOC1	0.205416	0.000118968
VTN	0.204926	0.000123604
SERPINA6	0.204708	0.000125723
PBDC1	0.204193	0.000130852
EIF3E	0.20393	0.000133558
SPRYD4	0.203494	0.000138144
PON1	0.202206	0.000152588
ROCK2	0.201472	0.000161427
PCYT1B	0.200885	0.000168846
TST	0.200541	0.000173351
EEF1A1P5	0.200147	0.000178633
EEF1A1	0.200114	0.000179075
UBA52	0.200104	0.000179221
CYP51A1	0.199945	0.000181396
TFAM	0.199588	0.000186386
HSP90B1	0.199282	0.000190769
H1-1	0.19928	0.000190803
COL1A2	0.197229	0.000222747
FBLN1	0.196852	0.000229125
GNAO1	0.19653	0.00023472
PIN1	0.195965	0.000244841
ACTR1B	0.195424	0.000254929
NNT	0.195363	0.000256086
H1-6	0.195339	0.000256544
SELENOP	0.195278	0.000257713
AK1	0.194602	0.000270965
MPO	0.19342	0.000295713
ATP5F1D	0.193256	0.0002993
APOA1	0.193134	0.000302006
SERPINB3	0.192934	0.000306466
CGREF1	0.192431	0.000318
FKBP1A	0.192402	0.00031869
ADGRB3	0.192247	0.000322331
MYOC	0.191853	0.000331754
NUP205	0.191352	0.000344114
COMT	0.191146	0.000349313
PTBP1	0.191037	0.000352103
LRG1	0.190056	0.0003781
WDR61	0.189944	0.000381183
SARS1	0.189587	0.00039118
UPF1	0.189346	0.000398044
APOA4	0.18854	0.000421827
KRT26	0.188265	0.000430253
HAGH	0.18817	0.000433216
SMARCA2	0.187871	0.000442578
FCN2	0.184836	0.000549231
AMBP	0.184824	0.000549691
NOL9	0.18436	0.000567969
EIF4G2	0.184017	0.000581827
DOCK1	0.183695	0.000595125
C3	0.182779	0.000634545
MACF1	0.182394	0.000651792
ATP5F1B	0.181952	0.000672189
FERMT3	0.181612	0.000688246
IGHV6-1	0.181472	0.00069496
COLEC11	0.18141	0.000697969
UNC45A	0.181248	0.000705847
SMARCA4	0.181185	0.000708913
MRPS16	0.180999	0.000718084
HMGB1	0.180214	0.000758115
MCM6	0.180153	0.000761314
BLVRA	0.179896	0.000774901
MTOR	0.179445	0.000799294
SERPINA5	0.178984	0.00082495
CFP	0.178846	0.000832757
CAPZA1	0.17869	0.000841714
FLII	0.177982	0.000883324
PTPRD	0.177734	0.00089836
EIF4A1	0.177592	0.000907109
PPP2R5A	0.176319	0.00098882
WDR7	0.175724	0.00102925
APOB	0.175389	0.00105269
RAB11B	0.173468	0.00119697
TMPRSS12	0.173233	0.0012158
KLK7	0.173233	0.0012158
KLK13	0.173233	0.0012158
KRT25	0.172987	0.00123579
CTSH	0.172767	0.00125396
GOLM1	0.172338	0.00129007
PRKAR1A	0.17227	0.00129587
MAN2B1	0.171678	0.00134747
HNRNPDL	0.171501	0.00136323
GZMM	0.17114	0.001396
RPRD1B	0.171138	0.00139624
SELENBP1	0.170365	0.00146879
XRCC6	0.169959	0.00150823
CYB5R3	0.169857	0.00151826
MYH14	0.169628	0.00154108
USP15	0.169558	0.0015482
MAOB	0.16935	0.0015693
ASS1	0.169124	0.00159246
TPP1	0.168887	0.00161721
ZC3HAV1	0.168818	0.00162443
CLIP1	0.168715	0.00163536
EMC1	0.168528	0.00165531
EFEMP1	0.16838	0.00167118
IGLV3-10	0.1683	0.00167982
KRT6A	0.167769	0.00173852
RAC1	0.167334	0.00178787
PTPRS	0.166538	0.00188155
CYRIB	0.166495	0.00188683
MYO1B	0.166168	0.00192666
IGLV1-36	0.165743	0.0019797
CALD1	0.16547	0.00201443
ORM1	0.165207	0.00204843
APMAP	0.165137	0.00205751
MGAT1	0.164807	0.0021012
HSP90AA5P	0.164136	0.00219233
A1BG	0.162353	0.00245255
SRP72	0.162026	0.00250323
CALM1	0.162022	0.00250382
CALM3	0.162022	0.00250382
CALM2	0.162022	0.00250382
IGHV4-38-2	0.16193	0.00251836
ALDOB	0.161197	0.00263601
S100A7	0.161195	0.00263625
RAB11A	0.160908	0.0026837
TIMP1	0.160237	0.00279765
MYL12A	0.160221	0.00280051
CEACAM6	0.160055	0.00282935
SFN	0.160031	0.00283366
SULT1B1	0.159888	0.00285876
SLC12A7	0.159315	0.00296148
SUN2	0.159265	0.00297058
LSM1	0.158733	0.00306935
ELP1	0.157748	0.0032599
MYH9	0.15736	0.00333792
F2	0.157319	0.00334623
MATR3	0.156585	0.00349876
SART3	0.156506	0.00351544
SAMHD1	0.156372	0.00354411
KCTD12	0.155694	0.00369231
UBA7	0.154634	0.00393507
FCGR2A	0.153658	0.00417138
PSMB10	0.153297	0.00426206
RTCB	0.15322	0.00428155
FLNC	0.152821	0.00438431
PCBP2	0.152687	0.00441916
HDHD2	0.15206	0.0045861
GALK1	0.152044	0.00459041
REG1A	0.151797	0.00465798
GLUD1	0.151653	0.0046975
XAB2	0.151602	0.00471163
SMARCA5	0.15102	0.00487561
GPD2	0.150803	0.00493822
EIF3H	0.150346	0.00507205
CRYL1	0.149563	0.00530904
ABHD16A	0.149451	0.0053436
MANBA	0.14901	0.00548237
ATE1	0.148941	0.00550415
KRT5	0.148753	0.00556444
FLNB	0.148594	0.00561599
A2M	0.14837	0.00568918
THBS1	0.147843	0.00586488
COL6A2	0.147533	0.00597024
STAT1	0.147147	0.00610422
RPIA	0.146965	0.00616812
ATIC	0.146635	0.00628574
PLTP	0.146179	0.0064519
PGM5	0.146046	0.00650089
NSUN2	0.146032	0.00650605
ACE2	0.145559	0.00668346
LAP3	0.145429	0.00673302
CRP	0.14484	0.00696158
PCCB	0.143746	0.00740469
PSMB4	0.143547	0.0074877
HNRNPK	0.143483	0.00751478
ACAD8	0.143133	0.00766379
SOD2	0.143132	0.00766429
PPP2R5E	0.142963	0.00773697
ASAH1	0.142703	0.00785031
HDGF	0.142515	0.00793301
MNDA	0.142495	0.00794199
PSMD3	0.141838	0.00823804
MRPL50	0.140588	0.008828
CPN1	0.140499	0.00887153
AP2S1	0.140497	0.00887266
CSN1S1	0.140045	0.00909613
MYO1A	0.13935	0.00944925
ACR	0.138724	0.00977814
ENO3	0.138572	0.00985936
DUOX1	0.138315	0.00999838
FLOT1	0.137857	0.01025
ACY1	0.137115	0.0106697
CANX	0.137078	0.0106914
HADH	0.136555	0.0109969
IGHV3-72	0.136532	0.0110106
PIGR	0.136384	0.0110985
SMARCC1	0.135468	0.0116566
SPARC	0.135467	0.0116572
CTBS	0.134866	0.0120371
APOE	0.134764	0.0121028
GPX2	0.134455	0.0123027
APP	0.134354	0.0123689
CPT2	0.133835	0.0127136
ATG9A	0.133057	0.0132468
DLST	0.132836	0.0134017
AK2	0.131724	0.0142049
FLG2	0.131593	0.0143025
SNTB2	0.13142	0.0144322
SERPINE1	0.131192	0.0146041
ALDH7A1	0.130851	0.0148651
CLTC	0.130838	0.0148751
DDX39B	0.130278	0.015313
AMY2A	0.130224	0.0153564
UBE2A	0.130223	0.0153571
ACSL5	0.130109	0.0154475
ATP1A3	0.129768	0.0157217
BCAT2	0.129363	0.0160531
ARHGEF2	0.12919	0.0161966
MARK2	0.129182	0.0162029
GLS	0.128852	0.0164797
DOCK2	0.128751	0.0165648
MYL12B	0.128683	0.0166231
OLA1	0.128582	0.0167094
PANK4	0.128412	0.0168548
HSPA1L	0.128405	0.0168605
RPN1	0.12751	0.0176478
STRN	0.127304	0.017833
PHB	0.127218	0.0179105
PSMD2	0.127051	0.0180631
INF2	0.126895	0.0182059
PRKRA	0.126884	0.0182168
DHRS7B	0.126685	0.0184008
AGPS	0.126603	0.0184766
PDP1	0.126393	0.0186743
FAH	0.126363	0.0187025
CLSTN1	0.126217	0.0188403
SERPINB10	0.126136	0.0189169
ACOX1	0.126084	0.0189666
TF	0.125139	0.0198876
C1orf56	0.125073	0.019954
ANP32A	0.124761	0.0202674
ATP5PO	0.12469	0.0203387
ALCAM	0.124646	0.0203831
PDIA4	0.124593	0.0204374
GCLC	0.123891	0.0211634
KRT87P	0.123724	0.0213392
ORM2	0.123699	0.0213659
ARHGEF1	0.12333	0.0217594
SLK	0.123213	0.0218862
ATP6V1A	0.123097	0.0220118
GSPT1	0.123044	0.0220688
IGLV3-25	0.122651	0.0225011
ICOSLG	0.122648	0.0225037
SERPINA10	0.121997	0.023235
PSME2	0.121929	0.0233122
GLO1	0.121889	0.0233579
KRAS	0.121705	0.0235695
CHD4	0.121684	0.0235942
NPM1	0.12151	0.0237958
MYL9	0.12142	0.0238997
MAPRE1	0.121269	0.0240766
AMY2B	0.121156	0.0242092
PTGR1	0.1211	0.0242763
ART3	0.120616	0.0248542
ENO2	0.120047	0.0255486
PAFAH1B3	0.119799	0.0258569
CCDC126	0.119719	0.0259565
KRT71	0.119259	0.0265383
KRT74	0.119257	0.0265416
DUT	0.118672	0.0272972
GNPDA1	0.118355	0.0277141
HYOU1	0.118284	0.027809
CPSF2	0.117086	0.0294399
CFL2	0.116586	0.0301453
TLE3	0.116112	0.0308264
CSDE1	0.115857	0.0311983
CAMK1D	0.115821	0.0312515
CLTCL1	0.115789	0.0312983
CCT7	0.115182	0.0322027
DDX1	0.115108	0.0323146
CSNK2A3	0.114976	0.0325139
KTN1	0.11472	0.0329054
CCT3	0.11468	0.0329659
AGT	0.114662	0.0329944
PTBP3	0.113991	0.0340405
MTHFD1	0.113666	0.0345573
ADSL	0.113635	0.0346064
DNM1L	0.113632	0.0346106
ABCD1	0.113373	0.0350282
KRT83	0.113318	0.0351178
PLA2G7	0.112817	0.035938
GFAP	0.112735	0.0360743
ERAP2	0.112729	0.0360839
MVP	0.112153	0.0370508
CD163	0.112144	0.037066
VWA8	0.112107	0.03713
RAB6A	0.112078	0.0371784
LTBP4	0.112053	0.0372218
H1-2	0.111985	0.037337
RAB6B	0.11196	0.0373801
SRC	0.111795	0.0376624
WASHC2C	0.111659	0.0378984
IGFBP7	0.111656	0.0379035
KRT81	0.111281	0.0385575
BCHE	0.111161	0.0387676
XRN2	0.111121	0.0388387
DHX9	0.111008	0.0390392
PCOLCE	0.110611	0.0397484
SSBP1	0.110164	0.0405607
ACADVL	0.110101	0.0406772
BCAP31	0.11006	0.0407512
DSG2	0.109974	0.0409098
G6PD	0.109964	0.040928
AGO1	0.109952	0.0409504
GNE	0.109717	0.041387
GLIPR2	0.109605	0.0415965
GATM	0.109066	0.0426162
ITIH1	0.108993	0.0427548
CDK1	0.108912	0.0429116
HSPA7	0.108878	0.0429768
AMY1A	0.108856	0.0430186
HSPA9	0.108796	0.0431336
LSM7	0.108644	0.0434292
CSPG4	0.108633	0.04345
IGLC6	0.108301	0.0440989
KRT86	0.107781	0.0451321
KRT85	0.107379	0.0459439
TGM3	0.107226	0.0462549
IDH1	0.106662	0.0474222
UQCRC2	0.106588	0.0475775
DHX38	0.106517	0.047727
DBI	0.106289	0.0482075
POSTN	0.106005	0.0488129
DYNC1LI2	0.105752	0.0493557
HRNR	-0.105556	0.0497824
CTNNB1	-0.105582	0.0497256
COL14A1	-0.105588	0.0497131
AKR7A3	-0.105824	0.0492007
CMAS	-0.105913	0.0490099
TCP1	-0.105922	0.0489912
GIT1	-0.106319	0.0481449
ANKHD1	-0.106702	0.0473387
ENPP2	-0.107026	0.0466662
PROCR	-0.10716	0.0463921
PSMA3	-0.107186	0.046338
LUM	-0.107478	0.045742
STXBP5	-0.1078	0.0450943
SH3BGRL3	-0.108065	0.0445647
COPA	-0.108382	0.0439396
TUBB4B	-0.108536	0.0436383
VWA1	-0.108746	0.043231
CPA2	-0.109506	0.0417829
NAGA	-0.10966	0.0414941
VPS25	-0.110048	0.0407747
SUPT6H	-0.110156	0.0405751
PPP2CA	-0.110588	0.0397902
IGLV5-45	-0.111697	0.0378328
IGKV1-9	-0.112301	0.0368002
TBL1X	-0.112428	0.0365865
HSPB11	-0.112888	0.0358212
IGKV1-6	-0.113003	0.0356314
DIAPH1	-0.113153	0.0353861
IGKV1D-13	-0.113161	0.0353734
IGKV1-13	-0.113161	0.0353734
CDHR2	-0.11361	0.0346473
HES7	-0.113991	0.0340395
C9orf64	-0.11415	0.03379
TTR	-0.114502	0.0332412
IGLL5	-0.114861	0.032689
POF1B	-0.115415	0.0318529
FBP2	-0.115502	0.0317238
IGKV3D-20	-0.115901	0.0311342
CILP2	-0.116395	0.0304178
SSB	-0.116562	0.0301791
DSP	-0.116749	0.0299138
SEPTIN7	-0.116759	0.0298994
TUBA1B	-0.117239	0.0292275
EMC8	-0.117822	0.0284286
TMEM256	-0.118046	0.0281259
RPL3	-0.11819	0.0279344
ANKRD17	-0.118636	0.0273442
ATAD3A	-0.119115	0.0267234
CFL1	-0.120618	0.0248514
ACTN4	-0.122645	0.0225076
VDAC1	-0.122977	0.0221424
HNRNPUL1	-0.123568	0.0215046
TRIP12	-0.123698	0.0213674
SPP2	-0.124056	0.0209912
HBA1	-0.124266	0.0207726
HPX	-0.124467	0.0205661
IGHG4	-0.125449	0.0195816
OMD	-0.125481	0.0195501
H4C1	-0.125813	0.019227
HDGFL3	-0.125822	0.0192183
HP	-0.125888	0.0191552
LGALS3	-0.125973	0.0190728
IGKV1-8	-0.126005	0.019042
MERTK	-0.126046	0.0190029
ESYT1	-0.126188	0.0188681
KRT13	-0.126546	0.0185305
PON2	-0.127078	0.0180382
ST14	-0.128028	0.0171887
C1S	-0.128417	0.0168508
CAMP	-0.128533	0.0167512
CBR1	-0.128699	0.0166096
IGHV3-64	-0.128773	0.0165461
CKMT1A	-0.128918	0.0164238
PRTN3	-0.128946	0.0164004
TUBA1C	-0.12918	0.0162046
MPHOSPH8	-0.129812	0.0156862
KRT19	-0.130467	0.0151645
VPS35	-0.131542	0.0143406
CYFIP1	-0.131834	0.0141237
ADD2	-0.132191	0.0138624
SLC35B2	-0.132353	0.0137455
IGKV2D-30	-0.132547	0.0136061
FBN1	-0.133026	0.0132681
PRKDC	-0.133055	0.0132477
DCD	-0.133282	0.0130905
CRISP2	-0.133426	0.0129917
TUBB8	-0.133588	0.012881
LYZ	-0.133646	0.0128418
PPP1R7	-0.133848	0.0127051
RCC2	-0.134073	0.0125544
AOC3	-0.134146	0.0125065
HLA-F	-0.134455	0.0123029
DDAH1	-0.134459	0.0123003
JCHAIN	-0.13465	0.0121761
RPS19	-0.134724	0.0121284
GPX1	-0.13487	0.0120347
CPA1	-0.135014	0.0119424
PRDX1	-0.135957	0.0113557
CD93	-0.135986	0.0113381
ABHD11	-0.136255	0.0111757
LSP1	-0.13627	0.0111665
ITIH4	-0.136863	0.0108161
FAM3C	-0.137226	0.0106061
FUBP3	-0.137416	0.0104981
GP5	-0.137498	0.0104513
SPAG9	-0.137852	0.0102526
C12orf10	-0.138618	0.00983496
COPS3	-0.138775	0.00975083
RHOA	-0.13917	0.009543
HABP2	-0.139396	0.00942575
NAP1L1	-0.139578	0.00933199
FUCA2	-0.139935	0.00915117
AGR2	-0.139954	0.00914142
PLCH1	-0.140289	0.0089749
NEO1	-0.140432	0.00890445
RDX	-0.140935	0.00866047
EPB42	-0.141036	0.00861234
SORBS1	-0.141428	0.0084276
IGKV6D-21	-0.141671	0.00831447
PIK3IP1	-0.141835	0.00823936
ITIH2	-0.143034	0.00770642
FCGR3B	-0.143116	0.00767113
PEA15	-0.144767	0.00699039
DBH	-0.144877	0.00694721
LMAN1	-0.144981	0.00690621
AGR3	-0.146095	0.00648256
IGKV1-17	-0.146183	0.00645041
PPP2CB	-0.146348	0.00638992
ABI3BP	-0.146385	0.00637619
BCL2L13	-0.146633	0.00628678
NT5C3B	-0.146725	0.00625343
HSP90AB3P	-0.14738	0.00602325
DDB1	-0.148077	0.00578619
VPS26B	-0.148453	0.005662
EEA1	-0.148669	0.00559185
SEPTIN2	-0.149077	0.00546104
TTC37	-0.149153	0.00543695
EHBP1	-0.149367	0.00536985
TUBB2A	-0.149765	0.00524682
FLNA	-0.149903	0.00520491
TUBB2B	-0.150114	0.00514118
C1R	-0.150633	0.00498757
ATP2A2	-0.15069	0.00497093
TUBB8B	-0.150698	0.00496874
NAMPT	-0.150933	0.0049007
TUBA4A	-0.151179	0.0048303
PRG4	-0.151551	0.00472595
KLKB1	-0.151792	0.00465917
PF4V1	-0.151917	0.00462515
PGLYRP2	-0.152239	0.00453808
ISLR	-0.15298	0.00434307
TRIP4	-0.153041	0.00432748
IGLV2-18	-0.153042	0.00432711
GLRX3	-0.15362	0.00418105
SRSF1	-0.153752	0.00414819
PAICS	-0.154127	0.00405641
IGF2R	-0.154778	0.00390138
SRSF5	-0.155491	0.00373783
COL5A1	-0.155768	0.00367577
PGD	-0.155943	0.00363716
AP3B1	-0.156413	0.00353542
FCGR3A	-0.156548	0.00350663
PF4	-0.157061	0.00339916
LCP1	-0.157945	0.00322088
TPD52L2	-0.158	0.00321013
TGFB1	-0.15844	0.00312489
HBG2	-0.15847	0.00311918
CD44	-0.159089	0.00300293
LAMC1	-0.159568	0.00291561
NUP133	-0.159769	0.00287985
SAA1	-0.159974	0.00284351
CSK	-0.160011	0.00283711
ALAD	-0.160025	0.00283462
SLC4A2	-0.161088	0.00265397
AAR2	-0.16132	0.00261585
RALY	-0.162345	0.00245384
LDHB	-0.162487	0.002432
SNX9	-0.163118	0.00233767
MMRN2	-0.163144	0.0023338
LUC7L	-0.163543	0.00227597
FTL	-0.163832	0.00223481
B2M	-0.163935	0.00222043
ECM1	-0.164449	0.00214935
PHIP	-0.164981	0.0020781
PLGLA	-0.165029	0.00207172
IGLV1-51	-0.165996	0.00194793
ADH5	-0.166283	0.00191258
CAPN1	-0.166585	0.00187594
G3BP1	-0.167424	0.0017775
DDX5	-0.169359	0.00156835
AKAP13	-0.169507	0.00155334
RTN3	-0.169507	0.00155334
H3-5	-0.169769	0.00152707
HBG1	-0.169779	0.00152603
ANXA6	-0.169964	0.00150774
GP1BA	-0.170331	0.00147205
H3C1	-0.170905	0.00141769
GMPS	-0.17094	0.00141449
SKAP2	-0.171476	0.00136547
ABLIM1	-0.171607	0.00135378
LUC7L2	-0.171678	0.00134749
MGAT2	-0.173337	0.00120741
GSR	-0.173468	0.00119694
C4BPB	-0.173502	0.00119423
CHI3L1	-0.173624	0.00118457
H3C15	-0.175552	0.00104125
F7	-0.175646	0.0010347
SERPINA11	-0.177025	0.000942655
SEC23B	-0.177126	0.000936235
ANTXR2	-0.177432	0.000917
LPA	-0.177549	0.000909756
ENOPH1	-0.177672	0.000902174
ANXA11	-0.177729	0.000898697
PRELP	-0.177965	0.000884353
GPX3	-0.178785	0.000836229
KRT16	-0.179203	0.000812617
RAB7A	-0.179802	0.000779919
SMC3	-0.180867	0.000724704
H3-4	-0.18089	0.000723558
CCT6A	-0.181437	0.000696638
RPL23	-0.182098	0.000665397
FLT4	-0.183777	0.000591723
IGHD	-0.183942	0.000584902
P4HB	-0.184151	0.00057639
ALDOC	-0.185315	0.000530925
ATP2A1	-0.186216	0.000498099
SERPINB12	-0.186662	0.000482526
EXOG	-0.187945	0.00044025
ACSL3	-0.189875	0.000383099
IGLV1-47	-0.190039	0.000378576
AKR7L	-0.190463	0.000367123
COL18A1	-0.193349	0.000297264
EXOC3	-0.193877	0.000285906
ABHD12	-0.195378	0.000255799
MSN	-0.195645	0.000250767
AKR1B1	-0.198134	0.000208076
PSME1	-0.198224	0.000206662
APOH	-0.199615	0.000186009
FCN1	-0.202465	0.000149576
HBE1	-0.202662	0.000147319
YWHAG	-0.202841	0.000145292
LAMP2	-0.202921	0.000144405
SAA4	-0.203814	0.000134767
MRPL23	-0.204288	0.000129899
STX12	-0.205456	0.000118594
CFHR2	-0.205624	0.000117047
EZR	-0.20577	0.000115715
IGKV2-29	-0.206706	0.000107528
SEZ6L2	-0.208042	9.68e-05
PYCR2	-0.20924	8.8e-05
COL6A1	-0.20938	8.7e-05
HBZ	-0.210278	8.1e-05
PRDX2	-0.210459	7.98e-05
IGKV2D-26	-0.211824	7.16e-05
CLCA1	-0.212945	6.54e-05
ST13P4	-0.213057	6.48e-05
APOBR	-0.213101	6.45e-05
TRIM28	-0.214276	5.87e-05
LGALS3BP	-0.214346	5.83e-05
A2ML1	-0.21482	5.61e-05
ST13P5	-0.216181	5.02e-05
ARHGEF40	-0.216653	4.83e-05
ATP2A3	-0.218669	4.09e-05
C8G	-0.219627	3.77e-05
ST13	-0.219977	3.66e-05
MRPS31	-0.220445	3.52e-05
C6	-0.222031	3.08e-05
IGLV4-69	-0.222152	3.05e-05
IGKV2D-29	-0.223234	2.79e-05
ABR	-0.224084	2.59e-05
SMPDL3A	-0.225119	2.37e-05
CACNA2D2	-0.228581	1.76e-05
HSPG2	-0.22909	1.68e-05
CUTA	-0.229143	1.68e-05
F9	-0.229726	1.59e-05
VCL	-0.230276	1.52e-05
SRRM2	-0.230288	1.52e-05
IGKV2-30	-0.230454	1.49e-05
KHSRP	-0.236861	8.45e-06
KRT24	-0.242201	5.19e-06
IGHG2	-0.242898	4.87e-06
BTD	-0.247373	3.2e-06
IGLV2-8	-0.248358	2.92e-06
THOC6	-0.249331	2.66e-06
SELL	-0.24978	2.55e-06
GSTO1	-0.252023	2.06e-06
MADCAM1	-0.252792	1.91e-06
RPS23	-0.252953	1.88e-06
S100A9	-0.253655	1.76e-06
CNN1	-0.254709	1.59e-06
TFPI	-0.256793	1.29e-06
LBP	-0.259545	9.86e-07
IGLV8-61	-0.26	9.42e-07
IGKV2D-40	-0.261391	8.2e-07
IGKV2-40	-0.261391	8.2e-07
EIF3L	-0.265586	5.37e-07
BCAR1	-0.266648	4.82e-07
IGFBP3	-0.268825	3.85e-07
IGHM	-0.269972	3.42e-07
MST1	-0.273797	2.3e-07
SERPINA2	-0.275405	1.94e-07
MFGE8	-0.275572	1.9e-07
AHSG	-0.276774	1.67e-07
INPP5K	-0.278478	1.4e-07
PLG	-0.278762	1.35e-07
PRB3	-0.279838	1.21e-07
CDK11A	-0.28017	1.16e-07
FETUB	-0.280629	1.11e-07
TPI1	-0.280697	1.1e-07
CFHR3	-0.281683	9.88e-08
CDK11B	-0.282614	8.93e-08
NCL	-0.283782	7.86e-08
PIEZO1	-0.285341	6.62e-08
CNDP1	-0.286523	5.81e-08
IGHG3	-0.287262	5.36e-08
IGKV2D-28	-0.296915	1.8e-08
IGKV2-28	-0.296915	1.8e-08
KNG1	-0.297322	1.72e-08
DOCK10	-0.297378	1.7e-08
SERPINF1	-0.297807	1.62e-08
FBN2	-0.298555	1.49e-08
TRNT1	-0.298831	1.44e-08
C1QC	-0.299903	1.27e-08
RABGGTB	-0.303758	8.09e-09
MST1L	-0.304036	7.83e-09
IGHV3-64D	-0.304058	7.81e-09
F5	-0.3041	7.77e-09
CCT5	-0.305681	6.44e-09
CFHR4	-0.309546	4.05e-09
DPP3	-0.310369	3.67e-09
GK3P	-0.311697	3.12e-09
GK	-0.311845	3.06e-09
IGKV3-7	-0.317079	1.61e-09
MSL1	-0.318814	1.3e-09
F13A1	-0.32057	1.04e-09
CTTN	-0.327843	4.11e-10
IGKV3-20	-0.33185	2.44e-10
IGKV1D-8	-0.33189	2.43e-10
AGMAT	-0.332176	2.34e-10
IGKV4-1	-0.336308	1.35e-10
METTL18	-0.336886	1.25e-10
IGHV3-73	-0.338738	9.78e-11
IGKV3D-11	-0.33973	8.55e-11
IGKV3-11	-0.33973	8.55e-11
GAR1	-0.343095	5.42e-11
SUCLG2	-0.355664	9.37e-12
CD5L	-0.357109	7.62e-12
IGKV3D-15	-0.362438	3.52e-12
IGKV1D-37	-0.369635	1.21e-12
IGKV1-37	-0.369635	1.21e-12
IGLV7-46	-0.38198	1.83e-13
IGLV7-43	-0.38198	1.83e-13
IGHA1	-0.384043	1.33e-13
SPG11	-0.384528	1.23e-13
IGHA2	-0.395426	2.13e-14
KIT	-0.43065	4.69e-17
CDC5L	-0.464427	6.51e-20
IGKV3-15	-0.492055	1.69e-22
IGKV3D-7	-0.566843	8.41e-31

## Sheet: Figure 5F
pathway	p-value	FDR	source	members_input_overlap
Cytokine production	5.60396e-08	5.29667e-07	b	CRP; SARS1; ACE2; HMGB1; USP15; MIF; HSPA1B; ABCD1; SRGN; PIN1; AGT; SERPINE1; APOA2; XRCC6; APOD; ICOSLG; STAT1; ARHGEF2; APOA1; PCBP2; ADIPOQ; MNDA; CYRIB; DHX9; RAB1A; POSTN; C3; SERPINF2; PTPRS; ORM1; ORM2; UBA7; PHB; APP; ROCK2; SCRIB; FLOT1; MMP8; FKBP1A; LAMTOR5; CHID1
Cholesterol metabolism - Homo sapiens (human)	0.000105142	0.000487086	KEGG	APOE; APOB; APOC2; APOC1; APOA4; PLTP; APOA1; APOA2
Proteasome Degradation	0.000110705	0.000504494	Wikipathways	RPN1; RPN2; PSMB10; PSME2; PSMD3; PSMD2; UBA7; PSMC1; PSMB4
D-Glutamine and D-glutamate metabolism - Homo sapiens (human)	0.000252436	0.000996573	KEGG	GLS; GLUD1
Fatty acid degradation - Homo sapiens (human)	0.000255037	0.000997217	KEGG	HADH; ACOX1; CPT2; ACSL5; ACAA2; ACADVL; ALDH7A1
Ferroptosis - Homo sapiens (human)	0.00126435	0.00363301	KEGG	GCLC; ACSL5; PCBP2; TF; CP
mTORC1-mediated signalling	0.00373363	0.0086044	Reactome	LAMTOR5; EIF4G1; MTOR; FKBP1A
Phagosome - Homo sapiens (human)	0.000576143	0.00196021	KEGG	RAB7A; TUBB8; EEA1; FCGR3A; HLA-F; FCGR3B; TUBA1C; STX12; LAMP2; C1R
Glutathione metabolism - Homo sapiens (human)	0.00429516	0.0100902	KEGG	GPX1; GPX3; GSTO1; PGD; GSR
Tight junction - Homo sapiens (human)	0.00473985	0.0109609	KEGG	CTTN; ACTN4; TUBA1C; PPP2CA; PPP2CB; RDX; EZR; MSN; RHOA
TGF-beta signaling pathway - Homo sapiens (human)	0.00861906	0.0163541	KEGG	TGFB1; PPP2CA; PPP2CB; FBN1; NEO1; RHOA
Regulation of actin cytoskeleton - Homo sapiens (human)	0.0224547	0.0316504	KEGG	CYFIP1; DIAPH1; ACTN4; RDX; EZR; MSN; GIT1; RHOA; BCAR1

## Sheet: Figure 5G
Feature	Importance
IGLV3-27	102
BAG2	72
NDUFS3	71
CELA3A	63
MASP1	62
PXN	60
AKR7L	60
IGLV3-10	54
IGHV2-70D	52
LSM1	47

## Sheet: Figure 5H
Label	IGLV3-27	BAG2	NDUFS3	CELA3A	MASP1	PXN	AKR7L	IGLV3-10	IGHV2-70D	LSM1
GMFCS_high	70.8956	21.1355	0.95974	0.285933	7.29237	0.593839	0.0665485	81.3406	37.8419	19.1609
GMFCS_high	30.2664	21.2341	0.75603	41.5527	3.12832	0.912784	4.51999	95.4674	109.314	25.6392
GMFCS_high	44.1963	10.5529	0.568606	3.77696	4.73297	2.198	4.84843	110.772	59.0331	18.8201
GMFCS_high	52.7609	21.8637	1.16961	2.64009	6.26141	1.12412	0.475535	83.0414	58.309	20.5591
GMFCS_high	20.5774	22.2046	0.255317	3.27351	6.61601	0.720963	0.406016	2.52478	70.4393	32.2435
GMFCS_high	80.6084	12.5012	0.14056	0.0699312	3.46515	0.392737	2.00223	171.759	53.7047	18.7543
GMFCS_high	55.1369	24.8391	0.0893128	1.87645	6.93993	1.40598	11.1628	78.0667	9.82114	26.6306
GMFCS_high	53.9915	14.6659	1.33877	2.15595	2.89325	0.610674	3.8104	135.796	16.5046	12.715
GMFCS_high	22.4219	21.9598	1.16251	0.758396	5.19231	0.343404	2.45547	22.1302	53.7587	7.31659
GMFCS_high	55.2281	10.6629	0.308052	0.0803403	5.4666	0.434583	0.845173	97.383	27.1574	20.264
GMFCS_high	84.2177	9.2133	0.456931	14.0149	3.37368	0.993506	2.57544	113.062	40.4296	21.9555
GMFCS_high	49.7831	8.85685	2.56457	69.2725	3.15211	0.829043	7.75978	143.327	61.1775	18.2208
GMFCS_high	45.5079	23.0466	4.5112	0.684879	4.16788	0.636167	3.55038	74.5588	81.9406	19.5596
GMFCS_high	60.8253	13.4801	4.93354	0.634823	4.43521	0.661964	28.4391	50.6556	32.3651	21.8949
GMFCS_high	38.1197	10.2054	0.16586	1.78726	5.502	0.738747	0.383354	86.17	1.64508	16.8186
GMFCS_high	47.6163	0.584725	1.13744	101.008	3.21451	0.44951	7.2455	111.533	101.88	20.4501
GMFCS_high	48.1682	18.5714	0.500146	114.743	4.75532	0.704707	0.279015	119.44	87.5398	24.5845
GMFCS_high	50.8221	9.02988	0.435179	9.64085	6.1324	0.25004	0.582989	103.519	20.2427	23.731
GMFCS_high	65.4393	13.1367	0.294457	64.707	3.62026	0.307139	36.4609	99.7402	11.7943	37.6293
GMFCS_high	48.0173	10.3067	0.393837	5.22941	6.87349	0.586157	6.27998	79.3728	34.659	16.7361
GMFCS_high	54.1241	9.66997	3.07985	63.8758	6.26383	0.818822	18.898	150.999	32.8184	21.7771
GMFCS_high	45.5121	19.4019	2.51918	168.884	2.77505	0.358451	5.08587	90.1568	3.3275	14.5929
GMFCS_high	41.248	19.9019	1.02126	2.27426	8.82524	0.905768	66.1999	87.4567	31.8328	16.513
GMFCS_high	45.4895	11.1887	0.205753	2.77012	5.77855	0.287966	2.00497	74.0978	64.197	20.5908
GMFCS_high	101.466	18.2674	0.593274	55.7993	5.22169	0.24562	0.557071	87.583	123.544	26.1547
GMFCS_high	46.6387	21.2734	1.14452	0.189173	5.19434	1.45675	2.57014	110.138	21.8007	20.4523
GMFCS_high	55.5345	10.2341	0.559547	70.3285	10.0938	0.574083	4.14449	73.9732	35.3471	20.1808
GMFCS_high	26.705	16.6749	1.59604	2.57505	1.79504	0.048396	5.60292	37.7198	81.1481	12.2202
GMFCS_high	27.3701	25.8902	2.32112	1.12179	4.86894	1.28047	12.697	22.2749	25.6966	15.1097
GMFCS_high	41.9109	5.99628	1.8797	53.6498	7.28111	0.271638	2.03516	202.156	49.2371	17.2618
GMFCS_high	20.5347	8.57671	0.844396	4.37791	2.80478	0.285313	3.22778	81.2733	30.6741	16.7016
GMFCS_high	27.4714	12.8763	0.133007	5.60769	13.5153	2.52749	23.4908	111.629	15.8942	44.1316
GMFCS_high	66.211	6.33747	3.32528	54.0903	6.2281	0.110627	1.79407	86.8912	50.1581	22.266
GMFCS_high	58.2405	23.9529	0.157252	139.396	7.53352	0.0921086	3.64876	111.716	46.3394	22.0091
GMFCS_high	40.4706	8.50604	1.2936	4.88422	9.35523	1.33489	1.78195	104.382	17.7823	30.2639
GMFCS_high	18.9267	8.15676	2.54102	344.739	1.63075	0.418815	0.667811	139.316	84.2217	5.15516
GMFCS_high	18.427	14.4551	0.133253	123.03	3.69593	0.469853	2.63234	24.753	75.4547	20.816
GMFCS_high	44.883	14.6041	1.34634	300.538	7.80284	0.976393	0.292171	68.9154	22.5499	31.1606
GMFCS_high	79.9417	12.3983	1.08668	54.5049	3.33948	0.351511	18.2897	94.6884	59.128	21.126
GMFCS_high	65.9961	9.29789	3.37637	2.12275	5.21826	6.10705	24.4305	89.9141	42.3269	18.7662
GMFCS_high	47.882	8.3379	0.750614	128.837	7.07489	0.992859	1.65564	64.8963	63.1799	2.52104
GMFCS_high	57.9746	12.1165	0.308668	35.6298	5.47911	0.814675	8.3769	84.9165	82.6667	19.4429
GMFCS_high	45.3045	34.9384	0.772689	3.17883	6.56878	1.05616	3.30755	149.809	21.8995	16.9867
GMFCS_high	21.5963	24.6543	7.27053	0.501818	6.3042	1.07727	4.2047	65.3543	28.5422	16.8236
GMFCS_high	56.1986	12.1063	0.128649	19.5762	4.55927	0.789015	1.00289	99.633	31.4401	19.7372
GMFCS_high	56.5638	25.4778	2.40177	6.87035	6.16607	2.15749	0.684475	60.5148	45.1291	15.2717
GMFCS_high	61.5091	25.0571	0.937038	58.3574	6.36508	0.202008	0.103616	97.3259	130.163	14.8129
GMFCS_high	48.9801	25.461	0.161219	3.32867	2.93413	0.557451	3.98478	52.0292	26.9985	18.0927
GMFCS_high	45.4872	19.0271	0.946629	10.6415	7.99472	0.834445	0.323787	119.948	45.7017	19.7325
GMFCS_high	67.8545	14.7737	0.701127	106.103	11.4375	0.248711	7.24183	59.092	1.67527	15.677
GMFCS_high	46.1166	29.0264	1.06424	2.24107	4.94468	0.37557	8.38209	32.6677	27.9059	28.158
GMFCS_high	48.3125	12.5054	5.78693	1.67622	6.59724	0.715803	3.12522	64.3664	2.02566	3.0032
GMFCS_high	63.2674	11.8596	0.715868	7.56766	4.44044	1.63501	3.1926	94.7687	204.016	13.8744
GMFCS_high	41.373	16.0965	1.42857	1.1113	5.49402	0.918457	56.3344	11.2069	84.4284	34.2625
GMFCS_high	57.0067	24.7232	0.564037	13.1339	7.28481	1.11357	5.67787	59.6096	66.058	13.6487
GMFCS_high	50.393	30.2407	0.310849	1.65507	4.02562	0.655566	1.76875	128.862	163.663	12.4849
GMFCS_high	50.6161	22.0575	0.538872	4.09735	4.97914	0.975076	0.72229	60.6954	26.0972	12.7495
GMFCS_high	43.9702	20.0614	0.083314	2.4013	6.82597	0.593686	2.94492	144.921	29.6787	16.9636
GMFCS_high	39.6668	30.12	0.140678	2.88414	4.38296	1.58983	0.486332	60.6206	20.065	21.0536
GMFCS_high	54.4739	13.0508	0.441352	2.52374	3.7852	1.14199	3.65764	83.5548	99.705	10.3335
GMFCS_high	24.8253	13.9228	1.2508	0.479441	3.34383	0.255211	7.30714	31.9011	115.43	26.8161
GMFCS_high	45.892	54.2847	0.0588487	325.518	7.20978	0.700186	11.1427	58.0615	131.306	15.9324
GMFCS_high	55.1183	14.6961	0.638939	97.4051	4.6677	0.373758	5.72876	29.4107	18.313	14.2108
GMFCS_high	76.3058	22.6136	1.44076	45.9174	4.4073	1.03835	4.59378	50.0034	7.5745	16.2221
GMFCS_high	28.6544	20.1802	2.17171	1.00167	3.77378	0.749988	43.0183	17.3672	23.5562	28.6645
GMFCS_high	58.7382	29.2536	0.654736	89.4422	4.64134	0.0534752	4.39502	58.5344	24.757	18.0859
GMFCS_high	55.2092	20.6837	0.520064	47.5435	5.91486	0.0576464	6.66805	125.231	24.9157	22.3365
GMFCS_high	77.6457	27.0174	0.270716	1.06293	7.39391	0.794573	2.07913	18.1809	126.34	22.8063
GMFCS_high	48.3549	15.3789	0.28971	0.168906	8.98698	0.707839	1.98566	154.234	42.8187	23.1152
GMFCS_high	28.8572	21.04	0.219681	0.175455	3.42041	1.12226	3.15207	21.7511	12.787	1.26095
GMFCS_high	24.147	8.12544	2.4177	0.151314	4.1915	0.842741	16.6784	54.0463	91.0224	24.057
GMFCS_high	74.0865	20.6534	0.371313	53.9394	7.62402	0.341248	0.946805	86.7501	108.032	23.193
GMFCS_high	37.5585	34.1651	3.9171	3.28514	8.54673	1.19357	0.332915	27.3276	7.90689	7.98403
GMFCS_high	43.6452	8.85727	2.53664	1.08717	2.68682	1.48682	0.173816	20.699	22.5654	22.8296
GMFCS_high	53.4072	13.2572	0.188396	64.103	3.06525	0.740521	0.693677	21.7686	23.8184	35.0214
GMFCS_high	43.243	10.703	0.195669	5.10311	10.3317	0.332928	5.11964	31.8632	1.52074	20.0687
GMFCS_high	24.7376	14.7389	1.56675	3.42809	5.16062	1.39517	39.6883	64.1514	3.46604	27.4828
GMFCS_high	2.38411	103.853	0.354397	2.68233	8.30412	2.58473	8.92981	3.23317	17.1261	3.3312
GMFCS_high	46.8142	29.9461	0.955371	3.958	6.86844	0.828086	0.290233	133.703	20.8439	62.2762
GMFCS_high	51.3584	6.74924	3.26668	2.52522	7.46307	1.32102	0.770824	127.142	21.4707	12.0372
GMFCS_high	57.906	31.6633	2.64473	3.14659	3.47016	0.593479	8.02337	58.0886	100.924	25.9666
GMFCS_high	50.7203	12.2758	0.956258	64.504	1.19241	3.2905	24.5413	88.0415	2.74181	9.41312
GMFCS_high	18.5502	9.82458	0.832933	3.05993	10.1736	0.139819	0.505469	85.8626	13.2923	27.4549
GMFCS_high	58.3026	1.05404	1.13335	2.9037	2.52548	0.452156	4.78325	126.517	62.9471	17.6809
GMFCS_high	38.3457	2.25356	3.30043	55.7376	0.966178	0.0970316	3.2084	79.9004	25.4614	7.70954
GMFCS_high	12.6419	10.0589	1.16402	0.0590315	2.51508	0.636888	0.442961	69.9809	6.60467	16.5321
GMFCS_high	18.1302	9.11062	0.153557	11.0779	4.47457	0.896348	2.18335	92.507	13.5708	31.2033
GMFCS_high	33.8969	37.3943	1.22209	4.1168	5.78884	0.564168	10.9466	29.7231	66.5438	24.3344
GMFCS_high	58.0149	18.646	0.114243	70.3738	3.93394	0.657226	0.40069	144.846	23.9963	22.3749
GMFCS_high	45.3146	15.618	0.974539	1.783	7.44903	0.843443	22.1264	105.012	47.4485	2.56648
GMFCS_high	62.9151	22.6719	1.107	1.55668	2.90647	0.79396	3.86693	92.0664	59.4125	24.3675
GMFCS_high	37.3738	24.2704	1.25785	121.652	4.87271	0.466605	2.55946	78.7666	9.73108	18.8834
GMFCS_high	63.0844	10.7558	1.02675	0.454477	4.2719	0.868413	0.398991	17.1416	72.716	22.7478
GMFCS_high	38.8929	26.1928	0.755594	2.89525	3.79849	1.43543	8.3422	0.306309	35.8103	5.53272
GMFCS_high	21.9013	13.7718	0.414648	0.88564	5.38338	1.72635	0.515655	36.4572	21.682	5.99552
GMFCS_high	108.059	7.77939	2.48875	0.797199	5.94506	0.697064	1.94329	47.3675	53.0939	15.0174
GMFCS_high	29.0931	11.1065	1.30899	2.40077	2.78868	1.6143	0.5694	11.4044	20.9957	22.2765
GMFCS_high	22.1467	22.3574	0.0844843	1.95416	3.76486	0.27789	13.5024	107.766	88.9051	28.4547
GMFCS_high	38.5212	16.0164	0.392155	2.96202	8.61034	0.0792094	3.1321	43.8957	17.4831	4.86895
GMFCS_high	74.1285	14.0259	0.693673	0.341703	5.80487	0.15257	2.40306	104.613	2.01243	26.4775
GMFCS_high	36.5095	14.9363	2.19727	3.36414	3.76433	0.787414	5.43915	7.36823	13.8411	24.6965
GMFCS_high	41.7973	8.45159	2.98814	3.38203	3.49598	0.514967	0.408367	118.041	22.4282	9.16196
GMFCS_high	18.8338	9.0935	0.216294	95.7793	1.12714	0.975293	4.11885	70.58	22.022	0.300532
GMFCS_high	87.9384	14.4005	1.15283	1.43066	2.37359	0.30029	4.34501	171.118	37.595	8.97632
GMFCS_high	56.1486	11.407	0.667398	4.97241	4.38751	0.955241	0.140369	43.5173	71.2898	18.5451
GMFCS_high	51.0045	7.1139	0.682446	63.8589	7.97147	0.537223	0.332882	17.5798	14.5435	19.9489
GMFCS_high	52.6972	13.3213	1.76416	1.04308	1.42538	1.86307	9.30727	46.6977	39.5123	68.7181
GMFCS_high	55.3367	12.2936	0.493621	138.08	3.53629	1.20831	3.44899	46.9244	51.5133	16.0917
GMFCS_high	63.6782	17.3092	0.157596	0.71339	6.1314	0.905124	2.5138	84.0714	25.2514	21.0604
GMFCS_high	40.5022	4.65418	1.23821	6.22453	3.31356	0.454598	0.46	80.0772	39.7847	34.1599
GMFCS_low	23.8697	18.0921	0.363109	1.69413	5.67843	2.3595	2.12263	29.3737	25.0824	15.5554
GMFCS_low	70.1001	13.2292	0.837218	5.2924	2.97919	1.01542	10.7958	57.2178	33.1958	2.29418
GMFCS_low	40.351	14.6769	0.304648	0.426915	3.87935	0.769515	21.1249	1.05096	47.1668	12.6531
GMFCS_low	29.1898	6.9867	3.69214	108.152	6.19833	2.23351	2.54583	100.568	20.1738	12.7271
GMFCS_low	41.3734	14.6782	0.485319	19.0503	3.72344	1.12545	5.25334	8.7667	19.2816	29.0879
GMFCS_low	52.4547	16.428	1.85635	1.71735	4.45695	1.41101	7.79581	42.4266	45.4173	16.688
GMFCS_low	62.2849	7.85022	0.175674	2.48983	3.22328	3.69409	1.768	171.485	36.0893	7.88999
GMFCS_low	33.645	16.309	0.545741	0.0865519	5.83692	1.01489	13.7636	35.1348	1.9228	13.7201
GMFCS_low	51.5067	25.6118	0.883333	1.09846	4.26452	1.06008	0.556792	76.71	81.5119	22.7643
GMFCS_low	52.8659	17.064	0.438474	1.90324	4.1405	0.420957	0.679981	112.44	18.2886	21.8294
GMFCS_low	33.6172	12.2648	0.169608	0.331065	3.78177	1.1997	43.0145	33.0792	3.43735	24.2825
GMFCS_low	31.4559	12.746	2.00028	147.031	1.97506	1.52527	13.2642	34.1059	27.9862	11.1298
GMFCS_low	31.0161	8.02195	0.276687	53.5943	1.78045	0.324651	1.26439	83.9592	52.5954	10.3655
GMFCS_low	27.4836	14.6175	0.624914	0.149912	3.67903	0.759463	3.88006	91.4355	1.83284	14.3418
GMFCS_low	32.9779	27.1416	0.139951	156.04	3.86751	0.411543	7.94317	73.5722	72.0979	33.6277
GMFCS_low	24.3628	8.1087	0.733797	4.32562	8.48315	0.556456	3.69044	75.4845	16.437	24.098
GMFCS_low	34.2165	24.4147	0.243744	1.07184	5.18552	0.857218	3.71474	45.8701	1.60424	20.5804
GMFCS_low	50.0788	13.6914	0.13001	0.425339	3.08061	6.68619	61.9757	29.3074	29.2638	21.4662
GMFCS_low	19.5864	9.26292	0.626791	5.93758	1.80845	1.71479	5.26931	7.59422	7.7968	31.1704
GMFCS_low	29.023	8.57746	2.66583	3.81359	1.1192	0.863847	13.6784	78.2186	24.3493	12.2888
GMFCS_low	46.6278	11.5778	0.59627	3.96932	7.63493	0.860335	5.24915	54.7995	45.9325	0.0831468
GMFCS_low	50.7314	10.5497	1.02221	67.2029	4.63515	0.935312	5.63044	102.175	3.75957	5.58151
GMFCS_low	65.738	11.445	0.492994	2.47833	4.0574	1.02526	8.09615	77.5748	81.9326	24.3157
GMFCS_low	17.9058	21.2724	1.42969	220.068	3.64119	0.36288	1.85805	33.6966	56.4095	0.579641
GMFCS_low	69.9896	18.7379	0.585439	6.87256	6.77876	0.654284	10.1936	44.59	21.4682	23.2434
GMFCS_low	40.601	33.5162	0.873051	0.0821266	2.5475	0.563527	7.73345	27.707	33.1127	11.8664
GMFCS_low	34.6475	14.5377	0.4721	1.41619	3.47228	0.646615	4.05008	43.3214	39.9102	12.1385
GMFCS_low	37.3338	13.746	2.72786	3.05453	5.63289	1.01956	0.768591	82.0419	20.2658	0.702524
GMFCS_low	17.9162	10.1812	0.756104	0.230213	1.77278	2.24659	4.80264	6.60821	19.2204	13.9607
GMFCS_low	1.70488	80.0104	0.606103	0.614891	3.47694	3.47107	71.2343	4.97863	55.5796	15.5239
GMFCS_low	46.1813	17.4251	0.806505	3.00818	3.09201	0.909474	1.74534	71.5565	16.7611	15.4609
GMFCS_low	42.3408	12.7535	0.794983	3.10301	5.32179	0.412357	19.2113	57.9043	130.873	11.9363
GMFCS_low	65.4344	14.4457	0.346717	2.70157	5.29519	1.28215	1.21808	50.1828	33.3627	16.2235
GMFCS_low	67.1965	10.0727	1.02957	1.47642	4.17895	1.60135	7.45666	97.834	57.6395	17.209
GMFCS_low	79.3363	7.93611	1.96196	1.2033	1.12593	1.04992	8.23799	63.2672	33.7268	17.4334
GMFCS_low	13.2007	8.66797	2.0973	3.13489	3.1273	1.53156	4.83898	11.5507	11.3346	1.45183
GMFCS_low	7.94949	6.7855	1.05327	1.20593	1.52787	0.67312	3.49583	43.4025	16.5908	9.11789
GMFCS_low	67.644	16.9356	0.489818	0.653528	7.9596	1.75875	5.12139	74.3721	24.8046	15.6738
GMFCS_low	30.022	12.1238	0.732431	0.165275	3.09978	0.809665	4.79416	63.3316	11.341	13.8217
GMFCS_low	18.7322	7.99946	0.303396	0.124726	3.46329	1.64247	8.59507	41.9717	23.7551	18.2135
GMFCS_low	16.277	7.82944	1.69917	1.17543	1.92569	0.450273	4.59414	42.923	23.198	14.658
GMFCS_low	24.6401	11.6638	3.06413	1.8581	2.89414	4.32987	3.5583	88.6494	39.5905	22.362
GMFCS_low	34.3215	8.69031	0.671514	77.3762	2.85215	0.356101	10.8586	47.5718	1.2966	12.4087
GMFCS_low	92.654	8.81937	0.783552	1.78826	2.72749	0.839127	8.03828	77.5844	30.8565	16.5503
GMFCS_low	35.5048	11.2915	1.33698	2.19766	2.43051	0.179088	9.22668	54.4375	3.54069	6.72829
GMFCS_low	76.4546	10.4583	3.18237	4.95326	1.64308	1.01791	14.6689	51.0462	39.517	12.9304
GMFCS_low	23.8489	34.0385	0.0786614	3.17288	3.40652	0.457086	3.87749	47.3633	17.5154	19.3459
GMFCS_low	39.354	9.36659	0.423649	1.03787	3.25847	1.38044	6.02808	38.9754	26.9855	5.50828
GMFCS_low	42.2092	11.5134	0.128396	0.621588	4.92086	0.758205	3.53962	6.56533	0.733477	30.5835
GMFCS_low	56.3713	18.2004	0.833022	1.18168	3.31581	1.01019	53.7239	26.9792	0.757923	1.10797
GMFCS_low	52.1861	11.1232	3.50571	154.265	3.02083	0.993911	4.70001	90.5453	40.0042	12.1376
GMFCS_low	24.9805	17.0512	0.308273	1.37855	3.3624	1.09515	3.90781	12.6748	30.426	11.3989
GMFCS_low	18.2971	11.7235	1.43261	2.83632	3.2255	1.23736	50.3209	24.1157	15.8488	18.1638
GMFCS_low	42.2446	17.8276	1.29468	0.915193	3.5434	1.50355	64.5667	27.62	25.3272	16.2469
GMFCS_low	18.7259	8.20715	0.453769	0.294035	9.1606	0.485257	1.99715	52.4311	25.9464	24.636
GMFCS_low	43.7938	15.1309	0.631866	0.472181	5.64706	0.637007	10.3979	44.6663	36.6851	18.4689
GMFCS_low	71.1197	8.83053	0.720537	0.160635	2.72554	0.747714	28.3248	72.0532	16.5501	9.59874
GMFCS_low	97.4975	12.9195	0.454305	1.29506	2.79235	0.889764	5.72486	63.2566	23.0233	13.0556
GMFCS_low	29.0481	30.3017	0.355663	3.00374	4.2577	0.899052	5.7517	75.9058	1.72164	11.0968
GMFCS_low	26.6524	10.2348	0.506758	122.645	4.07436	0.699518	20.768	102.414	40.9754	22.3592
GMFCS_low	30.142	0.718367	0.346251	0.112949	3.45532	0.224326	5.51901	65.3193	26.6332	13.9654
GMFCS_low	10.3808	8.92808	0.4309	6.48543	6.49493	0.625942	37.6593	51.8042	15.5029	27.3927
GMFCS_low	8.34103	12.4354	0.193272	0.0939374	8.54486	0.803779	7.74325	43.3785	19.2738	8.31808
GMFCS_low	32.9643	16.1322	0.321229	1.98877	1.93212	1.3984	0.258945	56.5652	43.8266	26.5769
GMFCS_low	81.4343	10.5871	0.598682	147.682	4.2393	1.15446	0.663965	58.4382	31.2267	23.7067
GMFCS_low	26.7277	13.7286	0.354912	22.5947	2.12148	1.59026	4.60743	37.0603	17.7111	20.349
GMFCS_low	53.1346	10.119	3.49557	3.04368	2.75133	1.38279	0.230088	59.5736	19.2866	14.2827
GMFCS_low	29.9341	15.5251	0.239277	0.914666	4.60379	0.561221	4.12084	64.8269	100.586	14.4546
GMFCS_low	32.7113	16.3153	0.693742	2.92711	4.38361	1.16419	6.29467	13.2879	44.8561	51.8641
GMFCS_low	56.7631	9.5383	0.289895	92.9879	2.65911	1.66892	3.37929	28.2913	37.9104	8.06559
GMFCS_low	64.7308	10.3154	0.391684	2.51015	5.18259	1.77331	67.1714	85.491	130.903	0.455356
GMFCS_low	41.8525	45.3563	0.220234	1.95103	5.85949	1.18157	10.8766	28.8988	12.7787	27.5944
GMFCS_low	64.2934	9.04393	2.64419	2.28356	6.83786	0.84515	1.33586	31.9685	31.3654	9.15057
GMFCS_low	26.3602	12.2019	1.71951	272.893	3.83696	0.43561	2.35916	27.6907	20.8899	18.9736
GMFCS_low	22.3416	8.34477	0.0319007	7.13545	2.93382	0.974141	28.2845	31.3554	18.1184	14.8375
GMFCS_low	61.1373	13.7583	0.804678	0.941832	6.89808	1.79191	4.0219	74.0227	104.864	34.7557
GMFCS_low	31.9007	14.1374	0.0607134	112.682	5.16956	0.0418469	3.31088	100.259	25.1735	23.6891
GMFCS_low	37.5911	17.5321	0.497115	107.618	1.68679	0.978662	4.77153	51.6214	58.4297	13.7636
GMFCS_low	32.9255	10.5491	1.98784	98.4193	3.60593	0.342265	21.0099	246.735	15.9523	23.6364
GMFCS_low	61.7751	0.246331	2.881	9.50628	1.50265	5.91837	8.70837	37.9858	26.2115	40.6766
GMFCS_low	40.9074	10.9501	0.525362	0.575775	3.08141	1.14342	4.62367	23.9289	21.9281	1.17446
GMFCS_low	61.8944	20.7182	0.842053	0.617201	6.12211	1.49364	5.27329	42.447	54.7755	35.6279
GMFCS_low	18.1632	10.2106	1.28387	4.15004	2.77464	2.13531	2.58128	63.7849	22.42	28.1334
GMFCS_low	42.3901	9.99278	0.400213	0.204517	4.28334	0.463212	4.64689	73.4736	20.9423	1.18808
GMFCS_low	113.409	15.6375	14.7565	0.505115	1.47573	0.884766	9.8014	104.155	47.0858	4.59359
GMFCS_low	31.5964	0.715941	0.444947	223.166	6.28472	0.605513	7.12186	43.3597	0.767693	1.86137
GMFCS_low	59.8493	7.40158	0.622387	0.289534	1.3465	0.645816	35.3522	75.6631	39.1177	0.300317
GMFCS_low	39.8909	10.5538	0.516932	0.221316	2.67626	1.56636	2.54671	154.541	23.1528	13.1503
GMFCS_low	53.3083	20.4538	0.187951	14.3643	5.48023	1.1001	11.67	16.6666	54.7903	14.758
GMFCS_low	27.6786	40.9003	0.499042	0.337864	4.63217	1.12842	7.75838	33.7757	12.2495	27.357
GMFCS_low	44.1072	16.3841	0.575427	191.609	3.09913	0.636483	6.30437	50.0957	2.43768	18.6006
GMFCS_low	34.4496	10.8809	0.462321	1.32769	3.29918	0.622961	5.24567	60.238	69.617	33.6247
GMFCS_low	37.1263	4.98467	0.293718	0.357683	6.8422	0.969235	18.6121	52.0785	27.9724	15.0077
GMFCS_low	12.4752	5.47677	0.943168	55.2842	3.86187	0.0469512	16.6194	75.6837	38.3912	14.004
GMFCS_low	35.2751	9.56509	0.343098	2.89283	2.47185	0.713525	43.8189	50.8623	31.768	0.282485
GMFCS_low	26.4651	16.6014	0.270671	94.1022	2.89308	1.54546	7.4884	37.8093	0.996597	17.5786
GMFCS_low	36.7444	10.0678	3.52865	0.442135	1.22935	0.917381	14.456	42.3343	16.9337	16.1757
GMFCS_low	26.1913	8.4855	1.00921	31.6283	3.60811	0.701356	33.0076	57.7411	13.7525	12.96
GMFCS_low	61.5331	10.3122	1.73906	0.795766	6.51745	2.25896	6.98355	42.525	18.3745	4.02694
GMFCS_low	13.716	12.7479	3.8438	0.12754	2.23452	0.509189	5.6966	19.8831	12.7869	10.9933
GMFCS_low	34.2544	19.3317	0.993979	2.25804	4.86548	1.08961	6.75095	49.9659	49.7782	28.8798
GMFCS_low	27.7527	11.8993	0.710126	2.75042	4.73763	1.17813	3.56722	10.6027	31.5412	8.51772
GMFCS_low	24.7807	8.64895	0.929916	2.99548	7.86388	0.842173	24.8618	61.6589	36.0737	19.2529
GMFCS_low	54.1302	16.513	27.705	10.6925	3.24801	0.505128	42.0805	59.1429	36.2715	20.8912
GMFCS_low	53.2915	9.28765	0.219371	3.59653	6.82201	0.526274	2.7069	86.6853	65.0155	18.866
GMFCS_low	38.0691	31.6115	0.636712	1.87196	8.88891	0.52745	0.561921	29.6764	19.2542	18.9507
GMFCS_low	35.1468	22.6343	0.640779	2.83053	4.07321	0.383624	5.07496	68.2612	48.1916	19.9643
GMFCS_low	38.6272	10.5461	0.454818	2.91237	4.16948	3.36397	0.727712	76.3558	5.41558	6.32093
GMFCS_low	56.6538	0.268413	0.30834	3.44708	1.20566	1.64733	13.7246	62.5327	23.9299	11.7364
GMFCS_low	15.7449	24.2747	0.612631	204.79	6.70534	1.05579	7.90933	70.5188	162.768	35.8798
GMFCS_low	52.9485	15.8195	0.468626	0.850413	5.99106	1.36816	12.2941	38.4293	18.3947	1.18421
GMFCS_low	34.6232	7.93664	0.262763	143.683	1.88575	0.468517	44.813	30.5893	59.7187	11.5098
GMFCS_low	31.8376	12.8138	0.549672	202.564	6.82363	1.19884	0.0172259	66.4943	71.5701	19.7102
GMFCS_low	35.1082	25.7867	0.35052	6.04143	5.84191	1.04345	7.32018	35.8344	0.729506	23.0446
GMFCS_low	13.3107	12.1541	0.509664	2.89923	9.82747	0.154025	4.22775	71.524	33.597	17.8843
GMFCS_low	120.826	12.5247	1.99915	103.608	1.43576	0.766187	2.44257	17.6086	2.47943	15.1934
GMFCS_low	27.8338	24.2655	0.653452	0.819217	3.62733	2.45661	4.91319	15.6072	3.40251	22.6096
GMFCS_low	24.7537	0.211834	0.289448	2.42457	3.99206	0.12612	8.18118	116.795	15.7984	9.25772
GMFCS_low	35.6327	11.2568	1.29735	1.96323	4.1101	1.42485	6.24498	20.5388	42.0228	8.37303
GMFCS_low	47.4833	10.806	2.22278	3.05924	6.32515	0.642214	5.71669	94.0148	1.03212	22.0226
GMFCS_low	54.1962	7.61835	0.467509	1.05631	5.67451	0.289107	7.3745	74.2783	18.1783	1.11921
GMFCS_low	55.9469	18.5157	1.06054	0.363876	3.6418	0.93534	7.87914	91.2132	168.314	25.6574
GMFCS_low	26.6808	12.4878	3.53535	28.6128	6.11092	0.541916	0.667483	65.5822	10.9469	12.9851
GMFCS_low	26.0277	17.6597	0.759331	2.46177	5.12576	0.798907	10.1421	14.3749	26.1842	17.4339
GMFCS_low	28.1653	27.2199	2.54835	147.13	3.99594	1.18044	3.82377	28.7785	50.2996	9.25864
GMFCS_low	38.5921	12.0302	0.221821	0.394724	4.17727	1.41719	1.30013	71.1267	43.4227	13.6459
GMFCS_low	30.556	12.337	1.13089	0.686764	12.0636	1.07171	3.48421	3.89489	14.2475	34.0627
GMFCS_low	36.3696	7.99103	2.65279	41.447	3.29153	0.235519	4.89615	38.3905	22.801	6.73164
GMFCS_low	42.5867	31.0065	0.56651	0.492344	6.6612	1.19294	8.33323	75.7363	18.8991	2.47123
GMFCS_low	44.9641	3.01924	1.35577	0.484498	7.73376	0.3167	1.35076	125.223	61.3863	16.6834
GMFCS_low	24.9759	22.4153	0.800624	87.469	8.1986	0.990498	29.8536	36.3557	20.9677	1.39615
GMFCS_low	28.2263	10.1293	0.606759	0.267802	4.82435	0.0479476	0.134654	57.3628	18.83	1.22328
GMFCS_low	21.2272	20.4569	0.366675	1.37352	4.33374	1.3053	2.66151	55.3907	15.4891	20.6253
GMFCS_low	39.9525	8.98374	0.835019	10.809	4.33585	1.20858	5.32911	123.214	37.3632	23.3003
GMFCS_low	34.9446	17.9294	2.30567	0.128703	5.78689	0.63915	4.76127	89.6283	111.54	20.6318
GMFCS_low	57.9467	18.9973	0.558907	7.62734	2.72493	0.517208	16.8024	102.524	0.457438	19.0026
GMFCS_low	30.9414	20.2484	0.573277	18.5553	4.67407	1.08523	2.90488	140.695	11.1055	4.08496
GMFCS_low	76.1374	5.13008	1.04706	117.588	1.30772	3.19506	14.281	22.2972	27.4218	17.2515
GMFCS_low	55.4738	16.9126	0.257889	1.9247	3.85623	1.78204	23.1226	52.6748	35.7727	13.4714
GMFCS_low	42.2453	12.8632	0.444275	1.26333	3.74533	1.93918	50.5008	58.2641	144.272	24.3444
GMFCS_low	42.2372	9.44749	0.47052	0.810172	2.04135	0.541406	2.69466	62.6998	102.015	21.7914
GMFCS_low	34.5698	20.6049	0.297538	5.06184	3.40727	1.07217	27.7464	27.953	25.2211	18.2515
GMFCS_low	12.5527	9.06163	0.229592	0.0622182	1.61132	0.854666	0.731373	22.0112	25.2764	20.4049
GMFCS_low	19.7827	15.4592	0.327274	0.400959	3.84817	0.805285	4.91707	79.0408	60.5746	27.3023
GMFCS_low	114.674	8.82332	2.62009	0.541632	1.6372	0.245436	6.03605	65.7879	0.549584	15.38
GMFCS_low	7.27272	8.34803	3.0803	69.7783	6.37749	3.0803	1.55994	32.4292	10.481	10.0776
GMFCS_low	14.1438	11.7185	1.12339	0.134598	1.92329	0.70569	0.231913	40.1381	19.3084	12.8897
GMFCS_low	36.4813	2.97737	1.24182	0.43694	6.28925	0.971749	28.1815	16.1337	23.508	10.0146
GMFCS_low	39.8187	18.0731	0.264473	0.231095	3.49558	0.329086	7.09913	90.0948	3.5101	13.6526
GMFCS_low	37.0911	9.0066	0.106599	0.756271	2.79888	0.748711	4.80521	19.7552	17.8933	11.6562
GMFCS_low	43.7576	24.169	0.229453	2.1261	4.23932	2.83291	6.53812	119.74	4.29276	16.3875
GMFCS_low	41.555	16.4293	0.652507	1.97434	3.02187	0.464505	4.70582	81.3667	21.081	18.8564
GMFCS_low	59.4612	12.7035	0.62043	2.12122	4.01868	0.825538	4.02724	85.9863	2.59118	12.5892
GMFCS_low	32.9396	18.5356	0.529468	0.242858	2.10153	1.11593	10.4992	15.0855	56.4415	14.4274
GMFCS_low	35.3192	13.7683	0.365568	0.701042	4.18571	0.514707	6.11484	44.2254	19.0326	13.9352
GMFCS_low	29.6087	17.3033	0.495444	9.86171	9.09021	0.965966	37.7553	77.2805	29.3923	20.0876
GMFCS_low	32.2634	13.8435	0.506976	78.3848	4.64937	0.535972	0.362399	71.6073	23.4494	7.03407
GMFCS_low	44.9269	13.4955	0.522869	5.5293	4.08814	0.752206	5.20959	54.9296	24.4851	14.3476
GMFCS_low	30.9714	14.2492	0.646306	0.140046	6.77875	0.956039	6.05694	22.182	93.2216	21.1126
GMFCS_low	22.6806	0.35257	8.766	26.7933	2.93843	0.974161	3.31504	18.392	16.6049	29.1441
GMFCS_low	22.158	13.5102	0.985533	0.05024	2.12801	0.711062	3.18573	25.3575	21.4911	2.73327
GMFCS_low	16.41	7.31736	0.282713	3.8167	4.58101	0.759129	5.25664	7.84751	16.3632	9.48113
GMFCS_low	35.8286	37.2469	0.261215	5.32849	6.40433	0.25756	10.346	71.4043	42.0685	12.5169
GMFCS_low	35.6828	12.0639	0.294763	0.781308	2.2344	0.95869	3.20522	73.6632	16.8102	11.1621
GMFCS_low	37.6373	11.2817	0.716737	138.28	2.7301	2.30738	6.53018	128.068	33.0928	10.262
GMFCS_low	49.1391	20.0574	1.49989	83.4416	2.67296	1.26519	62.6917	81.3316	71.9495	12.4771
GMFCS_low	49.1224	10.7893	0.239064	1.89165	4.55908	1.00688	13.3363	104.973	48.9549	17.9659
GMFCS_low	31.2665	20.8883	0.694655	2.48208	3.27589	0.713321	6.3557	29.8107	36.8863	17.6757
GMFCS_low	36.5686	17.0473	0.0823841	58.3883	4.67806	0.85147	4.32665	57.5806	97.4429	20.1282
GMFCS_low	39.3558	23.2916	0.804989	2.31424	3.42935	0.577428	0.554166	123.442	20.4078	20.4816
GMFCS_low	12.4395	6.53986	1.51746	141.621	4.85738	1.27534	8.55023	25.6955	21.8259	18.6069
GMFCS_low	45.4677	13.9027	0.532238	6.01552	2.73978	1.13075	3.71946	46.0205	21.5758	12.4266
GMFCS_low	47.0738	12.2438	0.480591	119.97	3.83972	1.07531	30.8594	99.5158	7.27119	7.72871
GMFCS_low	20.2886	13.5674	0.666111	1.25845	3.30128	1.27416	18.7491	44.2989	20.0192	2.52033
GMFCS_low	41.2211	11.2613	0.484086	0.972067	7.49346	0.503497	1.30949	31.211	1.00749	10.4099
GMFCS_low	40.1022	11.5771	0.44255	49.585	4.28297	0.515461	8.55559	48.4718	51.9172	18.0017
GMFCS_low	15.0051	25.3238	0.205919	0.156562	3.52336	0.816231	15.2253	42.0851	33.1597	9.97531
GMFCS_low	68.4431	22.7415	0.234375	0.803386	5.45272	0.994066	3.06506	58.4607	46.1838	14.5076
GMFCS_low	40.6308	36.57	0.331576	3.47058	4.25902	0.0192561	6.6034	90.5476	25.1736	17.6563
GMFCS_low	7.46863	9.402	0.733474	3.37225	6.70163	2.39575	35.1372	69.1253	18.9696	10.5451
GMFCS_low	39.6703	11.2975	0.538765	2.39953	6.47603	0.998078	3.20685	63.1123	0.66489	13.6093
GMFCS_low	48.2901	9.03052	0.609032	0.247159	2.27135	0.526964	2.15103	95.528	28.3762	3.70831
GMFCS_low	49.9365	13.1641	0.238284	0.1825	6.28431	1.16219	6.705	47.1596	87.0655	14.0318
GMFCS_low	43.4473	18.6095	0.564961	0.330472	3.10451	0.68688	4.07777	28.069	40.3437	7.96293
GMFCS_low	48.4449	30.3352	0.806844	2.31861	3.89738	0.650323	9.0974	27.9022	29.6614	16.5856
GMFCS_low	86.7844	7.11716	1.39033	3.6039	2.70224	2.66072	18.4212	54.5815	24.2699	3.127
GMFCS_low	31.4912	19.7315	0.424934	3.12545	2.96034	1.10033	5.31683	24.0695	4.6758	13.7902
GMFCS_low	29.4182	8.93833	0.632913	42.456	2.95519	0.84665	20.4753	60.2848	15.2302	14.7127
GMFCS_low	13.9877	0.176019	0.960108	1.17676	3.91181	1.25143	44.7332	16.195	46.7806	19.6044
GMFCS_low	16.3218	11.4921	0.287419	0.078412	1.41854	0.769763	1.24711	20.7921	15.3884	16.0887
GMFCS_low	78.7258	6.34425	0.251441	1.17929	2.12574	0.628804	3.73769	67.3294	38.8811	22.3
GMFCS_low	55.4701	10.6167	0.178818	3.03502	3.49758	1.20713	2.0314	44.2061	2.06601	25.7826
GMFCS_low	44.1927	20.5286	1.03178	0.177078	3.43108	0.916748	8.66847	67.526	88.1132	18.1478
GMFCS_low	34.4857	18.1396	0.81349	5.10448	2.98556	0.675034	5.742	17.8792	35.1676	18.8881
GMFCS_low	52.2795	19.3302	0.314376	138.529	3.7319	0.739618	3.78081	63.5165	70.6532	11.394
GMFCS_low	25.8317	30.5755	0.723996	4.51566	3.85516	1.93152	4.54775	2.5132	6.72175	11.5447
GMFCS_low	21.2263	6.85052	1.44522	1.26637	4.41254	0.598495	5.35895	21.2535	28.9232	12.8859
GMFCS_low	34.1624	12.5859	0.152472	0.446067	8.03712	2.08187	16.091	54.8241	62.3877	16.9377
GMFCS_low	62.2105	2.26352	0.460009	3.39751	6.78194	0.399145	0.950014	51.4601	55.6054	13.7686
GMFCS_low	17.5168	9.4035	0.785954	77.7281	2.86555	0.147704	1.05195	16.8961	43.7898	21.7515
GMFCS_low	34.1275	9.32609	0.176803	102.296	2.65726	0.637358	1.90637	123.026	31.0299	11.9978
GMFCS_low	80.5548	18.9055	0.0428478	1.35641	5.79261	1.05458	0.610229	60.0866	24.1393	14.645
GMFCS_low	29.8909	8.26654	0.224559	0.139352	6.21545	0.497769	2.17443	60.1755	33.0424	15.0345
GMFCS_low	27.8511	0.213608	0.251116	215.583	1.35562	1.35814	11.0047	50.7562	28.5406	10.458
GMFCS_low	31.4616	17.3754	3.44476	0.578854	2.11787	1.76541	5.58428	44.4045	40.8024	24.6668
GMFCS_low	31.1158	15.0856	0.61203	3.59934	3.08489	0.760349	10.5518	51.233	45.3902	17.1397
GMFCS_low	44.464	2.07322	0.4317	0.13173	4.09515	0.525782	4.20937	41.5721	18.4418	17.4665
GMFCS_low	39.8858	8.81062	0.381665	0.26353	4.23774	0.627748	11.2022	49.1306	1.7972	10.0487
GMFCS_low	39.7124	4.19578	0.570413	0.33048	2.73778	0.977385	6.75836	43.8597	18.4959	25.866
GMFCS_low	24.5564	24.1903	0.187076	0.80458	6.94365	2.40266	3.5347	29.5567	81.8456	27.9702
GMFCS_low	166.846	5.24248	0.576823	2.77673	2.21897	2.74512	10.3107	89.4913	24.5595	54.5543
GMFCS_low	79.7447	9.27449	1.0535	2.16694	1.89369	0.820051	11.7044	2.47146	33.5063	19.4619
GMFCS_low	57.0521	16.7448	0.950602	0.304824	5.39516	1.83936	7.13075	27.4152	34.9632	23.9944
GMFCS_low	35.2589	17.7863	0.273406	1.25835	5.40257	0.224572	8.41804	89.0422	51.6563	0.0597879
GMFCS_low	68.1876	20.3395	0.420265	0.559821	3.39908	0.432798	11.2313	90.4538	21.3383	29.9582
GMFCS_low	25.2394	10.5705	0.500621	1.26215	3.03271	0.504665	12.4762	2.16358	68.1199	15.0132
GMFCS_low	39.6329	21.3848	0.134041	1.47539	5.03382	0.840391	4.25944	61.6602	18.8818	20.0216
GMFCS_low	46.9781	17.8517	0.180341	0.388591	3.01933	2.6749	2.24264	16.6413	74.7915	9.74835
GMFCS_low	27.4736	7.43093	0.19161	0.879752	3.68875	0.850187	6.36602	4.56368	31.5784	7.18305
GMFCS_low	0.590477	90.4597	1.12438	4.61986	3.45168	2.04584	32.1943	1.62494	6.86266	20.6598
GMFCS_low	28.1793	48.1671	0.5672	0.148409	3.50237	0.696999	3.23598	124.739	45.7777	9.33162
GMFCS_low	32.1001	9.69703	0.388496	96.3384	7.97145	0.44735	4.38466	15.7486	12.5348	8.49559
GMFCS_low	56.332	11.6555	0.322958	59.5643	7.01797	0.760032	1.8707	95.5002	96.7454	23.5702
GMFCS_low	25.3765	12.9017	1.51831	59.8304	2.8477	0.457189	0.467922	29.6585	15.1598	20.7358
GMFCS_low	59.7611	32.5122	1.10161	6.53709	4.2339	2.84779	0.989804	38.2786	55.3582	6.51528
GMFCS_low	34.9767	11.3083	0.177397	0.932054	6.73468	0.835762	5.18559	77.6862	22.6551	25.6966
GMFCS_low	44.524	24.8263	0.376201	1.79566	4.58027	0.997136	25.6499	42.6894	33.2762	12.2333
GMFCS_low	44.8498	19.2619	0.825418	2.70684	6.24739	0.901625	5.63858	18.8571	44.0004	12.4745
GMFCS_low	20.0541	8.09597	1.1322	2.40439	6.26974	0.535222	19.5816	10.4032	10.4328	12.4075
GMFCS_low	49.6835	9.67621	1.07028	3.2576	2.87722	0.959242	4.67441	62.4675	35.0328	12.7792
GMFCS_low	40.6421	30.5907	0.431185	0.869018	2.85942	1.43384	11.0712	45.7788	146.783	17.5914
GMFCS_low	46.7066	18.6141	0.21423	108.526	5.28309	1.14709	1.18602	70.8503	25.126	17.1407
GMFCS_low	35.8034	23.3045	0.474923	51.4482	4.831	1.10701	2.18466	56.8297	24.3572	17.7649
GMFCS_low	42.8548	12.4459	2.56693	8.16429	5.80828	0.72572	10.2781	80.557	18.7719	13.9755
