# Supplementary material for: Serum Proteomics Reveals Diagnostic Biomarkers and Molecular Pathways in Cerebral Palsy
Source: Nat Commun. 2025 Nov 21;16:10253. doi: 10.1038/s41467-025-65110-6 (PMC12638935; doi:10.1038/s41467-025-65110-6)
Supplement: Supplementary file 6 — Source Data [file 41467_2025_65110_MOESM6_ESM.zip › Source Data/Source Data_Figure4.xlsx]

## Sheet: Figure 4A
Clinical subtypes	Clinical risk factor Subtype
Spastic	Perinatal
Ataxic	Prenatal
Spastic	Prenatal
Ataxic	Postnatal
Spastic	Perinatal
Spastic	Prenatal
Spastic	Preconception
Spastic	Prenatal
Mixed	unknown
Spastic	Perinatal
Spastic	Prenatal
Spastic	unknown
Spastic	unknown
Spastic	Perinatal
Mixed	Prenatal
Spastic	Postnatal
Spastic	Perinatal
Spastic	Prenatal
Dyskinetic	Postnatal
Spastic	Prenatal
Spastic	Prenatal
Ataxic	Perinatal
Spastic	Postnatal
Spastic	Prenatal
Spastic	Prenatal
Spastic	Prenatal
Spastic	Prenatal
Dyskinetic	Postnatal
Spastic	Perinatal
Spastic	Prenatal
Spastic	Perinatal
Spastic	Postnatal
Ataxic	Prenatal
Spastic	Perinatal
Spastic	Perinatal
Mixed	unknown
Spastic	Perinatal
Ataxic	Perinatal
Spastic	Prenatal
Spastic	unknown
Ataxic	Perinatal
Spastic	Prenatal
Spastic	Preconception
Spastic	Prenatal
Dyskinetic	Prenatal
Spastic	Preconception
Ataxic	unknown
Spastic	Prenatal
Spastic	Perinatal
Spastic	Perinatal
Spastic	Perinatal
Spastic	unknown
Spastic	Prenatal
Spastic	Perinatal
Spastic	Perinatal
Spastic	Perinatal
Spastic	Prenatal
Spastic	Perinatal
Spastic	Prenatal
Spastic	Perinatal
Mixed	Postnatal
Spastic	Perinatal
Spastic	Prenatal
Spastic	Prenatal
Spastic	Prenatal
Dyskinetic	Postnatal
Spastic	Prenatal
Spastic	Prenatal
Spastic	Prenatal
Dyskinetic	Prenatal
Spastic	Prenatal
Spastic	Postnatal
Spastic	Prenatal
Spastic	unknown
Spastic	Prenatal
Spastic	Prenatal
Spastic	Preconception
Spastic	Preconception
Mixed	Prenatal
Spastic	Prenatal
Spastic	unknown
Spastic	Perinatal
Spastic	Postnatal
Spastic	Prenatal
Spastic	Prenatal
Spastic	Prenatal
Spastic	Prenatal
Spastic	Postnatal
Spastic	Prenatal
Spastic	Postnatal
Spastic	Prenatal
Spastic	Prenatal
Spastic	Perinatal
Spastic	Perinatal
Mixed	Perinatal
Mixed	Perinatal
Spastic	Perinatal
Spastic	Prenatal
Spastic	Perinatal
Spastic	Perinatal
Spastic	Perinatal
Mixed	Perinatal
Spastic	Prenatal
Spastic	Prenatal
Dyskinetic	Postnatal
Spastic	Prenatal
Spastic	Prenatal
Spastic	Prenatal
Spastic	Prenatal
Spastic	Prenatal
Spastic	Prenatal
Spastic	Prenatal
Spastic	Perinatal
Spastic	Perinatal
Spastic	unknown
Spastic	unknown
Spastic	Preconception
Spastic	Perinatal
Spastic	Prenatal
Spastic	Perinatal
Spastic	Prenatal
Spastic	Prenatal
Spastic	Prenatal
Mixed	Preconception
Spastic	unknown
Spastic	Prenatal
Spastic	unknown
Spastic	unknown
Spastic	Postnatal
Spastic	Perinatal
Spastic	Prenatal
Spastic	Prenatal
Spastic	Prenatal
Spastic	Perinatal
Spastic	Postnatal
Spastic	unknown
Mixed	Perinatal
Spastic	Prenatal
Spastic	Prenatal
Spastic	Perinatal
Spastic	Prenatal
Spastic	Postnatal
Spastic	Perinatal
Dyskinetic	Prenatal
Mixed	Perinatal
Spastic	unknown
Spastic	unknown
Spastic	Perinatal
Spastic	Prenatal
Spastic	Prenatal
Spastic	unknown
Mixed	Postnatal
Spastic	Prenatal
Spastic	Perinatal
Spastic	Perinatal
Spastic	Prenatal
Mixed	Prenatal
Spastic	Postnatal
Spastic	Perinatal
Mixed	Perinatal
Spastic	Prenatal
Mixed	Postnatal
Spastic	Prenatal
Spastic	unknown
Mixed	Postnatal
Spastic	Perinatal
Spastic	Prenatal
Spastic	Prenatal
Spastic	Prenatal
Spastic	Prenatal
Spastic	unknown
Mixed	Prenatal
Mixed	Perinatal
Spastic	Prenatal
Spastic	Prenatal
Spastic	Prenatal
Spastic	Preconception
Spastic	unknown
Spastic	Prenatal
Spastic	Prenatal
Spastic	unknown
Spastic	Prenatal
Spastic	Prenatal
Mixed	Prenatal
Spastic	Prenatal
Spastic	unknown
Ataxic	unknown
Spastic	unknown
Spastic	unknown
Spastic	unknown
Spastic	Perinatal
Spastic	Perinatal
Spastic	Postnatal
Spastic	Prenatal
Mixed	unknown
Spastic	Perinatal
Spastic	Preconception
Spastic	Postnatal
Dyskinetic	Prenatal
Spastic	Preconception
Mixed	unknown
Spastic	Prenatal
Spastic	Preconception
Spastic	Prenatal
Mixed	Postnatal
Spastic	unknown
Spastic	Perinatal
Spastic	Perinatal
Spastic	unknown
Dyskinetic	unknown
Mixed	Postnatal
Spastic	Postnatal
Mixed	Perinatal
Spastic	unknown
Spastic	unknown
Spastic	Perinatal
Spastic	Perinatal
Spastic	Prenatal
Spastic	Prenatal
Spastic	Prenatal
Spastic	Prenatal
Spastic	Perinatal
Spastic	Prenatal
Spastic	Perinatal
Spastic	unknown
Spastic	Perinatal
Spastic	Prenatal
Spastic	Prenatal
Spastic	Perinatal
Spastic	Prenatal
Spastic	Perinatal
Dyskinetic	Prenatal
Spastic	Prenatal
Mixed	unknown
Spastic	Prenatal
Spastic	Perinatal
Mixed	unknown
Spastic	Prenatal
Spastic	unknown
Spastic	Preconception
Mixed	Preconception
Spastic	Prenatal
Dyskinetic	Postnatal
Spastic	unknown
Spastic	unknown
Spastic	Perinatal
Spastic	Postnatal
Spastic	Perinatal
Spastic	unknown
Spastic	Prenatal
Spastic	Prenatal
Spastic	Prenatal
Dyskinetic	Preconception
Ataxic	Perinatal
Spastic	Perinatal
Mixed	Preconception
Spastic	Prenatal
Spastic	Prenatal
Spastic	Prenatal
Spastic	unknown
Spastic	Perinatal
Spastic	Preconception
Spastic	Prenatal
Mixed	unknown
Dyskinetic	Perinatal
Spastic	Perinatal
Mixed	unknown
Mixed	Prenatal
Dyskinetic	Prenatal
Spastic	Prenatal
Spastic	Prenatal
Spastic	Postnatal
Spastic	Perinatal
Mixed	Perinatal
Spastic	unknown
Spastic	Prenatal
Spastic	Perinatal
Spastic	Prenatal
Spastic	Prenatal
Mixed	Perinatal
Spastic	Prenatal
Spastic	Perinatal
Spastic	Preconception
Spastic	Perinatal
Mixed	Prenatal
Mixed	unknown
Spastic	Prenatal
Spastic	unknown
Spastic	Prenatal
Spastic	Prenatal
Spastic	Prenatal
Spastic	Prenatal
Spastic	Prenatal
Spastic	Preconception
Spastic	Prenatal
Spastic	Prenatal
Spastic	Prenatal
Spastic	Prenatal
Spastic	Prenatal
Spastic	Perinatal
Spastic	Perinatal
Spastic	unknown
Spastic	Perinatal
Spastic	Perinatal
Spastic	unknown
Spastic	Perinatal
Spastic	Preconception
Spastic	Prenatal
Spastic	Prenatal
Dyskinetic	Perinatal
Mixed	Perinatal
Spastic	Postnatal
Spastic	Perinatal
Spastic	Prenatal
Spastic	Prenatal
Spastic	Perinatal
Spastic	Prenatal
Spastic	Prenatal
Spastic	Perinatal
Mixed	Perinatal
Spastic	Prenatal
Spastic	Perinatal
Spastic	Perinatal
Spastic	Prenatal
Mixed	unknown
Spastic	Perinatal
Spastic	Postnatal
Spastic	Prenatal
Spastic	Prenatal
Spastic	Perinatal
Dyskinetic	Perinatal
Spastic	Prenatal
Spastic	Prenatal
Spastic	Perinatal
Spastic	Postnatal
Spastic	Prenatal
Spastic	Perinatal
Mixed	Perinatal
Spastic	Preconception
Dyskinetic	Prenatal
Mixed	Postnatal
Spastic	Prenatal
Spastic	Perinatal
Spastic	unknown

## Sheet: Figure 4B
Risk factor	Group1	Group2	p_value	OR	OR_low	OR_high
Abnormal amniotic fluid	Ataxic	Rest	0.612195	0	0	3.3921
Abnormal amniotic fluid	Spastic	Rest	0.684548	1.33345	0.551202	3.71796
Abnormal amniotic fluid	Mixed	Rest	1	0.942989	0.272346	2.62179
Abnormal amniotic fluid	Dyskinetic	Rest	1	0.880946	0.0945474	4.00116
Adverse pregnancy history	Mixed	Rest	0.286033	1.87171	0.434327	6.18339
Adverse pregnancy history	Spastic	Rest	0.570188	0.745727	0.248419	2.70472
Adverse pregnancy history	Ataxic	Rest	1	0	0	8.15067
Adverse pregnancy history	Dyskinetic	Rest	1	0.959487	0.0218012	6.83208
Fetal distress	Spastic	Rest	0.0873515	0.230456	0.0301699	1.76104
Fetal distress	Ataxic	Rest	0.14807	8.11437	0.155233	86.3786
Fetal distress	Dyskinetic	Rest	0.263894	3.99534	0.0801458	38.9249
Fetal distress	Mixed	Rest	0.526445	1.5311	0.0316178	14.2032
Intracranial hemorrhage	Spastic	Rest	0.212701	3.95907	0.593569	168.879
Intracranial hemorrhage	Mixed	Rest	0.704649	0.462331	0.0107378	3.14181
Intracranial hemorrhage	Ataxic	Rest	1	0	0	10.3604
Intracranial hemorrhage	Dyskinetic	Rest	1	0	0	4.89504
Low birth weight	Spastic	Rest	0.000133757	4.29125	1.85878	11.5777
Low birth weight	Mixed	Rest	0.000710171	0.171066	0.0329281	0.561032
Low birth weight	Dyskinetic	Rest	0.00438119	0	0	0.556886
Low birth weight	Ataxic	Rest	0.457628	1.9587	0.38031	9.31332
Muliple pregnancy	Spastic	Rest	0.00596054	9.02607	1.45482	373.151
Muliple pregnancy	Mixed	Rest	0.0218026	0	0	0.787832
Muliple pregnancy	Ataxic	Rest	0.606355	0	0	4.55023
Muliple pregnancy	Dyskinetic	Rest	1	0.539378	0.0124847	3.69195
Neonatal complications	Spastic	Rest	0.798752	1.39678	0.453741	5.75688
Neonatal complications	Ataxic	Rest	1	0	0	6.12666
Neonatal complications	Dyskinetic	Rest	1	0.72416	0.016623	5.04208
Neonatal complications	Mixed	Rest	1	0.946084	0.173952	3.35306
Pathological jaundice	Dyskinetic	Rest	5.84e-05	8.62747	2.57762	37.2878
Pathological jaundice	Spastic	Rest	0.133145	0.629152	0.346662	1.15689
Pathological jaundice	Ataxic	Rest	0.290346	0.290398	0.00646763	2.21366
Pathological jaundice	Mixed	Rest	0.854863	0.888126	0.383134	1.92773
Perinatal asphyxia	Ataxic	Rest	0.120311	0	0	1.35048
Perinatal asphyxia	Spastic	Rest	0.442366	1.32494	0.684583	2.69062
Perinatal asphyxia	Dyskinetic	Rest	1	0.823274	0.190493	2.75795
Perinatal asphyxia	Mixed	Rest	1	1.02683	0.441765	2.23626
Placental abnormality	Ataxic	Rest	0.333762	2.85218	0.060332	23.9879
Placental abnormality	Mixed	Rest	0.689188	1.17753	0.124361	5.51653
Placental abnormality	Dyskinetic	Rest	1	0	0	5.65628
Placental abnormality	Spastic	Rest	1	0.947513	0.245547	5.38612
Pregnancy related complications	Mixed	Rest	0.00626089	0.111492	0.00270103	0.68911
Pregnancy related complications	Spastic	Rest	0.0273074	2.86684	1.08564	9.58885
Pregnancy related complications	Ataxic	Rest	1	0.6104	0.0135091	4.70446
Pregnancy related complications	Dyskinetic	Rest	1	1.05957	0.188961	3.97945
Preterm birth	Spastic	Rest	1.11e-05	4.72907	2.13794	11.9223
Preterm birth	Mixed	Rest	0.000317771	0.185867	0.0468376	0.538328
Preterm birth	Dyskinetic	Rest	0.0636852	0.24328	0.0265234	1.07471
Preterm birth	Ataxic	Rest	0.723817	0.540274	0.0539349	2.89882
PVL	Spastic	Rest	4.04e-06	4.86138	2.27294	11.6236
PVL	Mixed	Rest	0.00151937	0.257019	0.0855672	0.644313
PVL	Dyskinetic	Rest	0.0222465	0.208005	0.0227121	0.917897
PVL	Ataxic	Rest	0.161363	0.200295	0.00446881	1.52317
Threatened abortion	Mixed	Rest	0.135451	0.320207	0.036125	1.32011
Threatened abortion	Dyskinetic	Rest	0.255791	2.14029	0.485152	7.37255
Threatened abortion	Spastic	Rest	0.415702	1.62978	0.643792	4.93034
Threatened abortion	Ataxic	Rest	0.612195	0	0	3.3921
Umbilical cord around neck	Spastic	Rest	0.583107	1.35399	0.611148	3.32215
Umbilical cord around neck	Dyskinetic	Rest	0.747809	0.645962	0.0697738	2.90223
Umbilical cord around neck	Ataxic	Rest	1	0.6104	0.0135091	4.70446
Umbilical cord around neck	Mixed	Rest	1	0.855579	0.279215	2.20661

## Sheet: Figure 4C
Symbol	-log10 P value
LBW	4.72125
PVL	4.23136
Premature_delivery	3.93526
Pathological.jaundice	3.44971
Pregnancy.related.complications	1.49195
Fetal.distress	1.36823
Muliple.pregnaney	1.34795
Threatened.premature.delivery	0.851083
Perinatal.asphyxia	0.486314
Placental.abnormality	0.271692
Adverse.pregnancy.history	0.207469
Intracranial.hemorrhage	0.10348
Abnormal.amniotic.fluid	0.0519406
Umbilical.cord.around.neck	0.020229
Neonatal.complications	0

## Sheet: Figure 4D-E
Clinical subtypes	Preterm_birth	Low_birth_weight			Clinical subtypes	GMFCS	Birth weight	Gestational age
Spastic	NA	0			Spastic	levels IV and V	3300	NA
Other	NA	0			Spastic	levels IV and V	NA	NA
Spastic	NA	NA			Spastic	levels I_III	2900	294
Spastic	0	0			Spastic	levels I_III	3500	294
Spastic	0	0			Spastic	levels I_III	4200	292
Other	0	0			Spastic	levels I_III	2800	287
Spastic	0	0			Spastic	levels I_III	5250	287
Other	0	0			Spastic	levels I_III	4300	287
Spastic	0	0			Spastic	levels I_III	3600	287
Spastic	0	0			Spastic	levels IV and V	4150	287
Spastic	0	0			Spastic	levels I_III	3200	287
Spastic	0	0			Spastic	levels I_III	3450	287
Spastic	0	0			Spastic	levels IV and V	3250	287
Other	0	0			Spastic	levels I_III	2900	287
Other	0	0			Spastic	levels I_III	1700	284
Spastic	0	0			Spastic	levels I_III	3550	284
Spastic	0	0			Spastic	levels IV and V	3950	284
Spastic	0	0			Spastic	levels I_III	3050	283
Other	0	0			Spastic	levels I_III	4100	282
Spastic	0	0			Spastic	levels I_III	3500	282
Other	0	0			Spastic	levels I_III	3400	282
Spastic	0	1			Spastic	levels I_III	3810	282
Spastic	0	0			Spastic	levels I_III	4000	280
Other	0	0			Spastic	levels I_III	3150	280
Spastic	0	0			Spastic	levels IV and V	1950	280
Other	0	1			Spastic	levels I_III	2800	280
Spastic	0	0			Spastic	levels I_III	4000	280
Other	0	0			Spastic	levels I_III	3800	280
Spastic	0	0			Spastic	levels I_III	2700	280
Spastic	0	0			Spastic	levels IV and V	4000	280
Spastic	0	0			Spastic	levels I_III	2500	280
Spastic	0	0			Spastic	levels IV and V	3300	280
Other	0	0			Spastic	levels I_III	3150	280
Other	0	0			Spastic	levels I_III	3300	280
Other	0	0			Spastic	levels I_III	3800	280
Spastic	0	0			Spastic	levels I_III	4000	280
Other	0	0			Spastic	levels I_III	4000	280
Spastic	0	0			Spastic	levels I_III	3800	280
Spastic	0	1			Spastic	levels I_III	3500	280
Other	0	0			Spastic	levels I_III	3350	280
Spastic	0	0			Spastic	levels I_III	3150	280
Spastic	0	0			Spastic	levels I_III	3500	280
Spastic	0	0			Spastic	levels I_III	2550	280
Spastic	0	0			Spastic	levels I_III	3350	280
Spastic	0	0			Spastic	levels I_III	3500	280
Other	0	0			Spastic	levels I_III	3900	280
Spastic	0	0			Spastic	levels I_III	NA	280
Spastic	0	0			Spastic	levels I_III	3100	280
Spastic	0	0			Spastic	levels I_III	2500	280
Other	0	0			Spastic	levels IV and V	2900	280
Other	0	0			Spastic	levels I_III	3450	280
Spastic	0	0			Spastic	levels I_III	3500	280
Other	0	0			Spastic	levels I_III	2350	280
Spastic	0	0			Spastic	levels I_III	3600	280
Spastic	0	0			Spastic	levels I_III	3100	280
Other	0	0			Spastic	levels I_III	3700	280
Spastic	0	0			Spastic	levels I_III	3800	280
Spastic	0	0			Spastic	levels I_III	2100	280
Spastic	0	0			Spastic	levels I_III	3800	280
Spastic	0	0			Spastic	levels I_III	3500	280
Spastic	0	0			Spastic	levels I_III	3000	280
Other	0	0			Spastic	levels IV and V	3500	280
Spastic	0	0			Spastic	levels I_III	2500	280
Other	0	0			Spastic	levels IV and V	3000	280
Other	0	0			Spastic	levels I_III	3200	280
Spastic	0	0			Spastic	levels I_III	2600	280
Spastic	0	0			Spastic	levels IV and V	3950	280
Spastic	0	0			Spastic	levels I_III	3000	280
Spastic	0	0			Spastic	levels I_III	3600	280
Spastic	0	NA			Spastic	levels I_III	3100	280
Spastic	0	0			Spastic	levels I_III	2250	280
Spastic	0	0			Spastic	levels I_III	4300	280
Spastic	0	0			Spastic	levels I_III	4200	280
Spastic	0	0			Spastic	levels I_III	3300	280
Spastic	0	0			Spastic	levels I_III	3700	280
Spastic	0	1			Spastic	levels I_III	3550	280
Other	0	0			Spastic	levels I_III	NA	280
Spastic	0	0			Spastic	levels I_III	2900	280
Spastic	0	0			Spastic	levels I_III	3250	280
Spastic	0	0			Spastic	levels I_III	NA	280
Spastic	0	0			Spastic	levels I_III	3000	280
Spastic	0	1			Spastic	levels I_III	3250	280
Spastic	0	0			Spastic	levels I_III	3400	280
Spastic	0	0			Spastic	levels I_III	3760	280
Spastic	0	0			Spastic	levels I_III	2650	280
Spastic	0	0			Spastic	levels IV and V	3400	280
Spastic	0	0			Spastic	levels I_III	3000	280
Spastic	0	0			Spastic	levels I_III	2500	280
Spastic	0	0			Spastic	levels I_III	3100	280
Spastic	0	0			Spastic	levels I_III	3350	280
Spastic	0	0			Spastic	levels I_III	3100	280
Spastic	0	0			Spastic	levels I_III	3400	280
Spastic	0	0			Spastic	levels I_III	2150	280
Other	0	0			Spastic	levels I_III	3600	280
Other	0	0			Spastic	levels I_III	2800	280
Spastic	0	0			Spastic	levels I_III	3200	280
Other	0	0			Spastic	levels I_III	3300	280
Spastic	0	1			Spastic	levels IV and V	3300	280
Spastic	0	0			Spastic	levels I_III	2750	280
Spastic	0	0			Spastic	levels I_III	4400	280
Spastic	0	0			Spastic	levels I_III	2300	280
Spastic	0	0			Spastic	levels I_III	4000	280
Spastic	0	0			Spastic	levels I_III	3500	280
Spastic	0	NA			Spastic	levels IV and V	2750	280
Spastic	0	0			Spastic	levels I_III	3600	280
Spastic	0	0			Spastic	levels I_III	3550	280
Spastic	0	NA			Spastic	levels IV and V	3650	280
Spastic	0	0			Spastic	levels I_III	2950	280
Other	0	0			Spastic	levels I_III	3300	280
Spastic	0	0			Spastic	levels I_III	3500	280
Other	0	0			Spastic	levels IV and V	4250	280
Other	0	0			Spastic	levels IV and V	2750	280
Spastic	0	0			Spastic	levels I_III	3600	279
Spastic	0	0			Spastic	levels IV and V	2700	277
Spastic	0	0			Spastic	levels IV and V	3900	275
Other	0	0			Spastic	levels I_III	3300	275
Spastic	0	0			Spastic	levels I_III	3300	274
Spastic	0	0			Spastic	levels I_III	2900	274
Spastic	0	0			Spastic	levels I_III	4650	274
Spastic	0	0			Spastic	levels I_III	3000	273
Spastic	0	0			Spastic	levels I_III	3200	273
Spastic	0	0			Spastic	levels I_III	3350	273
Other	0	NA			Spastic	levels I_III	5000	273
Other	0	0			Spastic	levels I_III	3250	273
Other	0	0			Spastic	levels IV and V	2600	273
Other	0	1			Spastic	levels I_III	3250	273
Spastic	0	0			Spastic	levels I_III	2600	273
Spastic	0	1			Spastic	levels IV and V	3000	273
Other	0	0			Spastic	levels I_III	3200	273
Other	0	0			Spastic	levels IV and V	NA	273
Spastic	0	0			Spastic	levels I_III	3000	273
Spastic	0	0			Spastic	levels I_III	2100	273
Spastic	0	0			Spastic	levels I_III	3650	272
Spastic	0	0			Spastic	levels I_III	2900	271
Spastic	0	0			Spastic	levels I_III	3100	270
Spastic	0	0			Spastic	levels I_III	3550	270
Spastic	0	0			Spastic	levels I_III	3900	270
Spastic	0	1			Spastic	levels IV and V	3000	270
Spastic	0	0			Spastic	levels IV and V	2850	269
Spastic	0	0			Spastic	levels I_III	3600	267
Spastic	0	0			Spastic	levels I_III	3300	266
Spastic	0	0			Spastic	levels I_III	3100	266
Other	0	0			Spastic	levels I_III	3300	266
Other	0	0			Spastic	levels I_III	2900	266
Spastic	0	0			Spastic	levels I_III	3600	266
Other	0	0			Spastic	levels I_III	3050	266
Spastic	0	0			Spastic	levels IV and V	3000	266
Spastic	0	0			Spastic	levels I_III	3300	266
Spastic	0	0			Spastic	levels I_III	3300	266
Other	0	0			Spastic	levels I_III	3810	266
Spastic	0	0			Spastic	levels I_III	2200	266
Spastic	0	0			Spastic	levels I_III	3000	266
Other	0	NA			Spastic	levels IV and V	2700	266
Other	0	0			Spastic	levels IV and V	2700	266
Other	0	0			Spastic	levels IV and V	3400	266
Spastic	0	0			Spastic	levels IV and V	3650	265
Spastic	0	0			Spastic	levels I_III	3300	265
Other	0	0			Spastic	levels IV and V	2800	265
Spastic	0	0			Spastic	levels I_III	2580	263
Other	0	0			Spastic	levels I_III	3900	262
Spastic	0	0			Spastic	levels I_III	3150	260
Spastic	0	0			Spastic	levels I_III	3400	259
Spastic	0	0			Spastic	levels IV and V	2900	259
Spastic	0	0			Spastic	levels I_III	3400	259
Other	0	0			Spastic	levels I_III	3100	259
Spastic	0	0			Spastic	levels I_III	3500	259
Spastic	0	0			Spastic	levels I_III	2500	259
Spastic	0	0			Spastic	levels I_III	2600	257
Spastic	0	0			Spastic	levels IV and V	3400	257
Spastic	0	0			Spastic	levels I_III	2500	257
Spastic	0	0			Spastic	levels I_III	2350	255
Other	0	0			Spastic	levels IV and V	2100	254
Spastic	0	0			Spastic	levels I_III	2940	254
Spastic	0	0			Spastic	levels I_III	2700	253
Spastic	0	0			Spastic	levels I_III	3200	252
Spastic	0	0			Spastic	levels I_III	2700	252
Spastic	0	0			Spastic	levels I_III	2650	252
Spastic	0	NA			Spastic	levels I_III	2400	252
Spastic	0	0			Spastic	levels I_III	1550	252
Other	0	0			Spastic	levels I_III	2200	252
Spastic	0	1			Spastic	levels I_III	2400	252
Spastic	0	0			Spastic	levels I_III	2600	251
Spastic	0	0			Spastic	levels I_III	2700	250
Spastic	0	0			Spastic	levels I_III	2750	249
Other	0	0			Spastic	levels I_III	2550	248
Spastic	0	0			Spastic	levels IV and V	2500	247
Spastic	0	0			Spastic	levels I_III	1260	247
Spastic	0	0			Spastic	levels I_III	2450	245
Spastic	0	0			Spastic	levels IV and V	2300	245
Other	0	0			Spastic	levels IV and V	2300	245
Spastic	0	0			Spastic	levels I_III	2350	245
Other	0	0			Spastic	levels IV and V	2000	245
Spastic	0	0			Spastic	levels I_III	3000	245
Spastic	0	0			Spastic	levels I_III	2700	245
Other	0	0			Spastic	levels I_III	2550	244
Spastic	0	0			Spastic	levels IV and V	2200	243
Spastic	0	0			Spastic	levels I_III	2600	238
Spastic	0	0			Spastic	levels I_III	2130	238
Spastic	0	0			Spastic	levels I_III	2150	238
Other	0	0			Spastic	levels IV and V	2450	238
Spastic	0	0			Spastic	levels I_III	2400	238
Other	0	0			Spastic	levels I_III	1700	238
Spastic	0	0			Spastic	levels I_III	2100	238
Spastic	0	0			Spastic	levels I_III	1750	238
Spastic	0	0			Spastic	levels I_III	2000	238
Spastic	0	1			Spastic	levels I_III	1900	238
Spastic	0	0			Spastic	levels I_III	NA	238
Spastic	0	0			Spastic	levels I_III	2000	235
Spastic	0	0			Spastic	levels I_III	1750	231
Spastic	0	0			Spastic	levels I_III	1650	231
Spastic	0	0			Spastic	levels I_III	2200	231
Spastic	0	0			Spastic	levels I_III	2100	231
Spastic	0	0			Spastic	levels IV and V	2000	231
Other	0	0			Spastic	levels I_III	2250	231
Spastic	0	0			Spastic	levels IV and V	1500	229
Spastic	0	0			Spastic	levels I_III	2150	228
Spastic	0	0			Spastic	levels I_III	1900	228
Other	0	1			Spastic	levels IV and V	2500	227
Spastic	0	0			Spastic	levels IV and V	1800	227
Spastic	0	0			Spastic	levels I_III	1600	226
Spastic	0	0			Spastic	levels I_III	2050	224
Spastic	0	0			Spastic	levels I_III	3300	224
Other	0	0			Spastic	levels IV and V	2500	224
Spastic	0	0			Spastic	levels I_III	1900	224
Spastic	0	0			Spastic	levels IV and V	1700	224
Spastic	1	0			Spastic	levels I_III	1700	224
Spastic	1	0			Spastic	levels IV and V	1250	224
Spastic	1	0			Spastic	levels I_III	1900	224
Spastic	1	1			Spastic	levels I_III	2100	224
Spastic	1	1			Spastic	levels I_III	1900	224
Other	1	0			Spastic	levels I_III	2400	224
Other	1	0			Spastic	levels IV and V	1600	224
Spastic	1	0			Spastic	levels I_III	2200	224
Spastic	1	0			Spastic	levels I_III	1900	224
Spastic	1	0			Spastic	levels IV and V	1900	224
Spastic	1	0			Spastic	levels I_III	1600	224
Spastic	1	0			Spastic	levels I_III	2900	224
Spastic	1	1			Spastic	levels I_III	1800	224
Spastic	1	1			Spastic	levels IV and V	1800	221
Other	1	0			Spastic	levels I_III	1460	217
Spastic	1	1			Spastic	levels I_III	1400	217
Spastic	1	1			Spastic	levels IV and V	1450	217
Spastic	1	0			Spastic	levels I_III	1400	217
Spastic	1	0			Spastic	levels IV and V	1400	215
Spastic	0	0			Spastic	levels I_III	1600	214
Spastic	1	0			Spastic	levels IV and V	1300	213
Other	1	0			Spastic	levels IV and V	850	213
Spastic	1	0			Spastic	levels I_III	1000	212
Spastic	1	1			Spastic	levels I_III	1700	211
Spastic	1	1			Spastic	levels I_III	1550	210
Spastic	1	1			Spastic	levels I_III	1800	210
Spastic	1	1			Spastic	levels I_III	1700	210
Spastic	1	1			Spastic	levels I_III	1580	210
Spastic	1	1			Spastic	levels IV and V	1800	210
Spastic	1	0			Spastic	levels I_III	1500	210
Spastic	1	0			Spastic	levels IV and V	1700	208
Spastic	1	0			Spastic	levels I_III	1720	207
Spastic	1	1			Spastic	levels I_III	1500	207
Spastic	1	0			Spastic	levels I_III	900	205
Spastic	1	1			Spastic	levels I_III	1450	204
Spastic	1	1			Spastic	levels IV and V	1180	204
Spastic	1	1			Spastic	levels I_III	1350	203
Spastic	1	1			Spastic	levels IV and V	1600	203
Spastic	1	1			Spastic	levels I_III	1280	203
Spastic	1	1			Spastic	levels I_III	1400	202
Spastic	1	1			Spastic	levels I_III	2680	200
Spastic	1	1			Spastic	levels I_III	1000	199
Spastic	1	1			Spastic	levels I_III	4000	196
Spastic	1	NA			Spastic	levels I_III	1400	196
Spastic	1	1			Spastic	levels IV and V	1100	196
Spastic	1	1			Spastic	levels I_III	NA	196
Spastic	1	1			Spastic	levels IV and V	1300	196
Spastic	1	1			Spastic	levels I_III	1750	196
Spastic	1	1			Spastic	levels I_III	2160	196
Spastic	1	1			Spastic	levels IV and V	1500	196
Spastic	1	1			Spastic	levels IV and V	950	189
Spastic	1	1			Spastic	levels I_III	NA	189
Spastic	1	1			Spastic	levels IV and V	1300	189
Spastic	1	1
Spastic	1	0
Spastic	1	1
Spastic	1	1
Spastic	1	1
Spastic	1	0
Spastic	1	0
Spastic	1	1
Spastic	1	1
Spastic	1	1
Spastic	1	1
Spastic	1	1
Spastic	1	1
Spastic	1	1
Other	1	1
Spastic	1	1
Spastic	1	1
Spastic	1	1
Spastic	1	1
Spastic	1	1
Spastic	1	1
Spastic	1	0
Spastic	1	1
Spastic	1	1
Other	1	1
Spastic	1	1
Spastic	1	1
Other	1	1
Spastic	1	1
Spastic	1	1
Spastic	1	1
Spastic	1	1
Spastic	1	1
Spastic	1	1
Spastic	1	1
Spastic	1	1
Other	1	1
Spastic	1	1
Spastic	1	1
Spastic	1	1
Spastic	1	1
Spastic	1	1
Spastic	1	1
Spastic	1	1
Spastic	1	1
Spastic	1	1
Spastic	1	1
Spastic	1	1
Spastic	1	1
Spastic	1	1
Spastic	1	1
Spastic	1	1
Spastic	1	1
Spastic	1	0
Spastic	1	1
Spastic	1	0
Spastic	1	1
Spastic	1	1
Spastic	1	NA
Spastic	1	1
Spastic	1	1
Spastic	1	1
Spastic	1	1
Spastic	1	1
Spastic	1	NA
Spastic	1	1

## Sheet: Figure 4F
Protein	Spearman correlation with Birth weight	p_value		Protein	Spearman correlation with Gestational age	p_value
ADGRL4	0.172494	0.00447538		FMNL1	0.130976	0.0295968
ADSL	0.169914	0.00511965		UGGT2	0.163517	0.00647763
AKR7A3	0.207662	0.000594946		PPP2R5E	-0.123604	0.0401682
AMY1A	-0.16298	0.00728383		IGHV4-28	-0.120216	0.0460048
AMY2B	-0.152416	0.0121589		REG1B	-0.16762	0.00524077
AP2A1	-0.151346	0.0127857		THBS4	-0.174056	0.00372353
APEX1	-0.128357	0.0350261		ALDH7A1	-0.121836	0.0431311
APMAP	-0.127859	0.0357455		PON3	-0.131609	0.0288121
APOC2	-0.125775	0.0388928		IGHV4-39	-0.142225	0.0180725
APOH	-0.12956	0.0333387		TNS1	0.123041	0.0410917
BCAT2	-0.129061	0.034029		ADH1B	-0.163391	0.00651948
C12orf10	-0.152629	0.0120377		ENO2	-0.123953	0.0396033
C1QB	0.134638	0.0269563		COG3	-0.155794	0.00953256
CA1	-0.138805	0.0225328		PSMA5	0.134739	0.0251883
CAPN2	-0.130594	0.031944		POLR2B	-0.130471	0.0302361
CCAR1	0.121234	0.0465711		APMAP	-0.132688	0.0275153
CFL1	0.121196	0.0466405		DUOX1	-0.122662	0.0417237
CFL2	0.15837	0.0091423		H3-4	0.146199	0.0150614
CHI3L1	-0.131196	0.0311548		TTR	0.176286	0.00329873
CNN2	-0.154759	0.0108808		OLFM4	0.118291	0.0496248
COL1A2	-0.134765	0.026811		KRT26	-0.127518	0.0342152
CSNK2A1	0.141111	0.020365		DARS1	-0.148475	0.0135434
CUL4A	0.14667	0.0158688		CCT7	-0.130605	0.0300658
CUL4B	0.15042	0.0133507		SIRPG	-0.135509	0.0243593
CYB5R3	-0.163166	0.00721648		PYGL	-0.124549	0.038656
CYC1	-0.160666	0.00816968		GPLD1	0.121364	0.0439517
DARS1	-0.133821	0.0279063		ENO3	-0.121133	0.0443579
DLD	-0.14831	0.0147208		XPNPEP2	-0.135902	0.0239448
DNM1L	-0.170574	0.00494729		UBE2I	-0.131667	0.0287406
EFL1	-0.175639	0.00378917		REG1A	-0.150137	0.0125211
EIF4A2	0.128677	0.0345692		CSK	-0.137568	0.0222563
EXOC8	0.12144	0.0461964		PRDX6	-0.126265	0.0360329
EXTL2	-0.122696	0.0439707		PIEZO1	0.142459	0.0178815
FCGBP	-0.162782	0.00735621		HDLBP	-0.167512	0.00527042
FMNL1	0.127838	0.0357762		LDHB	0.143866	0.0167707
GALNT2	-0.136788	0.0245886		MAOB	-0.119636	0.0470719
GANAB	-0.140219	0.0211811		CRISP2	0.118471	0.0492772
GC	-0.129958	0.0327951		SERPINB6	-0.119151	0.0479789
GLRX3	0.139749	0.0216225		HPCAL1	0.130504	0.0301938
GOLGB1	-0.162962	0.00729037		NDUFAF3	-0.12422	0.0391771
GPD2	0.137302	0.02405		MEF2D	-0.131085	0.0294612
GSPT1	0.120798	0.0473703		MOGS	-0.147651	0.0140765
GSPT2	0.133731	0.0280123		CA1	-0.140642	0.0194104
HDLBP	-0.146639	0.0158918		SERPINA11	-0.124166	0.0392628
HEXA	0.156973	0.00978322		NDUFS3	-0.136966	0.0228541
HLA-A	-0.146438	0.016038		IGHV4-30-4	-0.201519	0.000759097
HLA-H	-0.137883	0.023453		IGHV4-38-2	-0.224795	0.000165925
HPRT1	-0.129125	0.0339405		IGHV4-59	-0.201519	0.000759097
HSPA1L	-0.16241	0.00749379		IGHV4-61	-0.201519	0.000759097
HSPA2	-0.190051	0.00170684		FERMT3	-0.123724	0.039973
IGHV4-28	-0.122206	0.0448281		BCAT2	-0.121115	0.0443907
IGHV4-30-4	-0.19868	0.00102968		TOLLIP	-0.146541	0.0148243
IGHV4-38-2	-0.212824	0.0004295		C12orf10	-0.123842	0.0397824
IGHV4-39	-0.127715	0.0359554		POTEKP	-0.135089	0.024808
IGHV4-59	-0.19868	0.00102968		DDR1	-0.136956	0.0228649
IGHV4-61	-0.19868	0.00102968		PROCR	-0.130091	0.0307246
IGLV3-16	0.120023	0.0488199		MST1L	0.128621	0.0326797
IMMT	-0.124154	0.0415008		SERPINH1	-0.136243	0.0235908
KLC4	-0.155449	0.0105275		CPN1	-0.119607	0.0471242
KRT16	0.12698	0.0370449		PSMA6	-0.188385	0.00166841
KRT25	-0.163445	0.00711672		PPP2R5A	-0.147736	0.0140208
KRT26	-0.152565	0.0120737		GC	-0.159295	0.00801699
KRT75	-0.137863	0.0234735		C1QA	0.140904	0.0191836
KRT76	-0.122367	0.0445448		DYNC1I2	-0.12103	0.04454
KRT84	-0.143584	0.018244		KRT25	-0.118234	0.0497361
MAN2A1	0.148839	0.0143661		TFAP2B	-0.129889	0.0309874
MBD2	-0.160734	0.00814271		H3C15	0.142591	0.0177749
MCTS1	-0.146249	0.0161763		LAP3	-0.138684	0.0211843
MMRN1	-0.196249	0.00118976		CNN3	-0.139729	0.0202209
NAGLU	-0.162147	0.00759261		EXOC8	0.13434	0.0256272
NDUFA10	-0.156749	0.00988966		RAB13	0.124168	0.0392595
NUP205	0.13866	0.0226747		DNM1L	-0.201215	0.000773468
OSBP	-0.130765	0.0317181		HADHB	-0.168033	0.00512871
PABPC4	0.137088	0.0242725		CYB5R3	-0.149101	0.0131497
PCDH1	-0.127758	0.0358924		DOCK10	-0.132175	0.0281257
PLA2G7	0.120627	0.0476878		OLA1	-0.12136	0.0439583
PLTP	-0.170111	0.00506783		MRPS9	-0.121841	0.0431215
PNPO	-0.156292	0.0101099		GLRX3	0.147564	0.0141338
POTEKP	-0.122796	0.0437984		C1QB	0.129675	0.0312679
PPFIA1	0.13726	0.024094		PLTP	-0.175015	0.00353516
PPP2R5A	-0.136565	0.0248258		POTEJ	-0.13213	0.0281795
PPP2R5E	-0.147641	0.01518		MTAP	-0.121085	0.0444432
PRDX5	-0.124072	0.0416371		HSPA1L	-0.17571	0.00340395
PRMT1	0.16708	0.00592251		CNN2	-0.160978	0.00736804
PRPF4	0.164969	0.00659202		PPP1R7	0.140001	0.0199765
PSMA6	-0.181541	0.00275252		XRN2	0.122594	0.041839
PSMB3	-0.130081	0.032629		TUBA1C	0.126304	0.035976
PYGL	-0.167894	0.00568113		PCYT1A	-0.120723	0.0450875
RAB14	-0.145465	0.0167625		TRIP4	-0.136862	0.0229596
RAB1B	-0.134549	0.0270584		H3-5	0.134657	0.0252773
REG1B	-0.12164	0.0458363		CKM	0.133355	0.0267391
RNPS1	0.199586	0.000975313		FXR1	0.128402	0.03298
RPIA	-0.126488	0.0377909		CUBN	-0.119414	0.0474841
RTN4RL2	0.144802	0.0172723		NRCAM	0.167193	0.00535875
SCIN	0.18255	0.00260367		CAPN2	-0.197029	0.000999189
SERPINA11	-0.177135	0.00349755		FREM2	0.133509	0.0265628
SERPINA5	-0.131965	0.030171		H3C1	0.150322	0.0124112
SERPINH1	-0.134101	0.0275774		ACTR1A	-0.147577	0.0141252
SHMT1	-0.128237	0.0351972		GOLGB1	-0.166847	0.00545606
SIRPG	-0.166338	0.00615051		PTPRA	-0.128611	0.0326932
SND1	-0.164108	0.00688412		MYL9	-0.138645	0.0212207
SNRPB	0.154677	0.0109234		AKR7L	0.144326	0.0164216
SNRPN	0.154677	0.0109234		CRISP3	0.145394	0.0156337
SPTAN1	0.176075	0.003702		RTN4RL2	0.126438	0.0357772
TFAP2B	-0.129942	0.032817		UGGT1	0.143555	0.0170109
TNXB	0.124518	0.0409036		HEXA	0.153402	0.0107089
TST	0.133616	0.0281494		PRPF4	0.128849	0.0323697
TUBA1A	0.129178	0.0338661		ADSL	0.154244	0.0102809
TUBA1C	0.131823	0.0303503		ADGRL4	0.219947	0.000230826
TUBA4A	0.127808	0.0358194		SPTAN1	0.118855	0.0485399
TUBB1	0.128759	0.034454		SCIN	0.121449	0.0438036
UBR4	-0.15697	0.00978481		RNPS1	0.186458	0.00186488
UGGT1	0.145321	0.0168721		AKR7A3	0.208633	0.000485173
UGGT2	0.143343	0.0184418
XPNPEP2	-0.140854	0.0205973

## Sheet: Figure 4G
pathway	p-value	FDR	source	members_input_overlap
Plasma lipoprotein particle	6.43906e-05	0.000654638	c	PLTP; HDLBP; APOC2; APOH
Oxidoreductase activity	0.00019825	0.00327112	m	CYB5R3; DLD; HADHB; PRDX6; PRDX5; APEX1; DUOX1; NDUFS3; NDUFA10; ADH1B; ALDH7A1; PNPO
Antigen processing and presentation	0.000555735	0.00879914	b	HLA-H; HLA-A; DYNC1I2; PSMA6; ACTR1A; AP2A1; PSMB3
Leukocyte activation	0.000944447	0.00996916	b	SIRPG; HLA-H; CYB5R3; TOLLIP; CSK; CNN2; PRDX6; HLA-A; DOCK10; RAB14; IGHV4-38-2; IGHV4-30-4; CHI3L1; IGHV4-39; IGHV4-28; PYGL; HPRT1; UBR4
Peroxidase activity	0.00404963	0.0111365	m	DUOX1; PRDX6; PRDX5
HSF1-dependent transactivation	0.00305299	0.019749	Reactome	HSPA2; SERPINH1; HSPA1L
Beta-catenin phosphorylation cascade	0.0060561	0.024824	Reactome	PPP2R5E; PPP2R5A
Gap junction - Homo sapiens (human)	0.000633727	0.00685028	KEGG	TUBA1C; TUBA4A; TUBA1A; TUBB1
mRNA Splicing	0.00138832	0.011593	Reactome	SNRPB; CCAR1; RNPS1; PRPF4
Aflatoxin activation and detoxification	0.00353917	0.0205998	Reactome	AKR7L; AKR7A3
Various types of N-glycan biosynthesis - Homo sapiens (human)	0.013073	0.0375643	KEGG	HEXA; MAN2A1

## Sheet: Figure 4H
#node1	node2	node1_string_id	node2_string_id	neighborhood_on_chromosome	gene_fusion	phylogenetic_cooccurrence	homology	coexpression	experimentally_determined_interaction	database_annotated	automated_textmining	combined_score
CYC1	NDUFS3	9606.ENSP00000317159	9606.ENSP00000263774	0	0	0	0	0.899	0.986	0.809	0.483	0.999
NDUFA10	NDUFS3	9606.ENSP00000252711	9606.ENSP00000263774	0	0	0	0	0.854	0.918	0.967	0.82	0.999
PSMA6	PSMB3	9606.ENSP00000261479	9606.ENSP00000483688	0	0	0	0	0.89	0.998	0.9	0.717	0.999
CYC1	NDUFA10	9606.ENSP00000317159	9606.ENSP00000252711	0	0	0	0	0.675	0.898	0	0.467	0.98
HLA-A	LOC102723407	9606.ENSP00000379873	9606.ENSP00000478289	0	0	0.261	0	0	0.301	0.9	0.29	0.958
PPP2R5A	PPP2R5E	9606.ENSP00000261461	9606.ENSP00000337641	0	0	0.05	0.98	0.067	0.48	0.54	0.662	0.915
APOC2	PLTP	9606.ENSP00000466775	9606.ENSP00000417138	0	0	0	0	0.054	0	0.72	0.594	0.883
DLD	NDUFS3	9606.ENSP00000205402	9606.ENSP00000263774	0.042	0	0	0	0.701	0.126	0	0.239	0.784
APOC2	HDLBP	9606.ENSP00000466775	9606.ENSP00000375836	0	0	0	0	0	0	0.54	0.524	0.771
DLD	NDUFA10	9606.ENSP00000205402	9606.ENSP00000252711	0	0	0	0	0.736	0.096	0	0.103	0.768
ENO2	PYGL	9606.ENSP00000437402	9606.ENSP00000216392	0.042	0	0	0	0.426	0.067	0	0.295	0.59
HDLBP	PLTP	9606.ENSP00000375836	9606.ENSP00000417138	0	0	0	0	0.047	0	0.54	0.107	0.574
CYC1	DLD	9606.ENSP00000317159	9606.ENSP00000205402	0	0	0	0	0.353	0.096	0	0.279	0.542
HSPA1L	HSPA2	9606.ENSP00000364805	9606.ENSP00000378199	0	0	0.05	0.981	0.055	0.044	0.5	0.08	0.533
DLD	PRDX6	9606.ENSP00000205402	9606.ENSP00000342026	0	0	0	0	0.104	0.328	0.168	0.172	0.53
DLD	ENO2	9606.ENSP00000205402	9606.ENSP00000437402	0.058	0	0	0	0.365	0.066	0	0.256	0.528
HDLBP	PSMB3	9606.ENSP00000375836	9606.ENSP00000483688	0	0	0	0	0.076	0	0	0.455	0.475
CHI3L1	CYC1	9606.ENSP00000255409	9606.ENSP00000317159	0	0	0	0	0.087	0.287	0.152	0.137	0.459
ENO2	PRDX6	9606.ENSP00000437402	9606.ENSP00000342026	0.054	0	0	0	0.167	0	0	0.334	0.43
HSPA2	PRDX6	9606.ENSP00000378199	9606.ENSP00000342026	0	0	0	0	0.115	0.099	0	0.29	0.385
PRDX6	PYGL	9606.ENSP00000342026	9606.ENSP00000216392	0	0	0	0	0.137	0	0.116	0.202	0.338
ENO2	NDUFS3	9606.ENSP00000437402	9606.ENSP00000263774	0	0	0	0	0.195	0.093	0	0.161	0.334
DLD	PYGL	9606.ENSP00000205402	9606.ENSP00000216392	0	0	0	0	0.208	0	0	0.188	0.329
ENO2	HSPA2	9606.ENSP00000437402	9606.ENSP00000378199	0.046	0	0	0	0.073	0.181	0	0.172	0.32
CYB5R3	NDUFS3	9606.ENSP00000354468	9606.ENSP00000263774	0.054	0	0	0	0.086	0.202	0	0.122	0.313
HPRT1	LOC102723407	9606.ENSP00000298556	9606.ENSP00000478289	0	0	0	0	0	0	0	0.306	0.306
CSK	NDUFS3	9606.ENSP00000220003	9606.ENSP00000263774	0	0	0	0	0.054	0.29	0	0	0.3
LOC102723407	SIRPG	9606.ENSP00000478289	9606.ENSP00000305529	0	0	0	0	0.058	0.266	0	0.07	0.3
CYB5R3	HSPA1L	9606.ENSP00000354468	9606.ENSP00000364805	0	0	0	0	0.107	0.221	0	0.068	0.295
ACTR1A	AP2A1	9606.ENSP00000358921	9606.ENSP00000351926	0	0	0	0	0.233	0.06	0	0.1	0.294
ENO2	HSPA1L	9606.ENSP00000437402	9606.ENSP00000364805	0.046	0	0	0	0.067	0.181	0	0.138	0.288
CNN2	HPRT1	9606.ENSP00000456436	9606.ENSP00000298556	0	0	0	0	0	0.277	0	0.05	0.283
DLD	HPRT1	9606.ENSP00000205402	9606.ENSP00000298556	0	0	0	0	0.165	0.073	0	0.143	0.279
CHI3L1	ENO2	9606.ENSP00000255409	9606.ENSP00000437402	0	0	0	0	0	0	0	0.277	0.277
ENO2	HPRT1	9606.ENSP00000437402	9606.ENSP00000298556	0.087	0	0	0	0.075	0	0	0.211	0.276
PRDX6	SERPINH1	9606.ENSP00000342026	9606.ENSP00000434412	0	0	0	0	0.092	0	0	0.221	0.262
ACTR1A	CNN2	9606.ENSP00000358921	9606.ENSP00000456436	0	0	0	0	0.081	0.114	0	0.162	0.258
CYB5R3	CYC1	9606.ENSP00000354468	9606.ENSP00000317159	0	0	0	0	0.145	0.095	0	0.117	0.257
ADH1B	ENO2	9606.ENSP00000306606	9606.ENSP00000437402	0	0	0	0	0.096	0.093	0	0.167	0.257
ENO2	NDUFA10	9606.ENSP00000437402	9606.ENSP00000252711	0	0	0	0	0.102	0	0	0.204	0.255
PSMB3	UBR4	9606.ENSP00000483688	9606.ENSP00000364403	0	0	0	0	0.082	0	0	0.221	0.254
HSPA1L	PRDX6	9606.ENSP00000364805	9606.ENSP00000342026	0	0	0	0	0.115	0.099	0	0.136	0.25
CNN2	PLTP	9606.ENSP00000456436	9606.ENSP00000417138	0	0	0	0	0.048	0	0	0.238	0.244
ACTR1A	TOLLIP	9606.ENSP00000358921	9606.ENSP00000314733	0	0	0	0	0.176	0	0	0.116	0.241
HPRT1	TOLLIP	9606.ENSP00000298556	9606.ENSP00000314733	0.055	0	0	0	0.042	0	0	0.226	0.238
CYB5R3	PRDX6	9606.ENSP00000354468	9606.ENSP00000342026	0	0	0	0	0.115	0.053	0	0.157	0.232
ACTR1A	PSMB3	9606.ENSP00000358921	9606.ENSP00000483688	0	0	0	0	0.18	0.045	0	0.095	0.229
HLA-A	SIRPG	9606.ENSP00000379873	9606.ENSP00000305529	0	0	0	0	0.098	0.101	0	0.125	0.228
CYC1	ENO2	9606.ENSP00000317159	9606.ENSP00000437402	0	0	0	0	0.111	0.081	0	0.13	0.227
HDLBP	HSPA2	9606.ENSP00000375836	9606.ENSP00000378199	0	0	0	0	0.08	0.159	0	0.08	0.227
NDUFS3	PSMA6	9606.ENSP00000263774	9606.ENSP00000261479	0	0	0	0	0.159	0	0	0.116	0.225
HFE	HLA-A	9606.ENSP00000417404	9606.ENSP00000379873	0	0	0.069	0.846	0.092	0	0	0.152	0.221
DLD	HSPA1L	9606.ENSP00000205402	9606.ENSP00000364805	0	0	0	0	0.102	0.057	0	0.153	0.22
HSPA2	PSMA6	9606.ENSP00000378199	9606.ENSP00000261479	0	0	0	0	0.066	0.071	0	0.17	0.218
NDUFS3	PSMB3	9606.ENSP00000263774	9606.ENSP00000483688	0	0	0	0	0.197	0	0	0.065	0.217
NDUFS3	PRDX6	9606.ENSP00000263774	9606.ENSP00000342026	0	0	0	0	0.117	0.068	0	0.124	0.216
CYB5R3	HLA-A	9606.ENSP00000354468	9606.ENSP00000379873	0	0	0	0	0.063	0.143	0	0.1	0.214
PRDX6	PSMA6	9606.ENSP00000342026	9606.ENSP00000261479	0	0	0	0	0.075	0	0	0.184	0.214
ENO2	SIRPG	9606.ENSP00000437402	9606.ENSP00000305529	0	0	0	0	0	0.212	0	0	0.212
DLD	PSMB3	9606.ENSP00000205402	9606.ENSP00000483688	0	0	0	0	0.11	0	0	0.149	0.211
AP2A1	RAB14	9606.ENSP00000351926	9606.ENSP00000362946	0	0	0	0	0.101	0.128	0	0.072	0.209
DLD	PSMA6	9606.ENSP00000205402	9606.ENSP00000261479	0	0	0	0	0.147	0	0	0.106	0.205
CYC1	PSMB3	9606.ENSP00000317159	9606.ENSP00000483688	0	0	0	0	0.203	0	0	0	0.203
ENO2	PSMA6	9606.ENSP00000437402	9606.ENSP00000261479	0	0	0	0	0.139	0.059	0	0.091	0.2
ADH1B	DLD	9606.ENSP00000306606	9606.ENSP00000205402	0.045	0	0	0	0.062	0	0	0.177	0.198
HPRT1	NDUFA10	9606.ENSP00000298556	9606.ENSP00000252711	0.086	0	0	0	0.049	0	0	0.146	0.193
ACTR1A	PRDX6	9606.ENSP00000358921	9606.ENSP00000342026	0	0	0	0	0.097	0.046	0	0.138	0.193
HLA-A	HSPA1L	9606.ENSP00000379873	9606.ENSP00000364805	0	0	0	0	0	0	0	0.19	0.19
CHI3L1	SERPINH1	9606.ENSP00000255409	9606.ENSP00000434412	0	0	0	0	0.055	0	0	0.178	0.19
AP2A1	DOCK10	9606.ENSP00000351926	9606.ENSP00000493664	0	0	0	0	0.042	0	0	0.187	0.188
HFE	HPRT1	9606.ENSP00000417404	9606.ENSP00000298556	0	0	0	0	0.098	0	0	0.135	0.186
HDLBP	HSPA1L	9606.ENSP00000375836	9606.ENSP00000364805	0	0	0	0	0.067	0.128	0	0.08	0.186
HSPA1L	SERPINH1	9606.ENSP00000364805	9606.ENSP00000434412	0	0	0	0	0.054	0	0	0.175	0.186
HSPA2	PSMB3	9606.ENSP00000378199	9606.ENSP00000483688	0	0	0	0	0.069	0.071	0	0.132	0.185
ACTR1A	ENO2	9606.ENSP00000358921	9606.ENSP00000437402	0	0	0	0	0.1	0.07	0	0.102	0.183
AP2A1	UBR4	9606.ENSP00000351926	9606.ENSP00000364403	0	0	0	0	0.153	0	0	0.073	0.181
DLD	HDLBP	9606.ENSP00000205402	9606.ENSP00000375836	0	0	0	0	0.102	0.125	0	0	0.18
NDUFA10	PRDX6	9606.ENSP00000252711	9606.ENSP00000342026	0	0	0	0	0.077	0	0	0.147	0.18
DOCK10	RAB14	9606.ENSP00000493664	9606.ENSP00000362946	0	0	0	0	0.058	0.127	0	0.081	0.179
HDLBP	UBR4	9606.ENSP00000375836	9606.ENSP00000364403	0	0	0	0	0.147	0	0	0.073	0.175
DLD	HSPA2	9606.ENSP00000205402	9606.ENSP00000378199	0	0	0	0	0.102	0.057	0	0.102	0.174
HLA-A	HPRT1	9606.ENSP00000379873	9606.ENSP00000298556	0	0	0	0	0	0	0	0.174	0.173
CNN2	CSK	9606.ENSP00000456436	9606.ENSP00000220003	0	0	0	0	0.092	0.114	0	0.048	0.167
CYB5R3	DLD	9606.ENSP00000354468	9606.ENSP00000205402	0	0	0	0	0.087	0	0	0.125	0.167
CYC1	PRDX6	9606.ENSP00000317159	9606.ENSP00000342026	0	0	0	0	0.082	0.066	0	0.105	0.166
ADH1B	CHI3L1	9606.ENSP00000306606	9606.ENSP00000255409	0	0	0	0	0.106	0	0	0.104	0.165
ADH1B	HFE	9606.ENSP00000306606	9606.ENSP00000417404	0	0	0	0	0	0	0	0.165	0.165
ACTR1A	PSMA6	9606.ENSP00000358921	9606.ENSP00000261479	0	0	0	0	0.114	0.068	0	0.069	0.164
CSK	LOC102723407	9606.ENSP00000220003	9606.ENSP00000478289	0	0	0	0	0.051	0.102	0	0.094	0.161
ACTR1A	CYB5R3	9606.ENSP00000358921	9606.ENSP00000354468	0	0	0	0	0.138	0.057	0	0.049	0.16
ACTR1A	NDUFA10	9606.ENSP00000358921	9606.ENSP00000252711	0	0	0	0	0.138	0	0	0.064	0.159
CHI3L1	PLTP	9606.ENSP00000255409	9606.ENSP00000417138	0	0	0	0	0.064	0	0	0.138	0.159
ADH1B	HDLBP	9606.ENSP00000306606	9606.ENSP00000375836	0	0	0	0	0	0	0	0.157	0.156
CSK	RAB14	9606.ENSP00000220003	9606.ENSP00000362946	0	0	0	0	0.081	0.11	0	0.051	0.156
HPRT1	PYGL	9606.ENSP00000298556	9606.ENSP00000216392	0	0	0	0	0.049	0	0	0.148	0.155
CNN2	HSPA1L	9606.ENSP00000456436	9606.ENSP00000364805	0	0	0	0	0.055	0.128	0	0.055	0.153
CNN2	HSPA2	9606.ENSP00000456436	9606.ENSP00000378199	0	0	0	0	0.055	0.128	0	0.055	0.153
CYC1	HPRT1	9606.ENSP00000317159	9606.ENSP00000298556	0	0	0	0	0.063	0	0	0.131	0.151
PRDX6	TOLLIP	9606.ENSP00000342026	9606.ENSP00000314733	0	0	0	0	0.09	0.057	0	0.09	0.151
ADH1B	PRDX6	9606.ENSP00000306606	9606.ENSP00000342026	0	0	0	0	0.103	0	0	0.092	0.15

## Sheet: Figure 4J
pathway	p-value	FDR	source	members_input_overlap
Cytokine production	8.70364e-08	4.3799e-07	b	CRP; SARS1; PHB2; HRAS; DDX60; MIF; ROCK2; SRGN; ANKRD17; PIN1; AGT; SERPINE1; APOA2; TKFC; APOD; STAT3; CD81; ARHGEF2; GPNMB; APOA1; CEACAM1; IFI16; ADIPOQ; ATG5; C3; HMGB1; C5; RAC1; RAB1A; ABCD1; SERPINF2; CLU; F2; PTPRS; UBA7; APP; ITGAV; SCRIB; FLOT1; FKBP1A; LAMTOR5; CHID1
Plasma lipoprotein assembly, remodeling, and clearance	1.13787e-07	8.48452e-06	Reactome	APOE; APOB; APOC1; LCAT; PCSK9; APOC2; APOC3; PRKACB; APOA4; PRKACA; APOA1; APOA2
Antigen binding	2.82579e-07	2.05879e-06	m	FCN3; FCN2; IGHV5-51; IGHV1-18; IGHV1-69-2; IGHV6-1; IGKV1-33; IGHV3-23; IGHV1-3; IGHV1-24; IGHV1-2; IGLV6-57; IGHV1-69D; IGHE; IGHV3-48; IGHV1-58; IGHV1-46; IGHV3-21
VEGFA-VEGFR2 Signaling Pathway	1.09593e-06	6.78021e-05	Wikipathways	HDAC1; RPS11; SARS1; ACTG1; HBD; HMGB1; RPS6; ITGAV; NDRG1; SMARCA2; EIF3H; STAT3; RAC1; ARF6; MAPK1; CDH5; FGA; PGK1; ITGB1; ACACA; RCN1; ACACB; HRAS; ACOT9; RACK1; GLUD1; PPP1CA; ATP6V1E1; CALU; ROCK2; DECR1; MMP2
Cell adhesion	2.72077e-05	0.000111695	b	ANTXR1; ACTG1; METAP1; ROCK2; HMGB1; DOCK1; ITGA6; GPNMB; CHL1; PRSS2; IGFALS; SLK; APOA4; APOA1; ADIPOQ; PECAM1; APOD; SCRIB; CD81; ALCAM; AMBP; ARF6; SERPINE1; CEACAM1; CGREF1; ICAM2; ARHGDIA; B4GALT1; CEACAM8; CADM4; DPP4; FGA; MSLN; ITGB1; ARL2; PDLIM1; RAC1; RAB1A; CEACAM6; VTN; FERMT2; VCAM1; MIA3; SERPINF2; EPCAM; NRP1; CXADR; PTPRS; PPP1CA; CDH5; APP; ATP5F1B; LMO7; PTPRG; ITGAV; FLOT1; A…
Leukocyte transendothelial migration - Homo sapiens (human)	0.00574201	0.0288784	KEGG	ITGB1; PECAM1; ACTG1; RAC1; CDH5; ROCK2; VCAM1; ACTB; MMP2

## Sheet: Figure 4K
reactome_plasma_lipoprotein_assembly_remodeling_and_clearance	gobp_cytokine_production	gobp_monocyte_aggregation
0.23965	0.119168	0.252016
0.206968	0.0503167	-0.0237903
0.200774	0.107573	-0.2375
0.201607	0.0711055	0.244758
0.222262	0.105215	0.00443548
0.223097	0.12952	0.295968
0.216331	0.0732733	0.268145
0.205261	0.0992188	-0.0487903
0.217664	0.0994596	0.0681452
0.189016	0.108719	0.243952
0.233962	0.10715	0.0810484
0.229247	0.0911483	-0.0870968
0.208763	0.101291	0.247177
0.177011	0.103136	0.177419
0.222914	0.110475	-0.0495968
0.219538	0.117697	0.240323
0.211463	0.12605	0.251613
0.197893	0.0908433	-0.351613
0.196464	0.127719	0.272177
0.206227	0.1029	-0.0604839
0.212314	0.115247	0.279032
0.219603	0.0852856	0.224597
0.196962	0.101206	0.00725807
0.213635	0.0997677	0.238306
0.198198	0.106528	-0.200403
0.210489	0.108507	0.0637097
0.232331	0.110758	0.266532
0.231051	0.12046	0.256452
0.245928	0.099822	0.300806
0.220348	0.105225	0.0177419
0.234827	0.0902433	0.0149194
0.203624	0.118246	0.265726
0.185715	0.116405	0.0451613
0.21196	0.0884885	-0.0245968
0.22241	0.0995151	-0.152016
0.231598	0.125641	0.251613
0.203675	0.0845941	0.0314516
0.19523	0.094024	0.283065
0.200794	0.0921176	0.179839
0.228045	0.103663	0.271371
0.204031	0.102318	-0.0717742
0.20092	0.0848949	0.226613
0.230365	0.119551	-0.289919
0.244301	0.11673	0.233065
0.234661	0.0988804	-0.28871
0.229186	0.115246	0.231452
0.225581	0.0788113	0.0403226
0.207666	0.098512	-0.0366935
0.207563	0.068117	0.217339
0.251752	0.0955285	-0.116935
0.2171	0.095556	0.21129
0.207623	0.119138	0.228629
0.205409	0.106537	-0.166935
0.220023	0.0909174	0.206048
0.248546	0.126424	0.210081
0.206338	0.0790009	0.172984
0.187609	0.0919979	0.246371
0.224194	0.122402	0.114919
0.214158	0.103153	0.181048
0.196418	0.0946409	0.00604839
0.221381	0.108435	0.199597
0.228076	0.0982587	0.174194
0.197111	0.0796932	0.0116935
0.246802	0.112835	0.333065
0.229136	0.0779369	-0.000806452
0.227509	0.109656	0.203629
0.18649	0.0920682	0.0608871
0.232963	0.109563	0.241129
0.226606	0.0937781	0.0717742
0.238205	0.090458	0.235887
0.224097	0.10973	0.205242
0.235493	0.0764274	-0.0709677
0.222434	0.0826076	0.256452
0.211679	0.100962	-0.147177
0.221319	0.109722	0.213306
0.230133	0.0862711	-0.370161
0.216981	0.081184	0.21129
0.228463	0.0856984	0.0516129
0.214668	0.104201	0.242742
0.21177	0.0607987	0.222581
0.219327	0.120536	0.168952
0.220828	0.0701533	-0.0673387
0.215701	0.0838913	-0.165323
0.2214	0.113813	0.183065
0.236199	0.107248	0.0580645
0.235863	0.0461298	-0.0467742
0.21418	0.109835	0.0754032
0.216914	0.104669	0.197984
0.215851	0.123189	0.146774
0.17705	0.104335	-0.0967742
0.21269	0.115484	0.171774
0.250428	0.0782679	0.00887097
0.237438	0.115703	0.186694
0.203151	0.0918471	0.0653226
0.221376	0.0851519	0.171371
0.191956	0.124259	0.203226
0.197587	0.103228	-0.0959677
0.234103	0.130086	-0.120968
0.206177	0.108727	0.189516
0.238544	0.0859502	-0.204032
0.193685	0.109718	0.220565
0.220688	0.091505	-0.104839
0.16739	0.0998483	0.0451613
0.2288	0.120824	-0.0822581
0.19274	0.0879219	0.0298387
0.221728	0.11691	0.155242
0.216427	0.0860531	-0.00443548
0.218396	0.101473	0.0568548
0.22434	0.0937411	-0.00887097
0.226526	0.124582	-0.384274
0.208695	0.0659766	0.195565
0.226773	0.108244	0.229839
0.225433	0.0775323	-0.140323
0.195056	0.088873	0.0197581
0.233429	0.0932239	0.13871
0.233672	0.129777	-0.0633065
0.200451	0.077103	0.0645161
0.184343	0.100645	-0.384274
0.208779	0.118258	-0.256048
0.219926	0.129419	-0.189919
0.19918	0.0715638	0.0649194
0.219139	0.137018	-0.258468
0.22901	0.113762	-0.315323
0.247197	0.133273	-0.283468
0.227963	0.0744407	0.0415323
0.203669	0.0885486	-0.278629
0.228679	0.103891	-0.272581
0.230598	0.129255	0.133468
0.2048	0.0919627	-0.414113
0.20506	0.125798	0.0967742
0.214121	0.129749	0.1625
0.243808	0.115027	-0.104435
0.215636	0.114151	-0.335484
0.229503	0.0837381	-0.332258
0.196066	0.0874411	-0.110081
0.215354	0.120536	0.147984
0.231727	0.119558	-0.367339
0.218477	0.109648	0.0540323
0.205604	0.113495	-0.332661
0.192243	0.088204	-0.383871
0.196322	0.0923692	-0.335484
0.208826	0.0879635	-0.0125
0.226497	0.115586	-0.344355
0.208788	0.0983513	0.183871
0.198252	0.103539	-0.145968
0.213488	0.111979	0.0923387
0.22313	0.0795684	-0.412097
0.180527	0.0695265	-0.0254032
0.250026	0.116403	-0.213306
0.21716	0.106286	0.0270161
0.218962	0.112292	-0.356048
0.197228	0.075934	0.0875
0.211691	0.110625	-0.334677
0.239913	0.104607	0.2
0.198226	0.0995431	0.168952
0.226657	0.0918308	-0.406048
0.202251	0.0838052	0.0733871
0.21183	0.0865923	-0.412903
0.242632	0.120843	0.135484
0.208735	0.111433	-0.326613
0.195891	0.0696792	-0.359274
0.219205	0.118499	-0.281855
0.215892	0.0910819	-0.0366935
0.212615	0.116677	0.144355
0.214009	0.125983	-0.139516
0.178765	0.106802	-0.381855
0.222796	0.12344	0.109677
0.219137	0.079439	-0.410081
0.191103	0.122961	0.106048
0.215528	0.113735	0.117742
0.195959	0.0987709	0.0532258
0.217811	0.0756106	-0.285484
0.224551	0.100047	-0.0120968
0.208224	0.09039	-0.297984
0.226004	0.130173	-0.360887
0.18117	0.088126	-0.43629
0.189221	0.0888038	-0.377419
0.233319	0.0944633	0.163306
0.220492	0.101314	-0.367339
0.230706	0.103804	-0.0254032
0.227288	0.0927945	-0.335081
0.207137	0.0793821	0.0552419
0.207076	0.0694481	-0.399194
0.233468	0.101282	0.0967742
0.179823	0.13096	-0.310887
0.20793	0.102078	-0.354839
0.204592	0.116475	0.0104839
0.225761	0.118965	-0.0504032
0.23	0.117236	-0.314919
0.233705	0.118362	0.0608871
0.218842	0.123406	-0.111694
0.221005	0.114321	0.0717742
0.212293	0.115723	-0.350403
0.192187	0.0862539	-0.35
0.19752	0.0904814	-0.0439516
0.196121	0.105867	-0.0298387
0.199831	0.0920323	-0.0137097
0.20899	0.111139	0.0379032
0.237952	0.109721	-0.300806
0.184349	0.074552	-0.331855
0.22903	0.101276	-0.00846774
0.232431	0.118673	-0.176613
0.202173	0.0800218	-0.169355
0.217341	0.113945	-0.151613
0.221937	0.130932	-0.350806
0.231481	0.0914063	0.0100806
0.217889	0.0943399	-0.36371
0.230731	0.0889442	-0.35
0.202655	0.103491	-0.129435
0.213901	0.118341	-0.110484
0.20945	0.0964247	0.186694
0.200673	0.0975475	-0.142742
0.207934	0.147034	-0.28629
0.229949	0.104952	0.0399194
0.20959	0.0996816	0.0596774
0.182434	0.0882834	-0.0431452
0.264275	0.0843616	-0.335081
0.199514	0.0910317	-0.283468
0.232431	0.0984699	0.21371
0.228172	0.0994603	-0.197984
0.21888	0.112282	-0.116129
0.191191	0.0928126	-0.307661
0.215746	0.0942219	-0.142339
0.184361	0.117868	-0.331452
0.260277	0.111849	0.245161
0.230602	0.109108	0.13629
0.246752	0.0951398	-0.375806
0.260944	0.105741	0.226613
0.222064	0.0861318	0.202016
0.224785	0.0690273	0.231048
0.267806	0.0996814	0.243145
0.241201	0.0945928	0.230645
0.239105	0.0850311	0.22621
0.252381	0.0816058	0.2375
0.204116	0.0489119	-0.160484
0.245985	0.089365	0.227419
0.195169	0.0862514	0.0483871
0.250643	0.0903471	0.0810484
0.229932	0.127046	0.165323
0.210605	0.061978	0.0471774
0.233931	0.104315	0.225403
0.219804	0.103765	-0.237903
0.252157	0.0658982	0.265726
0.182055	0.0799933	0.0645161
0.31474	0.0961283	0.164113
0.179645	0.0896327	0.207258
0.259927	0.103063	0.166935
0.213752	0.0755889	0.242742
0.242941	0.111276	0.20121
0.216533	0.0985221	0.173387
0.263177	0.103462	0.0758065
0.229512	0.0987881	0.220968
0.177713	0.059082	0.157258
0.222337	0.061756	0.225403
0.212509	0.0783286	0.0604839
0.241205	0.120912	0.204435
0.235352	0.0777485	0.205242
0.245476	0.127595	0.165726
0.236945	0.109387	0.206452
0.232529	0.11031	0.192742
0.2197	0.0727491	0.261694
0.21706	0.0969675	0.0943548
0.23147	0.0782758	0.215323
0.224578	0.0855968	0.204839
0.282761	0.114116	0.158065
0.243668	0.0841746	0.0866935
0.247918	0.0858788	-0.329435
0.262995	0.066702	0.177823
0.256207	0.0831622	0.0758065
0.254901	0.0828679	0.250403
0.231728	0.0883525	0.192339
0.202181	0.0993098	0.237097
0.217821	0.0922517	0.0483871
0.199172	0.0693664	0.221774
0.234722	0.0786184	0.242339
0.210457	0.0877583	0.256048
0.237249	0.0840662	0.280645
0.222002	0.100915	0.0866935

## Sheet: Figure 4L
Symbol	Spearman correlation with APOC2	p_value		Symbol	Spearman correlation with GMFCS	p_value
APOC2	1	0		APOC2	0.187382	0.00170082
APOC1	0.410228	1.03987e-12		APOC1	0.0563399	0.349332
APOC3	0.524282	4.95199e-21		APOC3	0.0815088	0.175368
APOB	0.359187	6.87467e-10		APOB	0.189974	0.00146129
APOE	0.382801	3.91723e-11		APOE	0.0929531	0.122055
CEACAM8	0.20552	0.000564459		CEACAM8	0.0505432	0.40121
CEACAM1	0.195974	0.00102079		CEACAM1	0.130711	0.0293374
ITGA6	0.168891	0.0047488		ITGA6	-0.0131488	0.82723
ITGAV	0.16094	0.00716949		ITGAV	0.0786129	0.191261
MMP2	0.191306	0.00135071		MMP2	0.0787445	0.190517
CD163	0.299485	3.61527e-07		CD163	0.0777745	0.196054
FCGR2A	0.123686	0.0393136		FCGR2A	0.000256826	0.996599
ALCAM	0.127185	0.034035		ALCAM	0.0401841	0.504611
CTSL	0.233072	8.75495e-05		CTSL	0.0750516	0.212221
MIA3	0.158316	0.00818233		MIA3	0.148185	0.013388
AGT	0.175469	0.00333253		AGT	0.246232	3.30877e-05
HMGB3	0.243149	4.1764e-05		HMGB3	0.0930041	0.12185
CRP	0.163653	0.00624151		CRP	0.0274383	0.64874
MIF	0.194294	0.00112985		MIF	0.143779	0.0164423
VCAM1	0.230203	0.000107457		VCAM1	0.125751	0.0361209
HMGB1	0.136934	0.0223939		HMGB1	-0.0711025	0.237337
CLU	0.360292	6.04277e-10		CLU	0.107612	0.0732327
LRG1	0.144531	0.0158815		LRG1	0.0984573	0.10138
PPBP	0.191235	0.0013564		PPBP	0.175144	0.00339227
APP	0.146559	0.0144517		APP	0.18569	0.00187587
CST3	0.225791	0.000146535		CST3	0.0610543	0.310421
GMFCS	APOC2	APOB	CTSL	ALCAM	MIA3	APOC3	AGT	CD163	HMGB3	APOE	CRP	MMP2	MIF	VCAM1	APOC1	CEACAM8	FCGR2A	ITGAV	HMGB1	CEACAM1	CLU	LRG1	PPBP	ITGA6	APP	CST3
Level III	1773.7	169.265	15.2294	0.361886	0.158253	2204.86	469.212	0.314948	31.4135	631.571	1.44442	6.57876	2.8304	5.60429	3517.29	34.4986	2.8304	3.92679	1.59026	0.929686	1374.93	148.095	437.329	0.758477	6.04049	8.08269
Level V	1045.8	173.452	18.5248	1.75034	1.44875	3065.55	823.142	0.402105	15.1353	875.068	3.48864	9.54938	10.4573	49.3212	2582.83	69.5104	3.07514	3.70725	3.50561	20.9352	1516.08	87.6442	1042.12	3.30224	10.8132	15.8323
Level III	987.455	93.445	11.6723	0.262353	0.473517	1456.92	683.984	2.30488	5.98601	714.145	14.692	3.24984	2.85304	4.89684	539.874	3.30889	0.428585	0.652016	0.475415	3.13796	256.091	107.805	87.9678	0.733607	0.060283	14.8401
Level II	961.603	161.592	59.9506	2.41952	0.208048	2011.98	497.644	0.0806371	3.04642	918.189	5.15556	8.62827	19.9275	7.57826	2634.28	26.8432	0.110246	3.32271	1.13502	19.4998	1199.09	95.6768	1069.65	3.24127	9.52952	10.6675
Level V	772.644	158.639	3.25074	1.48533	7.88825	1318.84	329.378	2.56603	4.83383	612.278	5.24141	3.15272	4.90223	5.60967	1083.02	4.47984	0.520177	1.2716	0.324269	10.0499	708.263	269.705	141.105	3.07714	0.292009	21.525
Level III	728.653	236.223	5.01839	0.827718	2.38572	1347.49	225.526	3.69616	11.91	379.079	0.0801646	0.738465	2.88778	1.32411	923.186	3.61029	0.138939	1.18984	0.774639	4.13496	500.265	131.909	117.73	0.0233145	0.0867958	7.57695
Level IV	705.455	121.364	11.8249	0.482066	20.2416	846.973	168.002	1.77284	6.19942	463.744	0.29532	3.03351	6.76629	0.766149	843.425	8.01092	0.675608	0.738581	1.26993	1.8379	333.274	94.5423	130.65	0.844583	0.0433781	7.90898
Level III	699.983	96.5746	15.9413	1.06957	0.709395	962.693	202.364	0.923042	6.01663	357.666	0.0940273	2.51957	7.45696	1.93688	852.658	13.6584	0.245165	0.782807	2.30319	1.70977	533.076	111.763	101.316	1.39297	0.324471	9.68416
Level V	696.056	123.32	4.63427	2.17422	8.96607	1194.85	211.886	1.54559	7.51519	264.284	2.08024	4.42977	37.4375	2.03905	665.424	8.09408	1.04997	0.693331	0.596637	4.25047	374.987	106.38	80.7133	2.69507	0.21748	9.17288
Level V	692.471	518.966	10.5364	2.45718	9.42955	1523.01	308.658	11.8724	9.42662	796.058	0.968304	1.81483	5.92932	7.46151	1019.8	6.55913	0.611707	1.55874	0.836002	1.16631	563.99	103.035	85.3468	0.247284	0.0877307	8.78504
Level V	685.333	136.654	10.1461	10.9753	0.0113888	771.93	290.889	0.632317	6.57277	702.046	10.5883	1.90915	2.1324	5.97062	1393.78	2.82172	0.306751	1.44035	2.06726	4.87443	760.961	240.13	164.876	0.226422	0.428276	16.7911
Level II	675.458	142.876	7.71151	2.97743	6.77719	1211.05	197.045	2.33509	6.76111	341.444	2.13424	3.73582	33.5241	0.674353	478.701	6.23398	0.497031	0.712243	0.57538	4.6585	417.883	259.681	72.7585	0.58683	0.0430422	8.71452
Level II	668.378	131.087	9.05425	2.90773	0.482207	1206.86	238.406	2.02581	6.3254	484.475	0.791478	2.13555	6.19489	4.73429	1083.53	4.90928	0.408845	1.18971	0.151278	3.89	641.661	209.584	61.3463	0.88747	0.367933	11.7623
Level II	665.778	141.173	13.3876	4.11163	13.6654	1252.6	173.704	4.23295	7.56817	346.009	1.5333	2.36957	11.2294	1.98408	1057.28	7.69988	0.853308	0.628379	1.81152	5.15572	629.927	125.391	68.1607	1.74597	0.236871	9.40986
level I	617.27	129.911	8.80005	0.601558	15.6357	641.696	258.184	1.18435	5.53068	320.889	122.554	2.13882	47.3607	2.02047	589.858	1.42325	0.579758	1.86153	1.42094	1.02447	520.014	320.408	49.6181	0.176307	0.156149	10.0304
Level III	613.891	144.968	9.02004	1.39367	15.5085	1312.35	296.669	5.20573	9.34156	393.003	57.6611	1.87747	11.1591	5.40123	519.612	14.0369	0.874387	1.85551	2.85367	1.60926	571.39	221.03	125.255	0.128522	0.404437	12.465
Level V	609.172	99.6548	26.2502	1.21581	6.17011	505.257	210.991	0.548756	7.02929	310.285	0.923104	1.12998	6.7364	2.91354	963.404	18.3368	0.539462	0.291752	3.38737	0.807596	511.54	232.786	40.091	0.430254	0.266261	5.82725
Level IV	604.977	127.615	22.9719	0.547741	0.996431	1307.26	277.532	0.0973328	8.47436	338.645	1.81928	2.44913	8.95763	2.36019	1269.75	14.54	0.212649	0.855305	1.31026	1.66116	589.265	89.17	51.3512	1.95603	0.525318	13.3332
Level III	604.895	119.398	4.24068	0.0587071	3.5277	1361.14	163.084	1.98876	7.72978	412.103	1.99365	0.75843	5.14003	2.06224	1177.85	4.22713	0.970582	0.730116	1.14137	3.18472	490.452	207.253	143.794	0.509123	0.401374	8.95142
Level III	604.424	174.834	11.2424	0.261772	3.72122	849.244	220.382	0.692859	5.28819	322.003	3.09026	3.62458	34.9887	1.74672	1159.88	6.71676	0.468291	0.755331	1.85834	9.50628	408.708	178.918	85.6733	0.787417	1.45183	10.4949
Level V	599.504	138.601	20.4449	1.05419	0.800903	982.808	218.89	2.16673	5.37772	571.789	0.789862	1.25634	3.99175	1.02155	513.687	15.5517	3.76091	0.928856	0.610261	1.49404	497.389	306.098	138.568	0.0135416	1.03376	6.56296
level I	598.401	104.631	8.21478	2.657	4.67574	976.004	182.85	2.35361	2.84763	291.811	1.50931	1.0486	21.7972	2.09706	763.597	3.50146	0.220141	0.696276	1.76788	6.50299	509.983	79.06	93.6725	0.0804859	0.301319	8.19294
Level III	585.385	187.483	19.1855	0.953153	3.69271	884.728	185.43	3.27796	8.54544	263.431	2.69402	1.7417	8.4323	1.08433	420.08	7.83118	0.35245	0.834138	1.28834	2.62813	574.247	249.579	75.3536	0.358024	0.105191	7.42285
level I	585.133	110.048	16.4693	1.25605	5.19157	550.416	190.762	3.69666	0.497531	272.423	0.235053	0.792177	31.6618	4.42475	356.444	27.1307	0.682816	0.739686	1.62943	11.9247	449.901	183.329	56.9327	0.243507	0.319936	2.75024
Level IV	582.347	136.654	19.0868	1.80103	8.75396	808.563	182.981	1.5531	8.86147	229.452	0.434008	0.578054	4.57782	0.507857	740.522	9.73832	1.62946	0.902207	0.902142	0.209434	470.081	228.32	106.954	1.87094	0.547906	6.8826
level I	578.224	175.827	7.88843	0.643502	1.83147	1168.48	132.6	3.47066	2.19871	438.322	1.84627	1.82715	4.17485	1.70961	879.507	2.5887	0.514752	0.55274	0.682636	4.07061	493.43	241.745	65.7482	0.737685	0.0511234	6.14463
Level V	575.23	137.426	21.5839	1.62287	15.041	639.642	215.996	0.339963	8.12976	305.922	3.88709	2.44293	80.562	4.71823	626.908	11.1741	1.12202	1.00788	0.864926	1.71498	424.812	114.564	92.6447	2.06868	0.242633	6.97895
Level III	569.272	109.011	18.8672	0.996754	19.7196	552.25	167.452	0.0749654	8.3406	223.318	3.54383	0.552517	8.84735	1.20443	622.976	12.268	1.14558	0.588278	1.73256	1.28432	435.077	177.573	69.0928	0.889366	0.221541	9.93406
Level IV	566.784	132.122	1.47343	4.98488	11.3992	1054.92	197.995	1.94939	2.32291	450.083	0.923444	2.80321	10.5938	2.06081	165.239	30.5038	2.35479	1.30234	16.5632	0.200577	604.711	120.615	146.188	0.387182	0.536485	6.93195
Level II	543.168	102.465	4.36275	0.95344	2.33681	1285.6	145.809	1.47585	8.69151	422.873	0.376221	2.54477	1.09256	8.59987	661.185	3.29979	0.269993	0.882401	0.867045	3.93388	573.469	187.074	105.855	0.623137	0.140488	11.8517
Level III	541.193	209.89	9.88465	0.506644	26.5023	719.327	187.287	2.40957	7.67271	303.076	21.8333	0.316911	8.03334	3.46693	929.465	8.4228	0.0313754	1.421	1.20464	3.5111	515.863	193.876	73.9143	0.654218	0.246678	10.0658
Level IV	538.727	115.271	8.83584	1.34974	21.5779	950.756	192.503	1.63577	7.30137	411.191	3.92865	4.47338	4.60981	4.22311	396.053	6.07759	0.440138	0.764907	1.88145	1.74724	463.773	109.889	80.4334	0.722719	0.51076	7.32253
Level V	537.445	137.066	12.3331	2.02118	10.5216	399.349	283.282	0.403018	8.48982	221.916	0.314255	2.00593	50.0103	4.01815	522.015	16.6701	0.694256	1.14292	0.658202	1.71753	704.447	183.592	83.7391	0.456777	0.629896	10.2739
Level III	536.679	210.239	3.09525	0.914455	5.84732	1163.49	370.189	0.975688	2.50863	308.325	0.12336	0.923844	6.01322	0.705831	495.308	1.85498	0.264577	0.670917	0.243636	1.44803	347.604	130.534	21.568	0.404458	0.14915	7.18214
Level II	534.812	131.701	10.0545	1.56066	3.95686	786.766	157.071	2.19379	2.76503	310.861	0.338236	4.17471	7.62968	0.415205	1689.09	6.3447	0.454976	0.0687318	5.20122	1.04029	426.373	317.475	132.595	0.0809785	0.126533	5.81469
level I	532.261	149.742	9.07089	1.79088	2.58695	943.848	222.637	2.07408	8.00321	439.094	0.970529	1.85392	5.60839	2.88267	810.54	7.32881	0.476237	0.739273	4.74413	3.03445	485.898	90.5038	117.825	0.208225	0.0952017	11.2906
Level V	525.807	96.4538	21.8785	4.19564	1.46281	1089.5	287.765	1.08102	11.1289	498.403	0.517911	4.16482	11.7538	4.57613	892.538	19.6302	0.276073	0.119248	0.236505	4.40409	564.48	147.359	86.8641	4.96868	0.647732	20.8357
Level II	525.094	145.591	7.89663	2.31545	0.0319237	1191.95	246.216	2.16024	7.18627	349.58	0.329581	2.89645	5.4732	2.48967	924.711	3.39894	0.427496	0.965023	0.400321	5.29852	362.546	171.667	142.892	0.497606	0.234452	10.9259
Level IV	517.121	112.141	6.61348	1.36605	20.2468	683.509	218.145	0.57871	9.35213	393.477	3.51895	2.02158	52.7197	1.02427	592.889	7.66685	1.425	1.44375	1.2014	4.17779	625.257	104.114	102.641	2.57229	3.00909	12.784
Level III	514.119	102.398	6.67392	0.117573	0.921722	619.027	103.099	1.91298	3.66685	304.161	72.4112	0.455975	3.26928	6.63631	588.264	3.53713	0.302414	1.34095	0.168138	2.5811	337.063	172.177	73.7977	2.36648	0.229481	6.73904
Level IV	510.675	194.221	47.6705	2.31378	2.83578	1046.09	237.554	1.66821	6.7936	355.311	2.02473	1.11819	23.8624	0.762512	1122.42	20.6929	0.913534	0.37039	0.863424	3.59676	400.791	65.7648	54.2256	4.75241	0.37054	9.40644
Level III	508.143	139.729	6.8497	0.819218	13.7367	1087.82	256.263	0.140425	6.50557	335.803	2.36007	2.63026	2.25954	0.796103	973.271	4.66593	0.862221	0.695231	6.75871	7.64606	384.422	272.334	103.667	0.65938	0.288297	7.22009
Level II	507.7	136.295	15.3551	3.04197	0.564794	1052.01	169.19	0.795341	5.23734	418.897	4.33037	1.69771	4.41525	1.3568	1016.93	12.465	0.445951	1.26225	1.48344	3.18531	518.907	158.586	72.2171	0.476815	0.0338654	8.74037
Level II	507.394	112.456	8.96649	1.25956	1.36416	766.339	155.958	1.37793	3.50043	315.081	4.26587	1.40134	3.53517	1.93357	528.408	5.48382	0.434955	0.905395	0.287428	2.86573	503.555	192.181	65.3108	0.267379	0.0354507	11.3752
Level V	507.006	106.3	12.605	0.892302	17.4177	704.124	200.376	0.81901	1.86128	312.921	2.03999	1.0285	4.44595	2.35355	860.533	9.39686	0.949284	1.12527	0.652276	2.93171	421.39	83.8728	64.5242	0.334469	0.0365411	7.31959
Level III	506.2	148.1	5.55361	2.23443	3.92281	1035.22	227.557	1.8901	6.35559	355.397	7.80633	1.4894	26.2797	3.327	607.398	5.85218	0.501962	1.03658	3.60334	3.20913	519.248	105.66	53.8436	0.104238	0.407666	9.84061
Level II	499.792	162.908	9.49313	2.19194	1.08854	1529.78	268.298	1.8017	4.92307	383.531	0.292645	3.48877	8.44472	2.24774	688.657	11.7919	0.412497	0.271027	0.280143	4.68955	462.145	150.338	100.093	1.08854	0.18953	11.046
level I	498.8	114.91	5.66456	0.329294	1.73352	1062.94	223.67	1.37315	2.27339	391.244	11.7878	1.03538	2.47414	0.966519	225.716	3.91694	0.696764	0.716996	1.20386	1.48495	389.227	63.2949	133.934	0.225523	0.0603552	13.6961
Level IV	496.226	151.254	5.48529	2.627	0.836787	767.249	175.67	2.34424	4.02513	283.843	0.510001	1.38498	5.64041	4.6301	654.845	3.3327	19.0852	0.65737	0.13151	3.2282	419.544	165.388	81.868	0.540406	0.0351406	10.4646
level I	494.765	154.171	10.3583	0.327244	2.12785	1107.79	191.189	2.10671	4.91576	567.975	48.2415	2.95642	4.67508	4.36527	567.674	5.30798	0.580021	1.53294	1.39098	2.37279	557.561	234.162	138.619	0.532219	0.505188	9.15507
Level V	490.333	145.461	10.7453	2.57742	7.06686	851.92	276.13	0.129639	4.76549	435.735	2.24651	1.69777	3.36535	2.79136	637.177	8.23304	0.822538	0.497074	10.7946	4.00681	467.228	46.4095	90.0599	0.351335	1.05875	14.7025
Level II	488.445	110.49	10.6883	1.9345	1.26791	1037.77	192.638	1.03272	7.83931	328.391	4.01744	4.72432	7.08829	1.26661	930.771	6.70309	1.65112	0.788903	1.61411	2.01649	627.625	75.861	56.8337	0.949067	0.0324387	11.1856
Level IV	487.856	162.658	19.4817	1.30455	10.6239	628.379	272.445	0.69185	10.1804	292.648	4.35588	0.775732	60.743	0.526295	531.051	9.84846	0.770176	1.45097	1.0672	2.31776	569.061	181.049	66.5045	1.62655	0.252032	5.9356
Level V	487.075	106.452	16.1642	0.626105	18.3806	459.973	169.852	1.44163	4.69758	241.442	29.7707	1.37631	8.5307	5.59979	427.133	8.66256	0.841451	2.09703	0.31971	1.61176	504.258	183.713	68.6418	0.655549	0.279492	7.98544
level I	485.027	116.868	11.3968	0.413645	6.16511	1033.86	140.135	1.78551	9.82601	602.208	0.886008	2.45902	3.83997	2.63073	304.718	12.3753	9.06076	0.243046	1.06221	3.88455	554.291	197.892	34.9354	1.69749	0.241126	14.854
Level II	484.412	149.114	6.18185	0.119616	12.3724	517.587	167.85	2.53003	16.2177	270.115	1.15544	1.13679	6.37522	1.75532	433.774	4.06751	0.468578	0.688476	1.14422	2.32484	406.285	155.866	36.353	1.31566	0.149758	8.37679
level I	482.477	148.023	20.3036	1.10194	2.20406	881.548	185.371	1.58002	1.32324	343.338	1.21473	1.38519	6.53032	0.807682	912.691	15.1261	0.232334	0.353271	1.12205	1.55747	398.819	151.035	99.0873	1.64362	0.342835	5.33064
level I	481.771	121.032	3.68739	2.52457	2.49499	575.977	168.77	1.40008	1.06102	211.659	1.13715	0.47739	3.10236	2.4509	398.264	6.48052	0.69113	0.714467	8.99115	1.70687	462.905	50.4934	50.3303	0.459989	0.883125	6.57269
Level III	479.171	129.585	7.77207	2.46068	1.19595	1038.27	212.333	1.3751	1.8016	373.961	1.41338	1.19816	4.47493	1.08911	799.825	2.53239	0.687883	0.785841	13.7411	6.22574	457.493	75.0982	126.152	0.602061	0.0968522	12.9312
Level III	478.632	160.635	7.46928	1.15205	17.0969	531.087	229.057	1.66998	8.79836	223.444	13.4518	1.17759	33.2201	3.62176	272.554	6.93409	7.46219	2.56133	1.58749	0.864104	493.502	142.743	77.811	0.488883	0.135799	5.95333
Level II	478.363	107.494	5.57125	0.59058	11.8608	573.658	160.761	0.890195	14.2552	405.878	7.80366	1.63	2.68947	4.22581	533.566	3.92441	0.525024	0.792708	0.097682	0.936117	436.514	109.273	116.386	4.21263	0.132973	6.4629
Level III	474.466	197.229	19.4041	2.60165	8.07883	554.695	495.182	0.741442	3.07003	344.967	8.03646	2.63189	6.37569	5.34234	610.443	26.5537	0.900619	1.04399	1.1241	5.45911	570.224	136.129	230.334	1.83539	0.444695	15.6923
Level II	470.491	97.5967	4.00069	0.935692	2.72644	574.055	214.802	0.74184	5.14102	433.837	5.6249	1.49461	1.18528	2.79941	716.824	3.6838	0.13684	0.65024	1.06009	9.77983	353.837	175.078	33.3043	1.0907	0.181214	6.72144
Level III	470.264	97.1687	15.9274	5.03767	1.60683	913.434	165.863	0.120734	4.21068	344.371	1.44323	0.999347	11.4838	1.97411	597.983	19.109	0.312623	0.596483	0.971314	4.64509	438.062	227.063	47.793	0.30457	0.459312	9.44303
level I	469.287	157.721	21.4589	1.26685	2.95822	721.784	148.987	1.72684	0.468375	303.844	2.06083	2.68187	5.30176	0.706677	1558.63	4.79104	0.47141	0.336903	1.13465	2.72885	338.904	208.963	52.4607	3.65816	0.4326	11.3056
level I	466.417	102.331	12.9317	1.50235	16.0216	829.546	197.759	0.884509	9.05114	480.578	1.58607	1.16446	3.95002	1.83806	1116.49	10.4327	1.04383	0.599995	0.681925	3.64111	429.85	142.254	68.6351	1.58909	0.22663	6.50056
Level III	465.006	185.944	4.36396	1.83834	11.9054	919.496	215.071	3.19331	3.50779	338.184	3.00918	3.85419	42.4658	3.00753	1073.03	3.8404	1.58639	1.14397	1.73331	10.9244	430.272	61.1515	115.992	1.67859	0.245583	8.14976
Level II	461.761	117.963	0.189822	1.61923	2.60429	918.221	160.63	1.77979	2.17544	351.481	2.24541	1.45658	3.25247	1.51838	434.615	1.34962	0.991588	0.0658904	0.108481	2.94526	393.927	71.5176	120.984	0.485597	0.36717	9.93883
Level III	460.369	110.504	13.1973	1.11213	10.5147	719.778	153.492	1.0665	3.15321	268.278	0.35847	1.31654	8.21408	1.28918	812.972	5.32484	0.12652	0.96881	0.812254	0.826664	316.369	86.7777	28.2267	0.835192	0.109003	6.73187
level I	457.381	144.417	5.80466	2.93773	0.023198	1208.84	219.048	1.52404	6.27716	444.849	0.409117	1.52702	7.67669	4.97785	790.688	1.61414	0.352829	1.15448	0.463439	7.0265	530.111	94.6184	109.616	0.496916	0.10578	18.5663
Level II	452.233	109.233	14.9515	0.920624	2.17455	760.496	135.718	0.368534	2.87431	280.11	2.26086	1.7819	2.92214	1.01708	756.478	7.83387	0.65725	0.744747	0.0348901	0.362234	303.619	44.5006	100.976	2.72162	0.413092	10.6569
Level V	447.905	147.307	2.08538	0.979438	0.0454372	1536.1	233.119	3.25339	5.56698	362.049	40.4724	2.47842	3.38746	0.527674	808.076	3.07637	0.166744	0.818632	0.228618	6.38268	454.195	106.297	136.54	0.315143	0.120687	8.92923
Level III	443.482	88.8546	8.8219	1.05971	12.8475	839.842	182.479	1.10172	6.41661	354.486	13.8468	2.24799	8.0175	2.52752	331.265	2.75585	0.678851	0.963954	1.10257	8.3603	463.48	223	65.5584	0.87848	0.240333	5.47894
Level II	438.515	164.922	6.29995	1.18916	0.431538	697.358	199.143	2.00637	3.60593	252.309	5.19694	3.94238	51.1188	2.95752	343.433	4.28581	0.702498	0.458397	0.606005	3.95812	557.566	83.4637	105.917	2.92022	0.256836	4.43276
level I	434.522	112.439	11.3904	3.22873	3.39873	758.815	221.813	1.0128	4.4282	398.021	2.37352	1.61945	1.53176	2.40241	729.338	3.63335	0.468767	0.800289	0.928112	3.62728	426.066	239.946	102.009	1.11812	0.0687911	16.423
level I	433.801	145.237	0.106322	0.447059	1.75077	1026.04	205.627	6.25063	5.43846	417.213	13.7164	1.10944	5.7303	1.74776	123.875	4.58546	0.0973325	0.918305	1.2153	1.97521	598.423	127.084	117.656	0.0376298	0.079016	9.85165
Level III	431.859	130.779	25.7008	1.27749	10.7513	683.209	205.967	1.36119	7.15959	280.433	4.38897	3.32597	10.5192	1.51162	1122.48	2.61613	0.826515	0.383888	0.482912	2.91934	539.961	200.546	108.828	4.67189	0.153193	7.85307
Level II	430.292	135.973	3.41374	1.89735	0.515348	1070.17	189.905	1.95225	2.87657	342.008	0.628363	1.07474	4.14008	4.82406	505.587	3.96511	2.7502	0.694796	0.958673	2.1948	504.867	64.7848	70.1806	0.190329	0.0947628	9.91778
level I	429.967	89.6432	11.1354	4.07906	17.8287	758.396	129.893	0.738214	4.28612	333.787	8.93387	1.04529	4.71231	1.24442	443.497	7.13491	0.333133	1.39771	0.933733	3.66095	429.675	165.144	29.6226	0.504547	0.0168547	5.29806
Level II	427.911	98.862	5.37153	0.386372	1.91975	779.514	140.138	1.01821	4.75841	292.519	1.30238	20.3292	12.3527	1.83266	603.539	3.25873	0.850204	0.726649	0.834219	2.34214	492.666	195.446	70.8913	0.392201	0.196075	14.2577
level I	426.503	127.58	12.0481	1.23568	0.0417725	810.007	181.59	1.5457	3.72733	397.506	2.91648	1.69725	4.96007	6.54375	775.686	6.88252	0.413825	0.437087	0.664373	3.70174	482.413	83.6182	67.5983	0.406612	0.078564	12.0595
Level II	425.889	78.7865	11.7793	0.893212	4.59216	852.985	162.166	0.853511	2.65065	379.749	6.36183	1.98279	28.5939	4.19361	993.541	6.91509	0.468882	0.693989	0.099314	5.4636	580.44	97.4523	93.6284	0.350985	0.190074	10.7035
Level III	424.179	124.257	18.6743	7.63639	1.14926	992.106	152.647	0.635061	8.19841	314.486	2.41886	0.796046	125.176	1.30854	810.736	11.6631	0.426652	0.839493	1.46524	1.85496	503.127	258.37	66.8598	2.30702	0.442133	10.3634
Level IV	423.435	126.91	10.3064	0.864006	5.03296	627.154	195.977	1.22721	7.81746	264.107	2.30271	1.65447	9.31936	3.02431	551.428	7.04834	0.955822	0.612342	1.17008	0.545385	504.357	204.336	111.306	2.21558	0.427671	9.32723
Level III	423.333	153.683	15.7788	0.0345213	4.4296	550.881	169.23	1.78053	7.6949	300.574	1.31635	1.27468	29.9634	2.82849	580.205	11.2135	0.481551	0.975467	1.05551	0.540253	366.48	128.769	118.979	1.03152	0.213574	7.85298
Level III	423.176	97.2422	16.2361	0.888219	0.491789	688.238	187.151	1.13345	2.24211	273.391	2.08273	1.45909	2.24211	2.67532	435.079	10.0208	0.462756	0.720604	0.74781	1.53067	413.259	173.848	50.9844	0.233276	0.295722	6.18359
Level III	422.872	124.407	5.2894	1.82441	1.66872	798.084	180.477	1.58149	4.03571	301.445	1.08449	0.767612	1.71186	3.91338	577.974	7.99317	0.572206	0.802712	0.658223	1.74059	402.699	103.049	76.4668	1.00964	0.137559	10.4597
level I	421.47	128.603	5.73057	1.45166	3.10804	890.67	181.328	0.064116	3.52614	275.112	2.32841	1.42324	4.51757	1.86804	769.947	3.26728	1.17058	0.813428	0.598417	3.63306	606.226	72.8422	110.286	0.584857	0.0705378	9.34157
level I	419.301	107.983	9.03863	0.877884	21.9551	635.772	176.022	1.87028	7.39119	275.037	2.34834	1.79501	0.893777	3.48214	625.492	4.00918	0.228944	0.566552	1.15257	0.785758	402.446	56.4067	59.6518	0.676719	0.481423	10.0413
Level III	419.256	109.22	0.25022	0.726746	4.16228	655.863	171.48	1.63775	6.31104	308.725	2.76338	0.488176	28.3769	1.41633	311.485	7.63444	6.69198	1.07964	3.97877	1.86954	279.25	261.849	114.001	1.48965	0.106454	8.33876
level I	418.789	95.2519	19.8564	1.23072	13.5101	590.592	226.309	1.12169	5.2636	179.75	38.9994	2.27766	6.3615	1.97504	599.8	9.47939	0.813106	0.203456	4.82696	1.48162	401.509	154.328	54.5776	0.22541	0.369774	7.99155
Level IV	417.787	158.778	9.08229	0.860263	12.9143	1045.57	170.891	2.10221	6.15462	443.958	2.45454	1.57998	5.03185	6.61894	500.849	4.56417	0.595535	0.28109	0.220406	5.15479	541.517	211.855	129.964	2.04633	0.15215	12.4136
Level V	414.094	93.7822	12.6012	1.30688	23.1458	375.19	182.233	0.988853	1.15677	335.223	0.494602	3.08223	1.84813	1.72727	591.381	9.5063	0.473119	1.03875	0.711047	2.12073	448.159	69.1516	86.9316	1.98593	0.133578	10.5741
Level II	407.026	165.496	14.3615	0.463228	0.757016	722.72	251.285	1.44885	7.50835	273.766	6.32342	1.49598	8.10476	2.27648	293.185	9.1101	0.854136	1.5676	0.112366	4.55029	357.819	155.526	136.37	3.00332	0.0229018	16.9125
Level II	404.789	130.637	8.59129	1.39262	0.115467	729.542	192.445	3.21243	7.30998	236.528	3.02884	1.47368	11.5496	3.13928	854.154	9.1838	1.03432	1.16236	0.806704	4.52556	321.515	222.461	66.5185	0.311954	0.219327	11.6567
level I	403.952	125.636	6.43631	3.05127	0.0245606	747.942	176.127	1.55755	3.88562	411.054	0.405888	1.01234	5.57003	2.24034	259.817	7.65022	0.442353	0.744204	0.17225	2.31512	427.456	87.4877	70.9862	0.437406	0.138126	11.9635
Level II	398.916	148.716	1.38103	1.80361	0.391006	655.826	189.204	2.29246	5.21762	274.45	16.9021	1.12967	31.5014	4.17933	236.49	1.38898	1.09093	0.976421	0.201203	2.65299	510.27	151.01	174.492	0.735262	0.0821753	5.91554
Level III	396.621	123.342	23.5563	1.74615	6.7785	638.387	250.429	1.25623	10.2789	303.248	0.211122	0.319968	10.623	1.65089	479.283	12.0667	1.85376	0.744227	1.01542	2.27897	463.757	146.19	132.229	1.46154	0.290828	10.3813
level I	394.963	85.0596	10.8012	1.15495	2.82451	550.877	129.877	0.460526	6.39716	229.476	1.70779	3.77933	1.0417	1.31948	154.108	5.92253	0.108376	0.871439	9.6915	0.564095	497.609	176.241	83.8487	0.695965	0.619727	8.35394
level I	393.923	118.27	19.6646	2.24721	9.15821	528.625	299.185	0.795369	4.2867	255.122	2.70291	1.01958	16.7867	2.62783	450.288	9.13265	0.52273	0.692892	3.04959	0.0178931	355.327	243.525	82.6215	0.257662	0.327606	11.5186
Level II	393.566	88.9956	11.039	4.25713	0.724377	542.156	147.484	0.849165	3.08951	403.067	0.590176	1.16295	20.717	3.70249	836.502	4.07994	0.330983	0.476484	0.573852	3.45205	338.711	54.8329	72.0828	0.627644	0.144569	14.1225
Level V	387.356	123.057	17.6675	4.84856	2.4398	798.916	204.631	1.43489	7.87344	377.349	2.0078	1.14218	33.9921	0.900493	713.409	11.0675	0.912349	0.135954	0.926008	1.90458	476.835	193.283	98.0698	1.20493	0.151855	3.47985
Level II	387.223	104.972	13.9746	0.776705	16.7418	436.708	115.119	0.747635	5.64331	232.039	0.694443	1.05619	19.6866	0.21453	381.355	6.46551	11.3089	0.307853	1.95407	1.25882	489.56	89.9835	99.0816	0.0702448	0.118833	7.3792
Level IV	385.769	177.429	7.42536	2.03796	1.51021	736.106	224.182	2.08876	4.5371	407.115	0.469156	2.09855	2.67321	2.08847	135.794	2.06856	0.941491	0.286063	0.393348	5.61688	561.213	215.371	205.514	0.747013	0.760384	9.99345
Level II	385.369	124.499	15.8744	0.305299	0.026275	934.298	191.122	1.55662	8.02541	373.948	2.00258	3.90318	5.8426	2.68897	687.393	9.48261	0.555349	0.59267	1.50766	7.21529	386.661	143.965	110.381	0.319276	0.254255	11.4349
level I	381.803	115.439	8.30088	1.33316	0.115709	538.573	309.25	1.17534	6.06589	374.897	0.292945	1.70437	3.69685	3.03178	452.291	2.98387	3.30985	0.236499	0.777593	6.13603	676.956	56.3058	188.621	2.77633	0.36276	6.36511
level I	381.568	105.43	10.5612	0.446414	7.84229	743.513	200.636	0.766941	5.18003	287.872	2.56004	1.14805	19.8882	0.661157	464.991	8.46938	0.841239	0.0965457	1.09154	0.340788	454.33	92.9259	45.5444	1.63133	0.899177	8.71758
level I	381.369	160.501	1.8879	2.05287	3.62592	607.959	206.934	1.27973	4.95077	249.105	0.734279	1.04718	4.69693	0.92879	514.112	6.45957	0.805741	0.447625	0.332135	4.21963	590.142	105.773	87.0293	0.642291	0.0486092	11.0679
Level II	379.643	122.446	4.56195	0.963487	0.0103654	1094.69	188.917	1.98283	0.167505	411.129	2.26143	2.83978	1.11815	1.56082	579.681	5.66616	0.8494	1.44485	0.385958	4.40381	483.67	80.8025	75.5954	0.402586	0.368481	10.8868
level I	377.121	98.7064	8.75436	0.865177	1.04758	807.474	233.461	0.694818	14.5647	297.732	2.73135	1.85791	79.4837	2.45486	563.854	2.65577	0.742867	0.660947	0.648122	3.35041	483.969	204.539	78.7852	1.38068	0.242383	9.81014
Level IV	375.303	124.921	10.9404	0.947574	3.13157	440.104	141.263	1.72625	5.96147	308.123	3.00403	1.12797	2.05825	2.83133	182.214	5.57359	0.321935	0.905644	0.77011	1.49925	424.232	151.761	76.328	0.0128779	0.0974467	6.75296
Level V	372.439	181.906	14.3989	4.10427	8.46815	606.954	283.684	1.21243	5.49325	374.308	3.18693	3.44722	8.66732	2.08377	902.39	3.47172	0.581813	0.234894	0.984549	1.08111	569.697	55.4669	82.1785	0.211272	0.456104	16.5176
Level IV	372.039	130.734	8.71962	0.661047	2.89055	730.201	183.928	2.28387	0.582524	288.735	4.37283	2.62192	3.76619	1.33322	402.027	5.79986	0.265862	0.84845	0.406347	3.79787	527.841	171.144	70.8676	0.305034	0.190112	5.66209
Level II	371.162	82.6277	8.54071	1.08915	1.2925	684.527	124.762	0.842736	2.88675	272.787	1.14803	1.74895	2.29308	1.17886	453.279	6.08804	0.23791	0.912571	0.855536	0.919492	359.081	59.6769	39.5842	0.589762	0.882354	6.61031
level I	370.841	133.426	1.26119	0.290706	9.88694	1604.78	306.648	0.161812	2.46306	451.613	11.2179	1.86824	3.19506	0.14667	606.257	4.69075	1.38521	0.369069	1.37503	0.844192	388.973	92.4416	38.4068	7.67188	0.37988	3.474
level I	370.838	97.6576	21.7759	2.54607	1.71805	737.097	199.172	0.880525	7.23767	282.669	1.78299	0.767668	1.22878	0.514082	1161.36	17.1064	0.63003	0.801226	0.478087	0.199776	432.952	62.5869	66.9356	0.847032	0.178419	7.15634
level I	369.261	120.036	12.7885	1.00475	1.11361	477.6	151.429	2.01123	6.48659	245.669	3.40543	3.04683	1.98357	2.07287	185.516	9.17395	0.553273	0.539412	1.14945	1.91053	383.474	109.881	114.262	0.0238489	0.0465443	7.1681
Level II	368.719	108.486	4.50274	0.220121	0.712525	404.083	152.964	1.68752	0.329664	254.319	47.699	0.914026	4.28112	2.24055	199.271	4.16196	0.620115	0.729762	1.09969	3.49725	341.905	242.615	78.008	0.580257	0.155647	7.20244
level I	367.636	102.277	8.34213	3.59012	1.58915	894.181	170.017	0.0455701	4.3086	243.712	2.4356	2.14922	2.75499	3.47913	862.572	9.82158	0.475121	0.864439	4.94206	2.23638	383.46	72.4902	29.0877	0.181132	0.209241	9.94093
Level V	366.644	156.538	14.5021	1.57672	11.9794	514.055	241.531	0.699227	6.41892	337.246	23.3169	1.63365	58.4068	4.96784	552.245	5.223	0.499148	1.27367	1.60751	8.54934	531.17	296.58	57.9229	0.224766	0.00987077	9.30325
Level III	366.246	97.2955	9.17529	0.39493	10.385	853.352	149.98	0.856307	3.70422	319.026	2.18442	2.17339	4.77342	1.33762	566.043	5.76732	0.391479	0.516669	0.955231	2.35908	473.724	243.802	70.6143	0.185882	0.505266	8.38042
Level II	365.865	113.788	3.25297	1.08572	18.9761	799.34	181.961	1.01011	1.33049	389.99	12.0604	1.49901	6.50678	1.77606	606.467	7.1366	0.814979	1.5072	1.2522	0.853415	577.727	193.608	139.209	2.01535	0.0605739	7.39229
level I	365.745	116.561	16.2127	1.29148	3.50127	765.898	158.261	0.762263	4.36552	328.309	1.36589	1.19368	2.32702	0.430406	677.631	12.051	0.284698	0.779882	0.647987	2.02513	409.148	122.251	91.517	0.410064	0.309544	6.03306
Level II	364.439	152.56	10.6178	0.731351	2.08905	608.26	242.519	3.88774	0.0737942	450.87	4.39063	2.27992	4.37308	2.08135	334.616	2.99752	0.242271	0.683807	0.71385	2.53267	390.486	57.3013	73.4706	0.412485	0.524259	13.9042
Level II	363.986	115.118	7.87889	0.559638	4.62951	770.337	147.861	1.10572	3.51697	347.422	2.38469	1.32814	3.70328	3.4729	646.453	4.34555	0.455812	0.603227	1.77846	2.62787	557.687	55.2721	112.467	2.19887	0.182219	10.8977
level I	363.769	111.692	8.23803	0.0182834	25.1883	669.895	131.801	1.37498	4.38704	370.47	0.244892	1.45429	5.29827	0.957009	360.558	6.5922	0.0865261	1.2039	8.09395	0.634012	394.061	157.024	64.1217	0.286208	0.309803	11.0061
Level V	358.972	111.313	3.51809	2.78729	2.11777	1321.57	198.697	1.24643	0.422383	489.666	0.677328	2.71715	7.80421	4.25208	914.908	7.13293	0.149144	0.641451	0.420998	1.66231	550.346	270.459	116.243	0.0912379	0.31054	7.71454
Level II	357.942	118.691	9.66716	2.27005	3.71555	564.107	149.649	0.166405	6.38056	287.359	2.90918	3.69614	6.67514	0.750056	744.26	3.5573	3.39429	0.54778	0.167745	1.75076	344.211	232.303	80.5589	1.14061	0.0499458	5.61697
Level III	357.175	104.403	17.8847	0.682703	8.81729	562.204	214.023	1.39217	12.5081	309.761	2.88774	1.51013	2.36139	1.60725	465.257	10.052	0.416851	0.575852	1.1608	5.67681	335.771	175.149	84.2783	1.29065	0.357909	5.2996
level I	355.75	133.48	0.0936904	0.738722	3.12711	1391.21	206.16	2.50731	5.46076	440.32	5.84661	1.48457	1.31482	4.47843	487	5.97999	2.48991	1.2104	10.4181	2.30732	545.667	116.137	142.715	0.318419	0.3177	10.8255
Level II	354.949	95.3826	10.7269	0.863471	1.48789	654.865	151.367	0.62004	3.8293	341.144	0.493842	1.35651	5.48874	1.06064	789.003	18.0517	4.00372	1.0215	0.413382	1.83144	427.197	199.025	75.0002	0.458623	0.108382	5.03632
level I	352.38	141.825	18.0653	0.741889	2.27986	1079.02	173.54	1.81119	2.99102	290.111	8.15172	3.39446	2.02698	7.09868	580.937	5.40395	0.453466	1.05234	0.199698	6.81772	353.325	92.1022	73.6396	0.42756	0.388939	9.1547
Level II	351.951	109.923	6.94588	0.807534	8.06251	904.572	213.787	1.85532	0.396132	317.212	0.504029	1.84212	4.14873	3.86403	314.611	1.77498	0.337876	1.02134	2.38379	0.565021	452.323	174.261	94.2801	0.574585	0.139743	10.6318
level I	349.473	111.57	15.2264	2.32186	17.8933	659.962	164.46	0.0481721	5.70574	444.71	4.91974	1.04867	5.84251	0.94697	828.661	9.87462	0.551856	0.730648	0.0765331	1.58055	481.079	90.8538	79.5979	0.224131	0.305529	8.02924
Level IV	349.279	114.035	10.0296	3.62635	21.6652	636.909	175.67	0.637073	4.09314	247.135	0.449318	0.997878	4.58425	8.65687	523.538	7.93258	0.252807	0.778068	1.36442	4.35342	418.994	162.42	89.9396	0.280295	0.183389	9.0237
Level II	347.743	144.192	1.62383	1.37687	5.17677	743.145	133.442	0.173745	4.38715	206.683	1.29813	1.01876	4.23473	1.8595	471.01	5.27115	0.200605	0.478754	1.04296	3.94715	397.874	89.3564	54.8615	0.203594	0.0718552	6.50864
level I	347.36	77.0393	8.48282	1.0423	18.9809	582.787	164.293	1.30938	5.12771	320.976	11.5588	1.6656	2.11009	5.34734	164.755	7.71607	0.224412	0.835594	0.987419	0.873363	535.448	168.251	31.6658	1.7296	1.24969	6.22256
level I	345.727	174.745	8.84434	1.23422	2.45439	614.9	226.366	2.54633	4.23135	358.395	2.07619	2.34178	1.51627	0.72077	569.507	3.27919	0.987551	1.10167	0.315008	7.06018	473.412	67.7294	91.5923	0.42159	0.0656297	10.179
level I	345.313	143.787	4.26166	0.161398	4.42028	374.293	161.688	1.59024	7.60131	250.877	16.7612	1.38018	32.5173	4.76418	193.527	7.10274	0.67341	1.37651	0.918175	0.177118	507.517	167.468	47.6641	0.515779	0.326334	6.76577
Level III	344.83	120.537	7.21109	1.24677	22.8347	542.049	162.135	1.08918	5.68797	424.947	5.10959	3.62257	9.60552	4.43828	240.431	4.08321	0.164956	0.85481	1.24742	1.71994	539.795	228.526	75.214	1.5574	0.168128	12.2195
Level III	344.098	112.732	4.85406	0.695351	32.864	674.945	145.048	0.561306	7.50911	225.201	2.68618	1.06846	6.33165	1.77485	428.325	10.9543	0.542602	1.17338	0.933289	0.579312	501.602	128.727	47.651	0.444862	0.261791	6.5361
level I	343.236	125.766	8.55723	0.540087	0.484423	399.025	130.976	1.9482	8.16498	324.155	3.78643	2.3446	0.0735503	2.21579	134.988	7.14572	0.588797	1.2577	1.0934	1.12879	334.269	108.483	91.0818	0.306492	0.0651415	5.62699
Level II	343.189	99.1113	7.13093	2.43757	2.56558	656.896	135.099	1.11387	4.07127	228.523	0.177718	5.20184	21.2965	0.805456	645.902	2.46886	0.394258	0.317637	10.9357	0.0779874	431.768	44.4264	28.8486	0.441824	0.156059	8.56884
level I	341.605	106.324	1.68254	1.41669	0.527753	951.207	173.771	0.9077	4.74077	412.543	0.346752	3.59258	4.59367	3.37199	242.998	3.33844	0.959214	0.91925	1.34862	6.30265	565.357	90.1633	87.4538	0.576973	0.265574	7.99629
level I	340.031	113.832	2.54376	1.22556	0.561917	1509.39	244.396	0.0762541	0.443337	259.697	0.408182	0.547433	1.91854	0.852642	571.406	1.64355	0.126138	0.0767706	0.899761	1.3408	339.752	244.638	24.8018	0.96813	0.219291	9.82548
Level II	338.861	128.571	7.70013	1.91411	3.88177	791.838	175.46	1.55411	7.25387	347.932	1.40324	1.73974	2.93556	2.25159	387.352	9.61711	0.877904	0.802656	1.67414	5.28308	478.736	96.0223	49.7518	0.855276	0.207159	10.3221
Level III	338.213	92.4874	3.94182	1.35283	1.78996	973.212	161.213	0.80946	4.02436	439.456	2.4486	1.70239	3.55516	3.09615	854.108	7.22098	0.215345	0.862953	0.905296	3.09438	592.765	95.5026	121.295	0.30582	0.161508	10.9207
Level III	338.17	77.2327	3.44656	1.43148	1.08941	849.274	130.046	0.634759	10.8685	328.702	2.53633	1.70488	39.5436	0.414752	516.471	2.06164	0.799221	0.638561	3.98369	1.16571	430.782	89.5422	65.9533	0.84446	0.22044	10.1436
Level III	337.964	92.3634	13.5163	0.610432	15.3658	530.601	125.684	1.10418	4.83297	332.125	4.53773	13.6367	29.7602	3.17609	582.344	7.21106	0.398629	0.891064	0.338858	0.525466	474.242	89.5347	78.8358	0.773949	0.0944608	6.23252
Level V	337.002	117.384	9.2705	0.624973	0.344577	741.328	206.232	1.53656	1.58085	297.724	2.00757	0.928895	4.35798	5.23686	480.948	3.67609	0.102755	0.573929	0.588394	4.75424	496.757	95.2189	143.346	0.491787	0.390441	9.39236
Level V	334.495	182.893	20.8547	4.9059	3.18764	503.578	198.694	2.24996	7.02376	233.696	1.85236	3.24344	26.0054	0.436889	1220.38	7.56554	0.381563	0.484885	2.95791	4.63149	268.373	60.5815	60.6862	0.859863	0.392673	6.46602
Level II	334.325	142.508	10.276	4.57048	3.40362	381.556	250.116	0.690988	7.62224	243.541	1.35165	5.10214	11.1661	4.34084	956.392	1.07268	0.284491	0.578883	5.74851	1.11545	350.134	214.541	77.3652	4.86947	0.204727	7.99145
Level III	332.167	108.131	5.68455	0.519899	1.34337	473.931	139.688	1.30586	8.35879	377.638	2.0382	0.675226	2.65279	1.99251	406.144	6.6386	0.486293	0.740418	0.8262	8.85573	498.467	37.6081	41.1571	1.537	0.135967	6.19644
level I	332.09	124.896	13.8886	2.29851	2.35953	655.444	152.561	0.124487	4.63261	410.665	0.388966	1.53717	4.31959	1.39458	788.505	11.1599	0.228291	0.498715	3.16899	2.90808	405.914	77.2871	63.1451	0.648574	0.0304048	7.47962
Level III	331.544	116.575	25.6371	0.19058	5.40653	720.742	203.155	1.3387	6.54722	291.835	1.2899	0.815715	8.1865	2.53998	240.311	4.29499	1.63645	1.63186	0.987699	1.85894	444.332	141.229	70.4011	0.669172	0.284659	4.32443
Level III	331.113	158.361	1.89927	1.09757	1.13054	642.564	233.254	0.0469722	3.69485	260.034	34.4778	0.524638	3.26259	1.4352	656.824	1.28673	0.349267	0.80955	0.292967	4.9372	464.65	192.939	81.0614	1.13054	0.105456	5.73451
Level III	330.958	96.5972	11.9208	1.15713	21.2375	762.574	148.77	1.14719	2.21533	254.604	1.55777	0.993978	22.4786	4.76638	490.8	2.67809	0.317791	0.091317	0.207163	3.61129	457.256	247.241	108.183	0.846692	0.406857	10.3978
Level IV	330.848	142.008	6.3604	0.280555	2.43109	682.063	185.321	2.62422	7.60212	314.556	0.566391	0.866719	4.15817	0.91137	670.658	4.08798	0.292278	0.563265	1.42438	2.91464	340.77	246.555	65.435	0.349346	1.01824	9.55287
Level II	330.403	105.862	4.28179	1.40031	2.20521	795.152	213.437	1.55025	11.3884	278.914	1.30675	1.03754	2.79823	3.25752	571.945	5.49698	0.169523	0.8466	6.13225	2.12096	495.328	200.3	93.6534	0.570541	0.0757781	7.79507
level I	328.562	125.451	6.65366	0.622622	1.70515	439.505	140.541	1.73612	6.57772	224.447	2.07501	1.18968	3.5124	2.08012	498.129	6.59765	0.36978	0.863497	1.33592	5.70547	423.681	76.4513	94.3287	0.506146	0.197702	12.0521
Level V	327.911	174.988	0.231953	0.137768	0.478244	978.812	270.681	0.125436	1.33819	408.469	2.22291	11.4348	3.14047	1.88056	517.43	3.97553	0.154329	1.09426	0.484553	8.27676	550.932	267.714	107.307	0.293624	0.261777	6.19419
level I	325.12	167.314	4.06928	0.392411	0.415393	620.448	136.173	4.68721	3.76248	310.8	1.71727	11.2468	4.66034	2.57963	448.647	5.91119	0.417731	0.952932	0.705004	3.45984	460.746	169.993	103.563	0.298953	0.0520771	5.48401
level I	324.612	108.443	17.3961	0.435519	1.53886	850.581	132.681	0.754401	2.32934	300.808	1.93361	0.753608	22.917	0.898613	775.096	8.09554	0.558298	0.552933	1.04633	0.218985	463.582	70.249	71.2085	0.257178	0.0402643	3.73109
Level II	324.353	124.573	18.4926	1.15984	3.41902	713.879	134.618	1.27712	5.54224	235.412	0.386989	0.805616	7.63796	2.03063	1252.29	11.835	2.61327	0.151568	6.33978	0.35577	437.118	65.9377	30.0978	2.41923	0.201865	4.34467
Level II	322.773	56.8834	0.943552	0.691901	18.0989	458.103	148.335	1.30647	3.77482	332.217	29.3109	0.326217	4.05353	2.70034	150.888	1.63737	0.168302	0.96875	0.227497	2.83706	480.058	155.943	55.7487	0.381839	0.187523	8.99039
Level II	322.109	124.732	25.4975	1.20379	18.0739	683.47	213.455	0.133254	8.80166	294.383	3.43651	0.650689	33.5796	0.463776	623.139	12.7152	0.592657	1.561	1.70524	2.39674	602.082	178.644	68.6489	0.979606	0.354349	5.30144
Level IV	320.313	107.13	4.88861	0.490252	2.31717	769.777	306.18	2.33495	4.64225	332.088	111.931	1.33749	2.60708	2.73847	366.679	4.52817	0.835117	2.59466	0.650597	5.7471	355.285	248.648	104.73	0.221346	0.136806	7.98935
level I	319.411	127.899	9.45347	2.27357	0.0336256	652.616	222.053	1.26851	2.33117	353.623	4.24851	1.30539	3.19507	5.30944	516.857	6.56995	0.272476	1.50608	1.23256	4.72135	539.385	204.063	65.407	0.493808	0.0496961	15.6688
Level V	318.566	108.503	4.20962	0.247312	1.58188	797.507	178.538	1.61647	2.08463	390.905	0.84636	1.61012	2.54468	1.82676	216.218	2.30978	0.0852532	0.0719168	0.284872	5.26483	507.385	88.6999	102.221	0.4015	0.117693	11.0694
Level III	317.537	144.439	7.92248	0.832371	17.5271	649.255	132.886	2.35247	4.81087	327.145	6.924	1.23403	2.22825	0.55906	313.307	5.37227	0.472592	0.609123	0.326214	2.24648	416.184	249.018	116.485	0.327564	0.397237	4.48228
Level III	315.056	106.702	4.78734	0.896516	1.64311	672.937	193.325	1.35592	3.07057	288.246	1.80727	1.56855	6.52129	3.56673	357.476	1.29313	0.637801	0.761879	0.523433	2.98749	422.258	274.265	89.4705	1.32147	0.0277487	6.88407
level I	314.114	116.277	3.41235	1.18696	2.35355	651.79	246.436	0.423865	5.31277	345.276	4.94403	1.496	2.85564	5.98743	749.52	6.6209	0.498658	0.29757	1.81201	1.84096	487.116	189.471	47.882	1.07219	0.0493844	6.31188
Level V	313.545	85.2166	13.7398	2.60537	1.43539	462.243	183.058	1.12357	2.4514	321.593	2.60027	0.757522	1.58145	0.516262	338.927	5.02656	0.662221	0.6029	0.613925	3.34735	404.228	60.2389	119.3	0.467314	0.193528	2.0615
Level II	312.963	140.033	3.45992	0.853371	0.391742	525.784	273.28	0.377635	3.07862	222.822	14.7445	0.307909	3.18237	5.23024	499.319	4.23171	0.456348	1.19815	0.157806	4.7359	285.262	129.201	10.5881	0.369501	0.0668391	4.63997
Level IV	312.851	85.938	10.1597	0.91643	1.37574	543.955	119.978	0.0430462	4.38057	281.309	6.48733	0.9471	5.19908	1.19175	623.563	6.82669	0.655865	1.48167	0.555759	1.24981	407.677	163.734	103.612	0.570377	0.12891	8.11734
level I	312.373	125.992	11.9444	1.53632	21.7923	580.275	173.818	1.39102	8.91464	326.281	2.26072	0.378814	7.14155	1.0264	337.931	6.06971	1.1191	1.41346	0.83638	1.39762	435.325	90.0011	68.0644	1.60162	0.161055	7.51651
level I	311.791	92.6364	7.19462	1.12545	2.34822	636.908	140.488	0.907292	5.01602	295.654	0.610552	1.23293	14.9129	0.902954	314.473	6.82699	0.450291	0.600121	0.937446	0.488189	350.841	37.1601	63.2447	0.227227	0.296802	7.96877
Level III	311.31	98.9026	1.7714	1.11536	0.796655	689.879	163.182	0.89627	0.224091	557.01	0.282124	2.90201	2.39844	1.89157	449.322	4.78663	0.446564	0.0866048	0.266582	3.14044	453.089	62.4083	71.6488	0.718464	0.136009	12.3027
Level II	310.134	149.631	9.0115	0.520361	11.1266	791.916	216.519	1.21087	5.81859	379.29	0.391264	4.34305	6.02224	3.50224	621.404	8.86861	0.71914	1.28472	0.569185	4.61832	487.21	110.312	170.883	1.42756	0.130831	14.0852
Level V	310.107	102.45	3.75984	3.61634	2.41004	1077.56	228.459	0.633271	4.96701	281.988	3.05474	2.30967	5.97526	2.7841	737.833	3.90359	6.60765	0.821156	0.11101	3.84934	490.844	59.5723	110.48	0.403291	0.759231	19.2192
Level II	305.089	81.8314	6.09908	0.573704	2.55585	840.922	168.424	1.26008	3.4842	326.203	1.55497	1.63795	3.88422	2.05244	309.401	1.87929	0.802164	0.659275	0.766855	5.62971	444.723	59.0938	63.9875	0.310533	0.111241	9.00086
Level V	305.08	134.928	1.51238	0.915239	7.6856	431.397	254.088	1.43764	4.06292	282.093	0.997354	1.58004	19.366	2.25228	548.096	4.13838	0.662981	0.849033	6.07862	5.64021	534.495	264.581	44.1733	0.416405	1.39706	8.32501
level I	304.47	85.7745	14.6448	2.45302	3.68709	574.291	166.644	0.680965	5.82191	236.76	46.4004	3.64784	6.73302	3.19853	332.31	9.69658	0.747577	1.48132	0.266598	0.550297	492.06	163.503	81.4234	1.90213	0.230176	7.77246
Level II	303.928	90.8982	12.7274	0.440738	2.13071	613.624	130.466	0.126135	0.330969	365.296	1.89128	1.37742	9.23632	0.558973	709.557	15.732	0.199858	0.682096	1.04911	1.11196	432.179	189.571	67.2009	1.15683	0.0425078	6.11101
Level V	303.312	179.806	10.0957	0.634441	1.4022	629.354	210.659	0.804837	6.1175	478.275	2.55934	1.90624	8.56287	0.394918	480.977	2.3899	0.499263	0.718425	5.47366	1.39548	323.886	296.103	73.289	0.443334	0.160443	11.0465
Level III	301.817	70.3563	6.27624	0.81858	0.693965	642.098	150.233	0.793899	9.43069	252.347	2.10949	16.4397	3.24674	0.702847	670.38	4.57216	0.97773	0.575935	1.29794	5.30545	463.81	203.986	83.1905	2.49509	0.345219	7.36211
level I	300.298	68.2889	2.7528	1.10346	1.72984	732.333	156.351	0.206825	3.55042	456.193	7.97285	1.55362	3.3622	2.01536	773.549	6.10358	1.82098	0.655617	1.03214	2.55461	547.241	160.618	126.967	0.39165	0.126973	8.4708
level I	299.86	96.0615	16.2865	0.868445	1.4432	380.702	233.673	0.851538	5.83112	281.355	2.51552	3.40643	6.91022	1.26156	736.129	8.45727	0.0600798	0.855321	1.18715	1.33019	341.759	229.514	56.751	0.444682	0.447621	10.516
Level V	298.566	138.38	14.9436	4.83501	1.20324	624.193	161.93	2.54061	4.42797	293.509	1.29696	3.00067	5.38962	1.80596	344.338	6.09618	0.338629	0.678377	1.00141	3.11467	467.508	72.4149	139.558	0.379125	0.165408	12.3997
Level II	298.076	125.581	7.24764	1.10224	0.0258227	939.839	144.797	2.44139	4.03056	241.056	2.21871	0.877408	2.37654	3.23756	510.171	3.71362	0.223548	0.318704	0.135262	2.42576	443.935	60.128	11.856	0.237994	0.0891326	7.90286
Level II	297.424	105.853	2.47826	0.598119	3.13335	571.603	135.409	2.26736	4.353	309.052	2.67738	1.29942	4.29832	2.88662	279.146	6.93413	0.587149	0.945474	1.1463	0.543954	416.458	226.506	145.422	0.493996	0.0506872	8.73344
Level IV	296.914	95.2908	13.0828	0.80314	11.9254	457.82	189.311	0.568054	7.82599	340.491	0.450292	1.23785	7.93844	2.6377	754.24	3.69758	0.607048	0.800734	1.05422	0.249661	447.003	252.799	23.6429	1.56244	0.0710718	8.92791
Level II	295.961	107.741	8.59001	1.33161	20.6043	619.001	239.916	1.1446	12.3055	289.06	3.57007	2.26002	43.2934	3.36066	474.226	1.01711	0.163026	0.603626	0.218381	7.04976	438.804	153.364	59.4341	0.21558	0.0351005	11.0026
level I	295.571	126.859	6.51178	0.512523	10.069	1098.04	151.183	1.73778	3.90939	408.829	6.37611	0.953592	1.12849	2.84906	773.565	5.79243	0.580976	0.89136	0.41963	2.59948	478.747	80.9794	107.232	0.497586	0.189862	14.3996
Level IV	294.592	99.8228	14.1654	4.65627	18.2124	749.488	225.794	1.13329	4.78454	284.221	1.40501	1.37122	5.02666	2.7296	306.111	9.09407	0.281364	1.92602	0.722865	2.77485	386.641	136.979	66.8952	0.643311	1.49317	7.58748
Level III	292.402	134.821	8.01	4.69174	0.376078	1149.88	268.008	1.46023	3.33303	387.276	0.363912	0.829753	4.09412	2.04297	278.52	17.8763	1.46916	0.861727	0.987816	5.64702	607.599	156.899	104.695	0.171651	0.101288	13.3212
Level II	291.803	111.85	6.16281	0.202285	1.74601	744.136	349.159	0.220557	3.40661	361.023	2.10582	0.290959	3.45514	3.03245	701.962	1.62356	0.581627	0.191615	0.637229	0.756547	293.297	49.6521	19.1485	0.398455	0.0591817	3.26417
Level V	289.08	135.941	11.6804	0.190741	11.9718	691.683	286.968	1.4012	5.9102	300.062	0.832482	1.29846	23.2159	2.21839	517.084	8.14079	0.282902	1.30098	0.0701328	2.785	461.161	68.5785	68.0638	0.392402	0.189464	12.476
Level II	288.128	124.375	4.38257	1.77581	5.19331	636.452	363.313	0.102795	3.16366	215.656	6.3224	0.289039	4.27429	0.97265	236.099	7.8069	0.174465	1.17148	0.315581	0.906956	187.178	101.133	8.75694	0.371495	0.0974864	3.33288
level I	287.305	104.512	10.5374	1.1566	15.1827	631.476	130.227	0.0715329	5.92173	336.845	1.28297	0.569628	27.8276	2.94386	481.447	7.56908	0.441592	0.652331	0.80739	0.972281	462.152	165.601	68.5268	0.367641	0.0530788	4.22983
Level IV	286.086	159.368	11.6218	1.20448	17.078	480.964	233.555	0.0519363	5.44771	288.229	1.19078	1.50382	6.51377	2.24978	249.725	6.97316	0.664491	0.813945	1.08039	4.92934	390.472	322.159	114.607	0.35002	1.19484	10.2636
Level V	284.7	149.503	7.22648	0.863334	0.180514	779.299	183.295	1.40241	2.65309	359.418	1.67986	1.45396	4.18842	0.445956	257.212	4.52309	0.428359	0.608589	0.348108	4.14705	429.794	131.103	58.886	0.181824	0.0646076	5.49831
Level III	282.079	128.61	10.6767	1.51253	2.74649	582.177	232.712	1.57888	4.45925	357.118	17.1317	4.16171	0.950231	5.73251	432.976	6.27631	0.270954	1.04683	0.696085	4.43419	723.234	189.446	102.807	0.287562	0.0942627	11.4453
Level III	281.41	93.4508	5.95467	1.54283	2.72462	659.464	140.427	1.10027	0.203997	379.937	0.646762	1.01776	4.13023	3.19348	175.675	5.13105	0.283683	0.0243039	0.169825	3.97903	522.493	149.571	67.8032	0.342146	0.0608805	4.1777
level I	279.451	92.9811	8.15099	0.640925	1.83079	621.804	129.153	0.974163	3.94329	374.339	1.21693	1.12942	5.0203	0.734879	424.381	3.53407	1.60562	0.350261	0.627609	1.68016	384.099	128.259	66.9695	0.128529	1.00343	8.27243
level I	278.615	118.494	11.0707	2.56429	0.813992	677.589	202.522	0.869367	4.98376	376.463	44.5724	1.60188	1.49953	0.80291	663.2	6.04897	1.43757	2.13892	1.19226	1.75981	492.249	168.735	93.5616	0.647234	0.0305776	6.52155
Level IV	277.527	134.952	5.88782	1.08727	2.26207	912.298	198.047	0.21348	3.27388	326.356	0.162334	2.58831	3.41062	3.64871	262.879	3.80765	0.125823	0.805267	0.210905	6.42687	472.74	134.245	84.8979	0.217303	0.0455855	11.2365
Level II	277.232	139.636	5.78558	0.320013	17.4644	805.798	214.355	1.9855	0.434309	531.457	2.34447	0.955203	5.0561	0.584886	166.664	6.79528	0.820164	0.540933	0.833918	1.27787	401.474	67.6777	76.3025	0.502435	0.0897373	10.1069
level I	276.013	87.3119	7.26139	1.40566	2.89576	625.117	168.739	0.137918	7.08422	343.987	0.252957	1.40782	8.19291	1.30001	260.973	5.50032	0.786776	0.777725	1.59751	0.568205	424.576	78.229	98.5015	0.760953	0.136529	10.8034
Level II	274.102	102.706	18.2232	0.253432	4.1326	675.215	173.553	0.645599	11.0767	279.237	2.77421	1.99235	7.1681	2.82256	769.569	10.1384	0.662262	1.28972	1.35859	0.718057	568.34	100.598	90.2066	1.7465	0.192442	11.5535
level I	271.481	124.855	6.9924	3.27471	4.58275	473.721	172.899	1.04511	7.45467	268.454	1.80789	1.37624	9.2172	3.94514	959.655	7.09756	0.43819	0.381194	1.15883	0.107186	428.807	337.569	45.3708	0.543841	0.204553	3.89444
Level III	270.274	109.322	12.3746	0.591641	2.99911	843.821	167	1.67761	5.61555	234.988	0.337073	0.713157	7.62901	0.119364	804.188	8.09152	0.547757	0.0830528	1.54851	0.388781	454.766	62.2813	39.4505	0.17158	0.259719	5.40678
level I	269.428	105.245	10.9589	0.85398	0.942828	816.178	146.532	0.732455	8.87982	261.501	1.38881	0.935302	3.54441	2.43122	991.411	2.47753	0.566721	0.965895	0.205739	2.5624	533.124	95.1575	47.9673	1.08864	0.234896	12.4853
Level II	269.212	124.797	9.01233	2.46462	6.29451	659.718	200.261	1.19217	7.59534	222.209	1.33163	1.35408	4.0553	3.82558	352.953	2.08293	3.78984	0.668674	0.469309	2.98898	470.281	178.273	104.458	0.501342	0.226592	9.37622
level I	268.737	110.239	6.0411	0.211119	0.469456	929.505	141.836	1.9783	2.68715	331.982	1.46664	2.16974	7.25993	1.71218	516.748	1.33107	2.27653	1.13669	0.0216462	4.94536	456.745	78.9841	99.515	0.633204	0.160777	12.0487
Level II	266.591	87.84	18.5499	0.729009	9.47029	694.24	169.658	0.228524	6.57619	268.002	1.30227	1.18936	4.51814	0.708685	538.665	9.16942	0.212811	0.756922	1.15718	2.04146	342.698	129.309	67.6136	0.0627011	0.316904	6.67385
level I	266.554	98.3973	11.5015	2.71395	0.10803	475.923	120.874	0.62956	4.8218	329.878	0.0966129	0.761286	2.93963	0.918289	1065.13	8.14501	1.39293	0.516571	0.951161	5.27053	404.375	285.315	48.0072	0.148142	0.216929	7.13055
Level V	262.618	133.441	6.11672	0.0365827	12.9015	505.56	171.665	1.03113	3.39768	286.344	19.4552	1.11647	2.85959	3.71325	186.031	4.52004	0.413259	0.580123	0.474419	0.570855	621.053	151.885	107.616	0.460189	0.120055	6.08692
level I	260.35	55.5103	2.92622	0.682775	0.232558	471.728	135.776	0.695238	3.52743	277.408	3.59558	3.42878	4.08884	1.20246	440.518	5.66785	3.39919	0.819752	0.732787	3.17429	465.913	79.5174	108.053	1.33844	0.360263	9.29995
level I	260.192	117.999	4.799	0.909595	0.485618	587.924	331.582	0.722496	3.99781	359.058	3.49041	1.82931	10.3361	4.78295	679.751	4.88645	0.589408	1.11071	6.93771	5.86906	502.216	86.8458	110.362	0.0512799	0.115179	8.41081
Level IV	257.733	115.317	10.2143	2.57553	11.2407	519.822	190.289	1.56075	0.933159	224.856	23.286	3.82359	4.50973	2.95841	274.01	3.08701	0.537879	2.07774	0.448284	3.59207	336.062	117.644	93.4187	0.555682	0.470307	13.5774
Level III	257.525	176.494	1.51697	1.15646	0.977115	511.626	404.35	0.0652407	1.8145	224.134	0.325536	0.872522	3.19675	2.69034	334.025	15.5182	0.555738	1.53786	1.73098	0.770002	261.164	41.6386	8.31603	0.345534	0.542512	2.4802
Level III	257.52	124.157	2.70881	0.291537	0.350184	997.537	417.7	0.26264	7.90533	178.407	0.291089	0.427461	2.46881	0.489579	385.867	3.17826	0.504775	1.56231	0.418999	1.35171	377.431	73.3188	8.28928	0.426166	0.0475007	0.122278
Level II	255.868	128.413	9.77556	1.84566	3.62645	636.366	165.991	2.01578	5.57373	282.596	1.83555	1.05913	14.5836	3.52665	203.162	5.31422	0.460887	0.0302929	10.8261	1.74082	489.832	38.461	58.506	0.508964	0.234626	12.4708
level I	255.296	182.177	13.9868	0.328697	14.9909	503.381	146.814	1.12299	3.19206	195.774	0.584424	0.87129	3.68879	1.77545	412.69	7.60095	0.341025	0.498873	0.949977	5.03715	388.21	287.33	74.5637	0.173168	0.315947	11.6817
level I	251.085	97.0674	16.0829	0.846238	4.04654	709.928	200.242	0.44964	3.79383	242.932	3.08085	1.98069	34.4234	0.688081	740.381	14.0946	0.540975	0.847663	0.363943	1.34146	312.939	257.134	25.8596	1.7885	0.0388451	3.79366
Level II	247.622	115.269	8.04944	0.56894	0.441483	412.168	178.021	1.48832	11.1347	291.819	2.78649	1.40086	4.34211	3.55106	460.677	1.78613	0.232241	0.27515	0.682782	2.11965	434.856	230.067	93.4331	0.471806	0.166694	6.83691
level I	247.34	143.954	15.3367	2.24847	10.0415	501.548	351.027	0.79753	8.3847	333.958	4.45348	2.66093	15.5154	4.43415	572.514	24.9344	1.70217	0.697587	1.59432	1.4004	518.254	276.861	106.067	0.496362	0.156739	7.5382
level I	246.499	102.682	13.2173	1.3242	0.430606	618.024	120.996	1.93349	5.19959	172.066	0.413479	1.37147	1.78365	0.760605	209.812	7.93904	0.861105	0.413569	0.816479	1.44142	318.877	55.5808	55.6241	0.721738	0.323417	2.188
level I	244.772	87.7214	6.72903	0.783252	0.515025	455.917	134.162	1.09901	0.526834	274.979	0.995715	0.70667	18.3661	2.12693	459.26	4.51152	0.481601	0.833886	0.238342	1.33067	476.815	93.1979	98.956	0.362589	0.0580109	9.52151
level I	242.543	96.2821	23.2	1.30749	1.38762	466.291	177.564	0.527886	8.84138	318.809	1.02743	1.07083	38.2629	2.57979	470.122	11.0554	0.619201	1.08405	0.906687	3.2557	568.608	204.934	41.2078	1.16849	0.0476341	8.52562
level I	239.067	107.598	15.2957	1.26002	10.4231	639.988	141.557	2.28238	6.30276	230.017	1.78235	1.49745	6.78314	2.43428	383.967	4.48017	0.61824	0.687563	0.856605	1.15209	394.992	46.3826	88.8308	0.194332	1.43343	12.7573
Level II	238.898	109.656	5.89104	3.28736	3.62645	367.032	240.608	3.47701	1.83774	208.786	2.12838	3.68042	3.94786	3.46642	783.275	6.9888	0.599448	0.567146	4.55107	0.0615383	417.865	199.866	42.1717	0.502549	0.0105005	6.39322
Level V	238.508	119.108	9.57064	3.50049	5.51227	447.276	155.291	0.190356	7.252	277.476	1.33306	2.17345	23.5628	2.61771	524.719	7.19843	0.738921	0.613403	1.67689	2.45239	424.73	166.764	47.9101	0.165567	0.362585	11.2062
Level V	237.077	124.158	0.65945	0.891913	1.14703	535.673	241.271	0.957804	5.23057	220.018	3.36632	0.775913	5.32735	5.35258	915.729	2.96209	1.02194	0.577161	0.615737	2.861	350.092	71.5577	99.9907	0.238208	0.46667	7.83359
Level V	236.45	87.6598	14.3997	0.923371	0.308009	393.022	131.09	0.596457	2.07186	313.283	2.43114	0.704452	7.61162	1.04261	268.228	7.76136	0.40475	0.221783	0.212242	1.75828	336.463	57.4514	77.8044	0.480052	0.105138	7.52915
level I	235.613	118.17	1.88004	0.390514	2.11723	583.703	223.788	0.132021	2.7077	250.816	0.258309	1.44526	0.963265	0.0947027	445.316	1.23633	0.233136	0.125367	0.849088	4.53355	293.655	33.5828	20.7982	1.09073	0.136641	2.13758
Level II	234.395	88.7741	12.756	2.69885	4.17095	448.889	146.226	0.927096	7.30167	162.439	1.11363	2.83651	7.3126	1.00328	735.989	8.92784	0.517625	0.607369	0.568226	0.815424	367.646	60.7819	53.8777	0.892142	0.198696	3.31726
level I	234.072	110.96	3.36441	2.7224	0.0819507	696.116	162.048	0.940439	4.05093	271.888	0.350867	4.02623	3.04155	2.87038	361.433	0.889879	0.27236	0.0698765	1.01792	4.74593	403.617	105.164	116.534	0.934583	0.0824492	6.11936
level I	232.008	101.384	8.91479	1.58171	0.454657	715.48	181.172	1.03443	1.22747	323.708	6.69771	0.535625	2.66276	0.726274	533.344	2.44635	0.573335	1.22384	0.345684	3.97372	379.502	104.475	141.828	0.588211	0.138086	13.665
Level V	231.129	134.905	11.0511	0.830522	13.9207	627.528	205.554	2.15961	3.26826	296.751	9.66081	0.955279	1.34483	1.69449	256.355	5.30872	0.61789	0.681327	0.548677	1.89748	375.72	59.2005	70.946	0.172843	0.143061	7.44634
level I	229.896	89.8389	1.03187	1.47867	2.17494	346.157	125.287	0.390148	3.64862	181.691	1.22575	1.49248	3.28912	0.436619	638.083	5.05979	0.0506424	0.582106	7.11958	0.716438	451.127	38.6295	30.5549	0.951915	0.101571	4.29295
Level III	229.663	120.323	11.8076	0.388171	0.887633	389.076	179.47	1.37254	1.15066	212.593	1.79957	1.08334	9.68696	2.12806	287.21	10.1606	0.614527	0.87925	0.281498	2.29411	293.447	110.851	134.214	0.634816	0.0712669	8.20431
level I	223.484	113.516	13.1225	0.72695	4.22862	627.121	201.369	0.209805	6.41993	240.302	0.472365	0.926285	7.76548	0.690353	635.625	9.97913	1.20915	0.251138	1.1025	1.88916	535.389	221.964	57.7013	1.93092	0.157148	10.6674
level I	223.335	105.885	10.7131	4.17676	4.20734	540.09	176.736	1.70936	3.75989	375.503	0.165518	0.942173	4.73636	0.96778	391.994	4.99753	0.50587	0.406824	1.98394	6.61874	427.185	62.2491	82.6645	0.564255	1.50091	11.5348
Level III	221.891	175.606	8.06188	0.65051	5.0569	732.844	170.447	1.21612	5.57527	327.061	2.32585	1.93851	3.24586	4.46235	870.874	2.37202	0.897873	0.745036	0.0961759	0.979581	513.245	232.338	42.0252	2.06602	0.147062	5.41347
Level II	219.476	111.415	10.6107	1.43162	0.202372	690.076	185.636	0.960359	7.03082	255.57	7.65753	0.677676	6.973	0.888239	396.332	5.65011	1.26592	0.832638	0.859395	1.89899	406.336	220.121	86.8944	0.635423	0.0205666	9.60491
level I	217.328	98.9231	9.13448	0.647959	3.21013	460.802	108.178	1.29981	3.04261	290.325	2.06716	1.81743	3.92303	2.06416	369.133	3.61408	0.449225	0.670081	0.368967	2.15961	326.566	103.202	65.7581	0.3101	0.198046	10.4727
Level IV	216.602	103.35	9.49492	1.72802	3.80716	575.213	177.402	2.11393	3.52302	276.327	0.919685	4.33855	5.62826	2.22208	644.174	6.62828	0.487548	0.778938	13.7286	1.79096	365.126	47.8193	85.5269	2.78485	1.1827	12.8457
Level II	215.909	111.519	3.18225	1.17224	13.256	467.978	212.852	0.541897	0.490073	255.13	0.387673	0.242835	2.42214	0.462931	402.006	4.55056	0.953553	0.575604	0.282992	1.04732	294.168	206.406	20.8024	0.566917	0.118382	14.257
level I	215.163	121.39	2.66398	0.38555	5.97153	635.588	231.562	0.214266	2.72552	257.137	0.199157	0.356871	2.74512	0.687675	466.845	7.36332	0.311543	0.893856	0.227083	0.962433	311.853	81.5684	13.8529	0.501927	0.584502	6.93222
Level IV	214.018	86.1954	13.703	0.896975	10.726	483.162	173.247	0.982908	3.83518	192.04	1.76491	0.961254	10.5963	1.38643	250.316	8.83546	0.194833	1.0044	1.16787	1.8446	394.415	353.182	110.128	0.594239	1.10058	9.70451
Level II	211.33	102.783	4.05987	0.243176	3.81508	580.889	194.759	0.256682	5.05609	309.748	1.74968	0.604507	5.5742	0.475021	233.727	3.40195	0.0798074	0.781629	0.746545	1.97521	378.094	69.923	139.463	2.00305	0.0799272	8.87564
Level II	205.311	121.067	2.90311	0.387369	2.61263	400.433	186.745	0.0459831	4.65275	355.131	2.90379	4.89732	31.0383	0.727886	400.439	1.72016	1.08093	0.97395	11.1683	0.907375	492.959	222.951	163.225	1.72745	0.128796	8.55844
level I	204.846	91.0312	3.19475	3.27889	0.227104	901.206	213.354	1.0348	8.55176	227.637	0.944693	1.30484	1.12509	2.15583	446.807	0.694148	0.246575	0.375866	0.28229	5.80658	483.107	174.102	94.6089	1.01249	0.188244	12.4427
Level II	204.805	121.98	3.22322	2.76755	0.305444	620.626	228.722	1.46382	6.41139	384.744	2.73393	14.9884	2.17383	2.50763	421.216	2.38318	0.79497	0.533347	0.823077	9.46704	555.143	87.7204	125.715	0.45265	0.0485566	13.2616
Level II	202.087	60.2641	16.4706	0.204221	1.87482	697.079	137.042	0.112593	5.07867	528.928	0.634275	0.417585	2.28265	1.2321	678.321	8.33752	0.456147	0.841324	0.77702	1.5537	443.155	64.3767	103.856	0.11846	0.212017	7.04208
Level II	201.794	85.5955	9.42713	0.246454	1.49821	516.002	134.659	0.92928	4.2222	329.822	0.585803	1.59343	4.32358	0.805759	402.792	7.30392	0.954679	0.683506	0.954744	1.18421	470.808	125.855	129.566	0.540624	0.365176	5.0281
level I	184.013	70.1685	6.14281	1.22803	0.0151858	499.788	96.8278	1.0291	2.30974	217.244	0.499433	1.78751	2.90667	0.827171	316.227	2.97169	0.435614	0.683409	0.612382	1.17298	347.737	46.2044	92.1904	1.88507	0.0401298	5.43176
level I	180.916	125.081	13.1625	1.35545	17.4016	266.118	159.73	1.0534	4.79914	225.37	0.498835	1.05788	6.27225	3.08359	573.612	7.64292	0.591934	1.1268	0.936896	2.78553	385.308	210.291	111.106	1.24379	0.0516961	5.60477
Level IV	175.117	110.862	5.99954	0.654597	15.052	403.929	152.992	1.97507	2.87639	339.574	0.345861	0.743886	4.0858	0.493784	407.981	3.8398	0.0706145	0.633392	2.11921	1.84574	476.387	104.148	130.427	0.744118	0.19237	7.45574
Level IV	174.631	102.431	2.08146	1.91833	0.715644	735.245	316.841	0.0860564	7.12886	229.141	0.40585	1.48456	2.57023	0.300312	346.785	2.70927	0.0290154	0.591062	0.517059	3.21342	315.342	107.346	20.3243	0.494815	0.0974248	1.72721
Level IV	172.86	134.735	4.07904	1.77516	0.0930205	635.09	265.245	2.1678	4.99214	361.552	0.116959	19.7177	5.0278	4.46993	532	4.47597	0.151884	0.873722	0.117959	3.46448	396.59	118.011	181.261	0.3886	0.407264	9.84743
Level III	172.311	79.8851	4.2043	0.84845	3.18457	424.155	201.008	0.723845	5.07221	300.006	7.26368	0.642037	15.8722	3.58039	162.058	3.01447	0.157414	0.729773	0.942587	2.05489	400.416	97.7627	135.31	0.0958782	0.683482	16.1006
level I	168.712	123.415	3.8222	0.142706	0.786423	688.519	318.98	0.19648	2.63324	190.186	0.807455	0.301757	2.59977	0.675356	386.078	2.3145	0.125042	1.435	0.215796	0.771573	263.691	300.192	28.087	0.315262	0.14734	4.07177
Level III	167.349	89.9748	0.913329	1.03848	0.526853	837.33	227.6	0.639284	1.52075	268.029	3.2398	2.19272	1.85596	0.539808	416.236	3.02934	0.860102	0.452052	0.75961	6.45606	280.413	131.436	19.2199	0.262638	1.59096	2.31793
level I	163.793	135.275	2.78542	1.97845	1.064	556.912	273.439	0.360092	3.75289	170.718	0.644783	1.36717	2.96364	1.33306	397.472	3.71375	0.176258	0.341996	0.270597	0.561366	253.04	231.488	12.7104	0.23992	0.166185	4.94522
Level II	161.493	111.409	7.27573	1.88215	0.399301	426.774	166.524	1.05511	3.97702	207.312	10.8095	1.03342	6.60217	1.53311	457.342	5.65788	1.85436	0.785195	1.02976	1.52668	408.378	52.1428	73.2793	0.573891	0.175203	8.27931
level I	156.808	115.95	0.25757	1.0709	0.0756781	398.842	212.656	0.202596	1.76855	246.281	1.20028	4.68672	3.01248	0.095656	505.713	2.17528	0.376498	0.804563	2.63598	0.953834	281.855	42.0067	15.154	0.240502	0.200945	2.81226
Level III	154.435	149.101	1.47755	2.14002	1.02382	1106.53	338.864	0.222658	1.93436	176.458	1.47553	1.71795	1.09752	0.768352	375.658	2.52984	0.0908689	0.36605	0.150953	1.24093	325.565	74.6054	31.1647	0.0490577	0.502873	4.51307
Level III	153.064	92.5048	0.441961	0.155467	0.496231	343.55	225.91	0.150516	2.97131	251.395	0.247534	4.1343	0.506226	1.38737	425.505	2.07635	1.02226	0.610122	0.754576	3.02588	224.914	93.4872	12.6419	0.207798	0.061179	3.83194
Level II	145.133	59.7734	11.7393	5.04826	3.87576	362.814	207.651	0.607538	4.60936	460.676	0.379807	3.27643	1.75658	3.09383	144.533	8.42346	0.426834	0.802986	1.05304	0.283629	344.657	231.101	98.678	0.372061	0.580757	10.0134
Level II	141.529	56.1036	9.90696	0.721252	2.49177	422.894	127.254	0.755758	5.03889	255.985	1.05327	0.274736	26.1879	0.682283	384.827	5.55864	1.14684	0.511699	11.813	0.732239	231.086	41.919	52.4556	0.379626	0.343431	4.88314
Level III	138.373	96.1881	7.59307	0.433132	0.909692	360.148	135.358	1.57097	1.83948	216.066	1.33313	0.872839	2.24512	1.87373	188.77	6.31825	0.0557291	0.578058	1.12003	0.0818825	264.003	199.268	74.6114	0.385336	0.21325	6.50659
Level II	136.29	90.3731	5.73815	0.896227	24.7805	588.658	165.944	0.547952	6.41061	285.713	0.597871	2.4581	41.7871	2.41845	635.366	14.2631	0.667529	1.6395	1.00945	0.898825	489.893	199.842	20.8829	0.0429416	0.214442	3.81212
level I	119.105	35.1114	10.743	0.874163	0.996492	406.833	157.062	0.134451	4.61601	303.189	1.51048	1.82014	7.68388	1.22582	463.838	13.4149	0.517902	0.845666	1.12016	1.48952	389.881	197.523	104.587	0.513429	0.0251457	7.04893
level I	114.884	129.967	7.38565	1.34433	0.399051	776.374	361.278	0.254041	4.4451	308.134	3.6194	0.745464	4.96784	0.402106	373.739	5.76376	0.0628445	0.608332	1.66629	1.98708	189.446	46.8562	32.6078	13.1489	0.101148	4.50939
Level II	109.538	75.7806	3.63405	0.669906	0.715053	368.025	142.079	0.658571	3.1978	291.273	0.137344	1.68866	16.702	0.46852	132.4	5.04024	0.16461	0.317358	0.631777	1.32763	401.955	68.865	63.6886	0.0230483	0.128585	7.14945
