# Supplementary material for: Serum Proteomics Reveals Diagnostic Biomarkers and Molecular Pathways in Cerebral Palsy
Source: Nat Commun. 2025 Nov 21;16:10253. doi: 10.1038/s41467-025-65110-6 (PMC12638935; doi:10.1038/s41467-025-65110-6)
Supplement: Supplementary file 6 — Source Data [file 41467_2025_65110_MOESM6_ESM.zip › Source Data/Source Data_Figure3.xlsx]

## Sheet: Figure 3A
Symbol	Clinical risk factor Subtype
Exp119041	unknow
Exp119047	unknow
Exp119048	unknow
Exp119086	unknow
Exp119093	unknow
Exp119104	unknow
Exp119116	unknow
Exp119152	unknow
Exp119163	unknow
Exp119221	unknow
Exp119222	unknow
Exp119240	unknow
Exp119244	unknow
Exp119245	unknow
Exp119258	unknow
Exp119274	unknow
Exp119276	unknow
Exp119283	unknow
Exp119304	unknow
Exp119316	unknow
Exp119326	unknow
Exp119332	unknow
Exp119340	unknow
Exp119342	unknow
Exp119343	unknow
Exp119345	unknow
Exp119346	unknow
Exp119355	unknow
Exp119365	unknow
Exp119372	unknow
Exp119378	unknow
Exp119379	unknow
Exp119385	unknow
Exp119388	unknow
Exp119408	unknow
Exp119424	unknow
Exp119428	unknow
Exp119431	unknow
Exp119440	unknow
Exp119441	unknow
Exp119450	unknow
Exp119470	unknow
Exp119477	unknow
Exp119482	unknow
Exp119497	unknow
Exp119520	unknow
Exp119525	unknow
Exp119551	unknow
Exp119556	unknow
Exp119592	unknow
Exp119628	unknow
Exp119029	Prenatal
Exp119031	Prenatal
Exp119035	Prenatal
Exp119038	Prenatal
Exp119044	Prenatal
Exp119052	Prenatal
Exp119057	Prenatal
Exp119060	Prenatal
Exp119061	Prenatal
Exp119067	Prenatal
Exp119068	Prenatal
Exp119070	Prenatal
Exp119071	Prenatal
Exp119077	Prenatal
Exp119081	Prenatal
Exp119091	Prenatal
Exp119096	Prenatal
Exp119100	Prenatal
Exp119101	Prenatal
Exp119106	Prenatal
Exp119117	Prenatal
Exp119124	Prenatal
Exp119127	Prenatal
Exp119133	Prenatal
Exp119136	Prenatal
Exp119137	Prenatal
Exp119140	Prenatal
Exp119142	Prenatal
Exp119143	Prenatal
Exp119145	Prenatal
Exp119146	Prenatal
Exp119150	Prenatal
Exp119153	Prenatal
Exp119155	Prenatal
Exp119160	Prenatal
Exp119162	Prenatal
Exp119168	Prenatal
Exp119169	Prenatal
Exp119172	Prenatal
Exp119173	Prenatal
Exp119178	Prenatal
Exp119181	Prenatal
Exp119182	Prenatal
Exp119192	Prenatal
Exp119201	Prenatal
Exp119202	Prenatal
Exp119205	Prenatal
Exp119208	Prenatal
Exp119209	Prenatal
Exp119211	Prenatal
Exp119212	Prenatal
Exp119214	Prenatal
Exp119215	Prenatal
Exp119228	Prenatal
Exp119234	Prenatal
Exp119235	Prenatal
Exp119237	Prenatal
Exp119241	Prenatal
Exp119250	Prenatal
Exp119251	Prenatal
Exp119253	Prenatal
Exp119261	Prenatal
Exp119263	Prenatal
Exp119266	Prenatal
Exp119271	Prenatal
Exp119280	Prenatal
Exp119281	Prenatal
Exp119286	Prenatal
Exp119290	Prenatal
Exp119293	Prenatal
Exp119299	Prenatal
Exp119302	Prenatal
Exp119309	Prenatal
Exp119310	Prenatal
Exp119312	Prenatal
Exp119313	Prenatal
Exp119317	Prenatal
Exp119320	Prenatal
Exp119322	Prenatal
Exp119323	Prenatal
Exp119329	Prenatal
Exp119330	Prenatal
Exp119333	Prenatal
Exp119335	Prenatal
Exp119336	Prenatal
Exp119338	Prenatal
Exp119353	Prenatal
Exp119361	Prenatal
Exp119366	Prenatal
Exp119369	Prenatal
Exp119392	Prenatal
Exp119394	Prenatal
Exp119395	Prenatal
Exp119397	Prenatal
Exp119402	Prenatal
Exp119412	Prenatal
Exp119414	Prenatal
Exp119417	Prenatal
Exp119420	Prenatal
Exp119421	Prenatal
Exp119425	Prenatal
Exp119430	Prenatal
Exp119437	Prenatal
Exp119451	Prenatal
Exp119454	Prenatal
Exp119456	Prenatal
Exp119464	Prenatal
Exp119466	Prenatal
Exp119469	Prenatal
Exp119476	Prenatal
Exp119484	Prenatal
Exp119487	Prenatal
Exp119489	Prenatal
Exp119490	Prenatal
Exp119500	Prenatal
Exp119503	Prenatal
Exp119505	Prenatal
Exp119509	Prenatal
Exp119518	Prenatal
Exp119522	Prenatal
Exp119526	Prenatal
Exp119528	Prenatal
Exp119529	Prenatal
Exp119533	Prenatal
Exp119535	Prenatal
Exp119538	Prenatal
Exp119539	Prenatal
Exp119542	Prenatal
Exp119545	Prenatal
Exp119546	Prenatal
Exp119561	Prenatal
Exp119562	Prenatal
Exp119572	Prenatal
Exp119574	Prenatal
Exp119577	Prenatal
Exp119578	Prenatal
Exp119585	Prenatal
Exp119590	Prenatal
Exp119597	Prenatal
Exp119598	Prenatal
Exp119605	Prenatal
Exp119607	Prenatal
Exp119611	Prenatal
Exp119618	Prenatal
Exp119623	Prenatal
Exp119037	Preconception
Exp119097	Preconception
Exp119103	Preconception
Exp119156	Preconception
Exp119158	Preconception
Exp119225	Preconception
Exp119238	Preconception
Exp119325	Preconception
Exp119358	Preconception
Exp119362	Preconception
Exp119368	Preconception
Exp119433	Preconception
Exp119434	Preconception
Exp119457	Preconception
Exp119463	Preconception
Exp119474	Preconception
Exp119513	Preconception
Exp119536	Preconception
Exp119559	Preconception
Exp119617	Preconception
Exp119032	Postnatal
Exp119054	Postnatal
Exp119058	Postnatal
Exp119065	Postnatal
Exp119073	Postnatal
Exp119080	Postnatal
Exp119130	Postnatal
Exp119139	Postnatal
Exp119149	Postnatal
Exp119166	Postnatal
Exp119176	Postnatal
Exp119179	Postnatal
Exp119204	Postnatal
Exp119247	Postnatal
Exp119257	Postnatal
Exp119268	Postnatal
Exp119284	Postnatal
Exp119294	Postnatal
Exp119300	Postnatal
Exp119306	Postnatal
Exp119352	Postnatal
Exp119359	Postnatal
Exp119371	Postnatal
Exp119381	Postnatal
Exp119382	Postnatal
Exp119438	Postnatal
Exp119444	Postnatal
Exp119492	Postnatal
Exp119569	Postnatal
Exp119595	Postnatal
Exp119610	Postnatal
Exp119620	Postnatal
Exp119028	Perinatal
Exp119034	Perinatal
Exp119042	Perinatal
Exp119050	Perinatal
Exp119055	Perinatal
Exp119064	Perinatal
Exp119074	Perinatal
Exp119078	Perinatal
Exp119083	Perinatal
Exp119084	Perinatal
Exp119088	Perinatal
Exp119090	Perinatal
Exp119094	Perinatal
Exp119107	Perinatal
Exp119109	Perinatal
Exp119114	Perinatal
Exp119119	Perinatal
Exp119120	Perinatal
Exp119122	Perinatal
Exp119126	Perinatal
Exp119129	Perinatal
Exp119132	Perinatal
Exp119165	Perinatal
Exp119185	Perinatal
Exp119186	Perinatal
Exp119188	Perinatal
Exp119189	Perinatal
Exp119191	Perinatal
Exp119194	Perinatal
Exp119196	Perinatal
Exp119198	Perinatal
Exp119199	Perinatal
Exp119217	Perinatal
Exp119218	Perinatal
Exp119227	Perinatal
Exp119232	Perinatal
Exp119248	Perinatal
Exp119254	Perinatal
Exp119260	Perinatal
Exp119264	Perinatal
Exp119270	Perinatal
Exp119273	Perinatal
Exp119277	Perinatal
Exp119287	Perinatal
Exp119289	Perinatal
Exp119296	Perinatal
Exp119297	Perinatal
Exp119307	Perinatal
Exp119319	Perinatal
Exp119348	Perinatal
Exp119349	Perinatal
Exp119356	Perinatal
Exp119374	Perinatal
Exp119376	Perinatal
Exp119384	Perinatal
Exp119389	Perinatal
Exp119391	Perinatal
Exp119398	Perinatal
Exp119407	Perinatal
Exp119410	Perinatal
Exp119415	Perinatal
Exp119418	Perinatal
Exp119427	Perinatal
Exp119443	Perinatal
Exp119446	Perinatal
Exp119460	Perinatal
Exp119461	Perinatal
Exp119473	Perinatal
Exp119479	Perinatal
Exp119480	Perinatal
Exp119493	Perinatal
Exp119496	Perinatal
Exp119502	Perinatal
Exp119506	Perinatal
Exp119510	Perinatal
Exp119516	Perinatal
Exp119548	Perinatal
Exp119549	Perinatal
Exp119552	Perinatal
Exp119554	Perinatal
Exp119558	Perinatal
Exp119565	Perinatal
Exp119568	Perinatal
Exp119571	Perinatal
Exp119575	Perinatal
Exp119582	Perinatal
Exp119584	Perinatal
Exp119587	Perinatal
Exp119588	Perinatal
Exp119594	Perinatal
Exp119601	Perinatal
Exp119604	Perinatal
Exp119608	Perinatal
Exp119613	Perinatal
Exp119614	Perinatal
Exp119626	Perinatal
Exp119621	NA
Exp119624	NA

## Sheet: Figure 3B
Clinical risk factor Subtype	P/LP variants	count
Perinatal	HECW2	1
Perinatal	SYNGAP1	1
Perinatal	KCNH1	1
Perinatal	CEP152	2
Perinatal	ATL1	1
Perinatal	NSD1	1
Perinatal	AP4M1	2
Perinatal	FRMPD4	1
Perinatal	SMARCA4	1
Perinatal	SLC6A5	1
Perinatal	CAMK2G	1
Perinatal	SYNGAP1	1
Perinatal	TSHR	1
Perinatal	TUBB2B	1
Perinatal	PDHA1	1
Postnatal	LAMP2	1
Postnatal	MCM3AP	2
Postnatal	CACNA1D	1
Postnatal	SON	1
Postnatal	KCNH1	1
Postnatal	ATP2B3	1
Preconception	CACNA1A	1
Preconception	PCDH12	1
Preconception	EHMT1	1
Prenatal	CTNNB1	1
Prenatal	PQBP1	1
Prenatal	PACS1	1
Prenatal	CEP290	2
Prenatal	SCN8A	1
Prenatal	ITPR1	1
Prenatal	GALC	2
Prenatal	FGD1	1
Prenatal	ASL	2
Prenatal	GABBR2	1
Prenatal	BSCL2	1
Prenatal	TSHR	1
Prenatal	UBE3A	1
Prenatal	COL4A1	1
Prenatal	TCF4	1
Prenatal	NFE2L2	1
Prenatal	THG1L	2
Prenatal	CHD4	1
Prenatal	SGCE	1
Prenatal	ARSA	2
Prenatal	EZH2	1
Prenatal	FGFR1	1
Prenatal	ATP2B3	1
Prenatal	POLA1	1
Prenatal	MACF1	1
Prenatal	ALS2	1
Prenatal	CAPN1	1
Prenatal	KIDINS220	1
unknow	SPAST	1
unknow	ATP1A2	1
unknow	SPAST	1
unknow	PITRM1	2
unknow	GNAO1	1
unknow	CACNA1G	1
unknow	DNMT3A	1
unknow	ERCC8	1
unknow	TGM6	1
unknow	AGTPBP1	2
unknow	WDR62	2
unknow	MED13L	1
unknow	SLC1A2	1

## Sheet: Figure 3C
pathway	p-value	FDR	source	members_input_overlap	Subtype
Sphingolipid metabolism - Homo sapiens (human)	0.004316	0.0192951	KEGG	ARSA; GALC	Prenatal
Wnt Signaling Pathway	0.00466779	0.0202715	Wikipathways	CTNNB1; TCF4	Prenatal
Muscle contraction	0.00497063	0.0206737	Reactome	ATP2B3; ITPR1; SCN8A	Prenatal
Chromatin binding	0.00799387	0.0399694	m	CTNNB1; POLA1; EZH2; CHD4	Prenatal
Adherens junction - Homo sapiens (human)	0.0088758	0.0290458	KEGG	CTNNB1; FGFR1	Prenatal
cAMP signaling pathway - Homo sapiens (human)	0.00902181	0.0290458	KEGG	TSHR; GABBR2; ATP2B3	Prenatal
Thyroid hormone synthesis - Homo sapiens (human)	0.00986285	0.0293952	KEGG	TSHR; ITPR1	Prenatal
Glucagon signaling pathway - Homo sapiens (human)	0.00393754	0.0224552	KEGG	CAMK2G; PDHA1	Perinatal
Postsynapse	0.00839463	0.0380953	c	SYNGAP1; FRMPD4; KCNH1	Perinatal
cAMP signaling pathway - Homo sapiens (human)	0.0152741	0.0380953	KEGG	TSHR; CAMK2G	Perinatal
Parkinson disease - Homo sapiens (human)	0.0199807	0.0380953	KEGG	CAMK2G; TUBB2B	Perinatal
Chromatin modifying enzymes	0.0234186	0.0380953	Reactome	NSD1; SMARCA4	Perinatal
Presynapse	0.000299048	0.00266098	c	KCNH1; ATP2B3; CACNA1D	Postnatal
Cellular homeostasis	0.030052	0.0319303	b	ATP2B3; LAMP2	Postnatal
Circadian entrainment - Homo sapiens (human)	0.00179731	0.00208488	KEGG	GNAO1; CACNA1G	Unknow
Aldosterone synthesis and secretion - Homo sapiens (human)	0.00183411	0.00208585	KEGG	ATP1A2; CACNA1G	Unknow
Glutamatergic synapse - Homo sapiens (human)	0.00247169	0.00275688	KEGG	GNAO1; SLC1A2	Unknow
Neuron part	0.000293104	0.00351724	c	ERCC8; SPAST; GNAO1; CACNA1G; ATP1A2; SLC1A2	Unknow

## Sheet: Figure 3D
Pathway	p_value	FDR	annotation	Group
gobp_golgi_localization	0.0200754	0.0200754	Preconception VS Others	down
gobp_positive_regulation_of_fatty_acid_beta_oxidation	2.78977e-05	0.000139489	Preconception VS Others	up
gobp_positive_regulation_of_vascular_associated_smooth_muscle_cell_proliferation	0.0014044	0.00351099	Preconception VS Others	up
kegg_long_term_depression	0.00331855	0.00553092	Preconception VS Others	up
hallmark_apical_surface	0.00936808	0.0117101	Preconception VS Others	up
reactome_neurotransmitter_release_cycle	0.0042061	0.0224621	Prenatal VS Others	down
gobp_regulation_of_postsynapse_organization	0.0149747	0.0224621	Prenatal VS Others	down
gobp_beta_catenin_tcf_complex_assembly	0.0247524	0.0297028	Prenatal VS Others	down
kegg_adherens_junction	0.0390093	0.0390093	Prenatal VS Others	down
reactome_rhoh_gtpase_cycle	0.0116716	0.0224621	Prenatal VS Others	up
gobp_actin_cytoskeleton_reorganization	0.00903168	0.0224621	Prenatal VS Others	up
gomf_structural_constituent_of_ribosome	0.0138815	0.0138815	Perinatal VS Others	up
gobp_regulation_of_actin_filament_bundle_assembly	0.00828647	0.0104699	Postnatal VS Others	down
kegg_cysteine_and_methionine_metabolism	0.00315851	0.0104699	Postnatal VS Others	up
gomf_calcium_dependent_phospholipid_binding	0.00992089	0.0104699	Postnatal VS Others	up
gobp_chronic_inflammatory_response	0.0104699	0.0104699	Postnatal VS Others	up
reactome_rhoh_gtpase_cycle	0.00192414	0.00481035	unknow Vs Others	down
gobp_actin_cytoskeleton_reorganization	0.0170963	0.0170963	unknow Vs Others	down
gobp_regulation_of_neutrophil_activation	0.000492794	0.00246397	unknow Vs Others	up
gobp_synapse_pruning	0.00779603	0.0129934	unknow Vs Others	up
reactome_collagen_chain_trimerization	0.0131669	0.0164586	unknow Vs Others	up
Clinical risk factor Subtype	gobp_positive_regulation_of_fatty_acid_beta_oxidation	gobp_positive_regulation_of_vascular_associated_smooth_muscle_cell_proliferation	kegg_long_term_depression	hallmark_apical_surface	gobp_golgi_localization	reactome_neurotransmitter_release_cycle	reactome_rhoh_gtpase_cycle	gobp_actin_cytoskeleton_reorganization	gobp_regulation_of_postsynapse_organization	gobp_beta_catenin_tcf_complex_assembly	kegg_adherens_junction	gomf_structural_constituent_of_ribosome	kegg_cysteine_and_methionine_metabolism	gobp_regulation_of_actin_filament_bundle_assembly	gomf_calcium_dependent_phospholipid_binding	gobp_chronic_inflammatory_response	gobp_regulation_of_neutrophil_activation	gobp_synapse_pruning	reactome_collagen_chain_trimerization
Perinatal	0.0394783	0.000996307	-0.147614	-0.0714728	0.0571666	-0.0634869	0.00235154	0.157437	-0.00584047	-0.0427605	0.0074128	0.167843	0.0583162	0.088388	-0.0232913	0.212016	-0.290036	0.360951	-0.0306491
Perinatal	-0.189653	-0.0381801	-0.0921022	-0.0264293	0.119436	0.03111	0.115475	0.0210255	-0.0318412	-0.0891176	-0.00738762	0.0803342	0.182382	0.0439994	0.0177192	0.184587	-0.235886	0.36281	-0.116855
Perinatal	0.0272709	0.0125526	-0.0702212	0.0247573	0.191767	-0.0704848	0.0327168	0.104956	-0.0985365	-0.183238	-0.0807957	0.136153	0.147837	0.0494943	-0.0419481	0.165799	-0.405207	0.34051	-0.200142
Perinatal	-0.208231	0.0138688	-0.158566	-0.0112556	-0.0340428	-0.120843	0.0258623	0.110621	-0.00363674	-0.0432668	-0.0575125	0.117726	0.128551	0.0367909	0.00467436	0.204196	-0.235019	0.366694	-0.120763
Perinatal	-0.143937	-0.0707758	-0.0785204	-0.0337231	0.0538983	-0.0214983	0.012413	0.116161	-0.0370766	-0.0459124	-0.0627281	0.127358	0.0880386	0.0425224	0.0503762	0.190755	-0.0214705	0.394636	-0.144836
Perinatal	-0.0681115	0.0199352	-0.0795361	-0.0772755	0.180608	-0.0756202	0.0414633	0.11545	-0.0144098	0.0588903	-0.0234963	0.15748	0.106647	0.104987	-0.00350367	0.13967	-0.254262	0.351622	-0.115783
Perinatal	-0.0644465	-0.174974	-0.0789282	-0.020974	0.00205653	-0.187976	0.0406064	0.0937383	0.0452816	-0.0408475	-0.0701872	0.141557	0.0951644	0.0208526	0.061692	0.226369	-0.448437	0.3355	-0.125944
Perinatal	-0.0454673	0.00312866	-0.124616	-0.0554898	0.0632647	-0.027091	0.0215889	0.109718	0.0501687	-0.0328356	0.033621	0.150917	0.140945	0.0773978	0.0536655	0.171676	-0.349196	0.334563	-0.122638
Perinatal	0.0403425	0.0113655	-0.102659	-0.264752	-0.0390803	-0.126165	0.160199	0.134948	0.00545759	-0.0301403	-0.0481467	0.130809	0.15697	0.0699049	-0.00790218	0.19908	-0.385029	0.337249	-0.175476
Perinatal	-0.116635	-0.100592	-0.0805486	0.185686	0.147017	-0.138303	0.0850166	0.0757762	0.0178868	-0.0638689	-0.0235264	0.184419	0.0834912	0.0784242	0.0172053	0.208783	-0.409047	0.340357	-0.116551
Perinatal	0.0231292	-0.0394194	-0.157037	0.0814349	0.0968937	-0.0547366	0.046868	0.0758092	0.00977589	-0.00660561	0.0209178	0.195981	0.154379	0.0782877	0.0430412	0.20154	-0.101313	0.345069	-0.0892673
Perinatal	-0.114993	-0.118374	-0.219536	-0.132272	0.131251	-0.147274	0.0174634	0.107579	0.00506084	-0.0815058	-0.0677792	0.132799	0.0885774	0.0522481	0.0420137	0.223565	-0.116337	0.35192	-0.0668386
Perinatal	-0.00857695	-0.0573092	-0.0970869	-0.0409752	0.107022	-0.0745594	0.0777847	0.100335	0.0488204	0.00843299	-0.0215445	0.177343	0.0939657	0.104502	-0.018754	0.168086	-0.393115	0.344367	-0.0801305
Perinatal	-0.0239999	-0.0821032	-0.123431	0.047968	0.0731902	0.0146087	0.0138914	0.110144	-0.0245895	-0.0318668	0.0144894	0.16851	0.110993	0.103908	-0.0214661	0.270311	-0.424624	0.352097	-0.0741914
Perinatal	-0.18979	-0.0429142	-0.123726	-0.151635	-0.0557208	-0.00372709	0.104382	0.098451	0.0596427	0.0271811	-0.0854116	0.139548	0.0566054	-0.00865378	0.0532697	0.138508	-0.28221	0.360507	-0.130564
Perinatal	-0.0164834	-0.0769784	-0.107573	-0.127089	0.0896991	0.0261032	0.0276831	0.0934463	-0.0254955	-0.0426205	0.0196371	0.170498	0.000823001	0.0553675	-0.00230099	0.164754	-0.425152	0.345766	-0.0290665
Perinatal	-0.224939	-0.103688	-0.169444	-0.0304293	0.0227071	-0.188945	0.0586775	0.106076	-0.0326801	0.0326122	-0.0268447	0.142945	0.0917974	0.044729	0.00306289	0.223812	-0.407568	0.342202	-0.0533514
Perinatal	-0.17019	-0.0386809	-0.0843519	0.0711541	-0.0467345	-0.0972608	0.0728222	0.057084	-0.0465035	-0.10243	-0.0322476	0.102925	0.069337	0.0267728	-0.0239846	0.201913	-0.0689023	0.4029	-0.108834
Perinatal	-0.0256724	-0.00519295	-0.112925	-0.00209613	0.10578	-0.0515396	0.0239707	0.0975952	-0.012521	-0.0887037	-0.0212881	0.149678	0.155222	0.0563769	0.0242833	0.240225	-0.302844	0.348227	-0.0953893
Perinatal	-0.0539722	-0.0538638	-0.080221	0.0600222	0.0222484	-0.126172	0.0318839	0.106632	-0.106191	-0.00828163	-0.0233047	0.118987	0.143019	0.0546457	0.0829637	0.293496	-0.354017	0.339376	-0.143751
Perinatal	-0.205018	-0.134215	-0.171258	0.091418	0.0938019	-0.123326	-0.00044893	0.0733295	-0.0547142	0.016998	-0.0930814	0.146825	0.151001	0.101204	-0.0152065	0.279001	-0.436649	0.361614	-0.12242
Perinatal	0.0497195	-0.019906	-0.16747	-0.175264	-0.0322118	-0.185463	0.0879929	0.09275	-0.0326121	-0.151757	-0.0911672	0.107896	0.197868	0.0557324	0.0450325	0.241548	-0.312787	0.341817	-0.19493
Perinatal	-0.123086	-0.0427244	-0.136505	0.0336864	0.135334	-0.0977872	0.0288595	0.0568544	0.0100999	-0.109777	-0.063915	0.153774	0.128064	0.0275253	0.0627054	0.161843	-0.418455	0.349211	-0.103114
Perinatal	-0.226976	-0.105857	-0.203369	0.0952277	0.0940567	-0.212553	0.0112807	0.123275	0.0402948	-0.0975638	0.0159285	0.0267263	0.025797	0.0846746	-0.0571365	0.281754	-0.389712	0.344797	-0.0732791
Perinatal	-0.1441	-0.0676799	-0.12398	0.0558935	0.025918	-0.0420787	0.0693403	0.0984547	-0.0759499	0.0444511	0.00616222	0.135564	0.0971851	0.0600892	0.0314661	0.150659	-0.447516	0.350845	-0.142117
Perinatal	-0.022256	0.162041	-0.0829053	-0.232119	-0.0888346	-0.108537	0.00551328	0.0685113	0.0213308	-0.0685338	-0.0447439	0.113251	0.224032	0.0207725	-0.0249454	0.158702	-0.421105	0.343841	0.00832347
Perinatal	0.0104751	0.000619287	-0.0874746	0.0507953	0.0160029	-0.0402742	0.0984436	0.0859231	0.014979	0.0195142	-0.0179874	0.174575	0.113446	0.0664576	0.0479373	0.126514	-0.343289	0.343187	-0.060961
Perinatal	-0.234804	-0.0644005	-0.160215	-0.0982692	0.0586662	0.0222295	-0.029068	0.10162	0.0421902	-0.21246	-0.0230583	0.184948	0.16716	0.0465882	-0.00961726	0.193345	-0.399354	0.354824	-0.0419068
Perinatal	-0.0384944	-0.0986432	-0.203482	-0.0581943	0.0418846	-0.0438084	0.0961531	0.144336	0.030452	0.0354744	-0.0315176	0.108885	0.163566	0.036062	0.0466193	0.166616	-0.411132	0.351577	-0.0457576
Perinatal	-0.198162	-0.0468162	-0.103944	-0.146125	0.0495209	-0.047081	0.0358504	0.0955739	0.000924444	0.0582974	-0.0150029	0.155624	0.0983788	0.0852918	0.024505	0.304538	-0.406887	0.340907	-0.0544615
Perinatal	-0.0676738	-0.161901	-0.188333	-0.064975	-0.127261	0.0105951	0.0965568	0.0649342	-0.0096682	-0.10988	-0.0130305	0.164058	0.0449627	0.00990556	0.0190707	0.107721	-0.460281	0.362999	-0.0141562
Perinatal	0.0314479	0.0102815	-0.110883	0.0257608	0.0745075	-0.0426757	0.0436199	0.0694034	0.0478592	-0.0142833	-0.046386	0.194747	0.227857	0.0789902	0.0159511	0.225171	0.153958	0.427988	-0.0890801
Perinatal	-0.0979041	-0.140311	-0.066491	-0.162897	-0.179221	0.0402108	0.142387	0.0467618	0.0126178	-0.0302748	-0.0738717	0.163886	0.183953	0.0119906	0.0167024	0.103568	-0.347077	0.359204	-0.111895
Perinatal	-0.0610496	-0.0297762	-0.102941	-0.0264273	0.0746325	-0.0438838	0.155565	0.104834	0.0192296	0.0776608	0.0223028	0.163703	0.118728	0.0800008	-0.000645958	0.240547	-0.27126	0.347037	-0.0492201
Perinatal	-0.227144	-0.128207	-0.0637528	-0.227037	0.0348638	-0.0635853	0.125314	0.0324811	-0.0873512	0.00343882	-0.0312887	0.152801	0.102819	0.0609483	0.093243	0.17152	-0.456482	0.360475	-0.0997419
Perinatal	-0.0413066	-0.11413	-0.149353	0.048361	0.0438145	-0.0744112	0.0606257	0.140249	0.0411836	-0.0613074	-0.0225625	0.0941393	0.102841	0.0837591	-0.00790318	0.197465	-0.126414	0.383447	-0.0317687
Perinatal	-0.282051	-0.0580078	-0.118063	-0.0672874	0.224904	-0.20903	0.0600224	0.109046	0.0135233	-0.0624221	0.0268853	0.129153	0.0988759	0.0925763	0.0171837	0.144931	-0.343242	0.337764	-0.115727
Perinatal	-0.00803333	-0.122951	-0.112744	-0.046479	-0.0502	-0.0994253	0.0479776	0.106467	0.0288278	0.0608462	-0.0260589	0.187942	0.208936	0.0809219	0.0368937	0.249379	-0.389812	0.34177	-0.0666057
Perinatal	-0.221505	-0.173038	-0.139567	-0.086381	0.0168617	0.021096	0.126793	0.0947192	0.0311628	-0.291104	-0.032473	0.148724	0.145959	0.116717	0.0641134	0.00788101	-0.038056	0.404012	-0.060557
Perinatal	-0.265096	-0.0605976	-0.0182388	-0.153428	0.137467	-0.110232	-0.0206461	0.0423339	-0.055362	0.0454917	0.0537896	0.0906395	0.0837467	0.101677	-0.0320953	0.210351	-0.364086	0.322207	-0.103617
Perinatal	0.0749566	0.0101926	-0.138287	0.0928632	0.0255177	-0.000404036	-0.0196297	0.080862	0.0254236	0.147462	0.0300528	0.166811	0.0993477	0.102407	0.055637	0.186986	0.0218855	0.399818	-0.0805801
Perinatal	-0.138628	-0.120973	-0.109292	-0.183407	-0.13947	0.00576681	0.0030826	0.055011	0.0642449	0.1157	-0.0303422	0.147855	0.147035	0.00205193	-0.0476376	0.188896	-0.00476009	0.390688	-0.0855997
Perinatal	-0.160455	-0.0741936	-0.044002	0.100391	0.0815517	0.00342412	0.103	0.109576	0.0236198	0.0728967	-0.00905117	0.144908	0.12836	0.0762643	-0.00222691	0.14883	-0.413398	0.344997	-0.0166606
Perinatal	0.0463514	-0.0559425	-0.11272	0.0894728	0.0413911	-0.0941218	0.0111767	0.107781	0.0023271	0.0393262	0.0333793	0.168325	0.105782	0.112784	-0.0243749	0.212029	-0.196103	0.372292	-0.0458345
Perinatal	-0.0560299	-0.121231	-0.129069	-0.0230488	0.18616	-0.129032	-0.14741	0.0440813	0.00527624	-0.0331991	0.00473258	0.0936197	-0.0235258	0.061557	0.0178683	0.175045	-0.434064	0.336278	-0.0800152
Perinatal	-0.00952241	-0.0877376	-0.154744	-0.0250588	0.169945	-0.0788278	0.0222069	0.0856057	0.00672412	0.0438935	0.0340152	0.121585	0.11419	0.0745005	0.00701552	0.275648	-0.359832	0.328256	-0.0530941
Perinatal	0.0642229	-0.101011	-0.0942903	-0.0907011	0.0135795	-0.105008	-0.003395	0.057623	0.00399471	-0.00221956	-0.0111264	0.170935	-0.0163613	0.0650617	0.0463016	0.135322	-0.332263	0.356717	-0.101237
Perinatal	-0.0182043	-0.0684985	-0.0969677	-0.0540321	-0.0315372	-0.0779467	0.0539443	0.0955084	0.000719567	-0.0131711	0.0258393	0.158573	0.0495906	0.082724	-0.0294734	0.236625	-0.332788	0.352679	-0.0544548
Perinatal	-0.154422	-0.00462895	-0.0898632	-0.149136	0.0915907	-0.0267366	-0.0263159	0.058889	0.0142989	0.0149398	-0.0170803	0.199654	0.185228	0.07374	0.0433888	0.18533	-0.335208	0.34083	-0.0462444
Perinatal	-0.194069	-0.0719131	-0.087072	-0.177233	0.0138119	-0.109621	0.104767	0.0880788	0.0179196	0.0322876	-0.00162347	0.131449	0.128536	0.0823848	-0.0343658	0.0860648	-0.380054	0.352164	-0.0943334
Perinatal	0.0177743	-0.0739156	-0.0996844	-0.114774	0.0748452	-0.111145	-0.0191582	0.105011	-0.0285772	-0.0545511	-0.0977921	0.152134	0.164271	0.0545876	-0.0158313	0.130522	-0.367555	0.357901	-0.172717
Perinatal	-0.191294	-0.0912374	-0.187259	-0.0791764	0.124294	-0.0653348	-0.00295054	0.0185771	-0.0934312	0.0563246	-0.0304165	0.154693	0.153884	0.0517027	-0.0179346	0.180892	-0.421088	0.358366	-0.0951487
Perinatal	0.0124266	-0.027059	-0.0812395	-0.00884184	0.091205	0.0644422	0.0654946	0.10047	0.0230519	-0.0365473	-0.00811537	0.148259	0.110342	0.0723749	0.0934049	0.102805	-0.311567	0.36121	-0.0648792
Perinatal	-0.0387243	0.0448708	-0.0728798	-0.189839	0.0293137	-0.0422174	0.0602845	0.0972101	0.0284228	-0.00803199	0.00402942	0.162282	0.157905	0.105198	0.0677554	0.186921	-0.346339	0.354599	-0.0966811
Perinatal	-0.0269622	-0.0468645	-0.106929	-0.135427	0.0784701	0.0845591	-0.0196243	0.088951	0.00607601	0.0595919	-0.00344663	0.150364	0.0917149	0.0695244	-0.0451124	0.162186	-0.259508	0.359742	-0.107162
Perinatal	0.0170781	0.0206953	-0.00665377	-0.0436609	0.0759856	-0.127428	-0.0283621	0.0868766	0.0807984	-0.00604352	-0.0115808	0.175589	0.0836664	0.0614224	0.0527995	0.149829	-0.00543946	0.401342	-0.113046
Perinatal	-0.0164943	-0.066964	-0.0961548	-0.164274	0.00367211	-0.189217	0.00644787	0.0457425	-0.0355737	-0.0482301	0.0143258	0.172659	0.189773	0.0728853	0.00132197	0.109898	-0.387544	0.335818	-0.203484
Perinatal	-0.053746	-0.0152566	-0.0137974	-0.150526	0.0869861	-0.110696	-0.0790167	0.0400786	-0.0233139	0.00435021	0.0229611	0.114239	0.0557955	0.0608414	0.080065	0.218773	-0.203072	0.377978	-0.0599388
Perinatal	-0.201722	0.0342691	-0.0837469	-0.0193725	-0.107085	-0.111495	-0.0290566	0.059645	0.022777	-0.0106462	-0.0990295	0.204854	0.0767073	0.113214	-0.111148	0.276663	-0.310644	0.358782	-0.0602258
Perinatal	0.035551	0.00979926	-0.0741578	-0.0869169	0.0710246	-0.0657303	0.0431018	0.11394	0.013138	0.0549709	-0.0355268	0.173965	0.156298	0.103207	0.0469598	0.195024	-0.277947	0.356393	-0.0813643
Perinatal	-0.0622639	-0.0189506	-0.111897	-0.111006	0.0564615	-0.0422302	-0.0254133	0.0523967	0.0155814	0.110846	0.0325637	0.133012	0.0980665	0.0741967	0.0317202	0.00517148	-0.327543	0.346757	-0.0785161
Perinatal	-0.103092	0.0126747	-0.0198174	-0.0600341	0.0551265	0.0468434	0.0075466	0.042188	0.0196958	0.111426	0.0372563	0.19131	0.110418	0.0855571	-0.0977542	0.136107	-0.219949	0.371588	-0.135018
Perinatal	0.0335785	-0.0207922	-0.110534	-0.235767	0.0911071	-0.0113966	0.0601934	0.117107	0.0179838	0.0326267	-0.0145556	0.183803	0.00819098	0.110396	0.00670257	0.245466	-0.0300276	0.348463	-0.085148
Perinatal	0.00925776	-0.0170173	-0.165856	0.0586343	0.0569868	0.0990356	-0.0560165	0.0847993	-0.0211933	-0.190566	-0.0294121	0.182982	0.113874	0.0913558	0.00256207	0.0700768	-0.388453	0.354326	-0.108663
Perinatal	-0.0254256	-0.00208383	-0.0225651	-0.0300702	0.207286	-0.0276953	0.0842545	0.134531	0.0487669	-0.0231856	0.00324544	0.162391	0.128771	0.14107	-0.0010554	0.0406545	-0.210551	0.366477	-0.0480149
Perinatal	0.0133864	-0.0748161	-0.0815819	-0.0246602	0.121918	-0.101923	0.0116979	0.0132679	-0.0740084	0.0975868	-0.0590572	0.138875	-0.0403881	0.0560229	0.028575	0.0702832	-0.383633	0.349015	-0.0706552
Perinatal	0.0482668	-0.137335	-0.0753565	-0.0149945	0.278757	-0.062906	-0.0177265	0.0926274	0.0313162	-0.0218946	-0.0806683	0.137908	0.149487	0.0659264	-0.0105691	0.185085	-0.453734	0.360392	-0.159873
Perinatal	0.00343704	-0.121208	-0.106458	0.0179749	0.0397557	-0.0482162	-0.0647863	0.0350648	0.00860497	0.01378	-0.0598914	0.130532	0.0835349	0.0481624	0.0219418	0.0796924	-0.332434	0.346225	-0.143747
Perinatal	0.00874626	-0.0162044	-0.054535	-0.0447782	0.092223	0.0354852	0.0865136	0.0870672	0.0161622	0.010051	-0.0269204	0.149375	0.177502	0.117557	-0.018087	0.209019	-0.354463	0.344997	-0.0682592
Perinatal	0.0504422	-0.114446	-0.125909	-0.124179	0.0545219	-0.0993511	-0.0386333	0.0944944	0.00406378	0.0497728	-0.0128952	0.186157	0.0226634	0.0890226	-0.0467227	0.255843	-0.178816	0.346784	-0.0124024
Perinatal	-0.0149765	-0.103998	-0.140441	-0.0468244	-0.075336	-0.0957587	-0.0279222	0.0651104	0.0159074	-0.130804	-0.108172	0.184599	0.0548323	0.0234815	0.065329	0.166381	-0.273627	0.356931	-0.0409149
Perinatal	-0.0387053	-0.0499342	-0.0779143	-0.0345971	0.312114	-0.0626641	-0.0889216	0.0789108	0.00850461	0.0140139	-0.0557861	0.123191	0.103771	0.08807	-0.00113637	0.23832	-0.36495	0.353434	-0.0915034
Perinatal	-0.0167217	-0.103789	-0.0960454	-0.0404392	0.0567707	-0.174585	0.00109897	0.062028	-0.0243358	0.0413205	-0.022009	0.175877	0.0888009	0.101493	-0.0560168	0.159551	-0.393575	0.348788	-0.0994618
Perinatal	0.0569334	0.0788892	-0.105271	-0.165713	0.0309776	0.0224514	0.0485967	0.111922	0.0535906	-0.00743535	-0.0585288	0.179312	0.152891	0.078073	-0.0111336	0.240899	-0.299094	0.330164	-0.0200129
Perinatal	0.0181084	-0.0516468	-0.108156	-0.0301105	0.101031	-0.0109539	0.0245978	0.0929977	0.0431409	-0.013385	-0.0241445	0.174389	0.0848308	0.117391	0.0109701	0.255392	0.16403	0.452718	-0.0167039
Perinatal	0.0808663	-0.04933	-0.118586	0.0644128	0.0407348	0.0610962	0.00865548	0.0478233	0.021859	-0.0930297	-0.0103227	0.165761	0.070019	0.118986	-0.0395325	0.143133	-0.265745	0.355144	-0.0583727
Perinatal	-0.238536	-0.120625	-0.162436	-0.120899	0.159411	0.00693729	0.120996	0.148936	0.0298802	-0.0652256	0.0615137	0.124381	0.157176	0.088754	0.149183	0.224649	-0.11356	0.383437	-0.122
Perinatal	0.0637022	-0.0589967	0.0281085	-0.114967	0.0168644	0.153454	0.0562407	0.0252114	0.00649627	-0.0622946	0.0228287	0.132755	0.163251	0.0458657	-0.0156735	0.331041	-0.430461	0.360665	-0.139999
Perinatal	0.0596368	-0.0554008	-0.0591194	-0.0387802	-0.0708012	0.0100005	0.0908096	0.0680015	0.0583691	-0.143365	-0.0653604	0.137205	0.166638	0.0419679	-0.0241011	0.391536	0.0892291	0.4231	-0.0908587
Perinatal	0.0775949	-0.106904	-0.169787	-0.111012	0.036264	0.0806724	0.05882	0.0694707	0.077245	-0.00224435	-0.0210303	0.18383	0.12019	0.0658083	-0.0739385	0.173725	-0.240169	0.366372	-0.183547
Perinatal	-0.0561454	-0.0595178	-0.231801	-0.0905128	0.0634284	-0.0622208	0.035276	0.0552651	0.00325616	-0.0125006	-0.0921315	0.153234	0.117747	0.0538653	-0.0834378	0.28699	-0.424489	0.350454	-0.123976
Perinatal	0.019479	-0.0945921	-0.172926	-0.11935	-0.174572	-0.0281298	0.0275411	-0.0159953	-0.0810066	-0.0591803	-0.0944114	0.125752	0.069834	0.0543651	-0.112423	0.171199	-0.0797727	0.393024	-0.105152
Perinatal	-0.00535098	-0.0380645	-0.198033	-0.116263	0.191275	-0.16197	0.0304117	0.0883134	-0.0662272	-0.105349	-0.0743518	0.11705	0.204973	0.0794786	-0.0674466	0.298274	-0.0112005	0.402233	-0.135665
Perinatal	-0.23376	0.0304264	-0.16021	-0.26914	0.0765393	0.0229946	0.135665	0.131506	0.0235634	-0.0163036	0.0171846	0.114249	0.0109775	0.090858	0.112883	0.189217	-0.172483	0.385344	-0.0213244
Perinatal	-0.184455	-0.0447663	-0.129186	-0.0733799	0.112581	0.0378237	0.081693	0.111532	0.00414284	0.0419215	-0.0234768	0.0963113	0.0757019	0.0873966	0.0328756	0.228324	-0.0581824	0.34555	-0.0517736
Perinatal	-0.0839063	-0.0176837	-0.164223	-0.104624	0.0278287	-0.0127103	0.0507268	0.115114	0.0695526	0.0744742	-0.01566	0.145752	0.0950252	0.0835855	-0.0570865	0.251946	-0.377263	0.344813	0.0275008
Perinatal	-0.0814458	-0.121769	-0.147122	-0.160417	0.0735491	-0.0113177	0.0188105	0.138297	-0.0276157	0.012865	-0.0204103	0.0963938	0.0685015	0.125327	-0.00836541	0.159206	-0.40938	0.346693	-0.0883749
Perinatal	-0.0465037	-0.0400143	-0.0957793	-0.0514257	-0.224087	0.029547	0.0617289	0.0963725	-0.000875034	-0.0558033	-0.106788	0.0745864	0.107171	0.0707212	-0.0180945	0.163852	-0.38026	0.350756	-0.0437909
Perinatal	-0.160452	-0.0545202	-0.231494	-0.00740168	0.0513958	0.0751476	-0.0484002	0.0982871	-0.000337641	0.0900251	-0.0277558	0.131935	0.0667868	0.0680182	-0.0379639	0.14378	-0.361804	0.354763	-0.025318
Perinatal	-0.179598	0.0075319	-0.212328	-0.0993994	0.0683264	-0.0376684	0.0177029	0.0911981	0.0224984	-0.0362862	-0.0618506	0.127146	0.0599291	0.0560657	0.0145573	0.262414	-0.374615	0.348794	-0.0733213
Perinatal	-0.289219	-0.0316442	-0.0983146	-0.165902	0.0529144	-0.082802	0.00906417	0.100778	0.0649306	-0.0251811	-0.0460192	0.159411	0.0885717	0.075432	-0.053404	0.217926	-0.147393	0.381909	-0.0431101
Perinatal	-0.026073	0.0235	-0.150976	-0.330662	0.0891282	-0.0920848	0.0786691	0.109138	-0.0199546	0.0343197	-0.0242173	0.144386	0.138548	0.134271	-0.0487788	0.146436	-0.458877	0.356459	-0.0950748
Perinatal	0.0371851	-0.115864	-0.217735	0.00612246	0.0353886	0.0639266	-0.0187518	0.0697076	-0.0356106	0.0716303	-0.0511087	0.15942	0.098287	0.0810965	-0.0811343	0.141485	-0.405933	0.336841	-0.104768
Perinatal	-0.0296038	-0.1084	-0.144299	-0.253181	0.0304335	-0.197554	0.101861	0.102617	0.003511	-0.00135779	-0.0343593	0.0979051	0.114397	0.0543773	-0.0133597	0.138612	-0.453665	0.36963	-0.0228235
Perinatal	-0.0316733	-0.0724954	-0.139563	-0.221629	0.0149106	-0.115304	-0.0354293	0.0465525	-0.00254183	-0.093922	-0.077696	0.177912	0.0889362	0.0362758	-0.0462561	0.244703	-0.423122	0.344124	-0.09625
Perinatal	-0.199687	-0.0387392	-0.208948	-0.187752	0.148889	-0.00954076	0.0746583	0.110386	0.022752	-0.106595	0.00283071	0.106923	0.107715	0.118821	-0.0287819	0.188042	-0.453728	0.342031	-0.0543075
Postnatal	0.00218848	-0.137005	-0.116876	-0.261003	-0.0906688	0.0609626	0.09534	0.104319	0.0291284	0.00464222	-0.0407807	0.116706	0.126077	0.0362046	0.0241142	0.163358	-0.26943	0.343253	-0.139327
Postnatal	-0.0699483	-0.172951	-0.107458	-0.0853188	0.0948819	-0.0573415	0.0323208	0.0797796	-0.0268107	-0.0640044	-0.027569	0.184012	0.22713	0.0228882	0.00954587	0.125368	-0.406273	0.342039	-0.171811
Postnatal	-0.120877	-0.0366315	-0.103166	-0.146922	0.0539254	-0.071552	0.0782021	0.116814	-0.0673869	-0.027544	-0.00071469	0.141601	0.21038	0.0381617	0.0101123	0.216485	-0.346536	0.341036	-0.0757158
Postnatal	-0.0347149	-0.00260629	-0.121026	-0.119278	0.124255	-0.0718392	0.0863061	0.135138	0.0229018	0.0516907	0.0312084	0.155392	0.0613556	0.072381	0.03319	0.150695	-0.414023	0.354229	-0.0341969
Postnatal	-0.212231	-0.0184734	-0.0178831	-0.0905396	0.0524116	-0.00216273	0.122358	0.135565	0.040559	0.0950768	0.0229972	0.179017	0.106757	0.0710203	0.0296014	0.200687	-0.304632	0.355505	-0.116825
Postnatal	0.0269055	-0.0867133	-0.138054	-0.030262	0.13694	-0.183766	0.0716422	0.111955	-0.00384234	0.017535	-0.0118189	0.150425	0.110881	0.0641398	0.0503444	0.301513	-0.343716	0.347148	-0.0666889
Postnatal	-0.0805374	-0.020738	-0.113035	-0.0137196	0.262939	-0.0782564	0.19491	0.120664	-0.0463212	-0.00869297	-0.0256415	0.182412	0.172342	0.0644579	0.004874	0.25696	-0.33066	0.348479	-0.114378
Postnatal	-0.119986	0.0106801	-0.0391021	-0.0245354	-0.0410329	-0.0282818	0.0189989	0.0855666	0.0166908	-0.0962438	-0.0506139	0.1558	0.126247	0.064112	0.0407621	0.263494	-0.31567	0.356107	-0.109666
Postnatal	-0.116316	-0.0604482	-0.0567363	-0.144468	0.168707	-0.141266	0.073705	0.138299	-0.0472119	-0.0795434	-0.0846258	0.104075	0.18698	0.0708417	0.0142191	0.247761	-0.383245	0.349504	-0.183228
Postnatal	0.0148809	-0.0833142	-0.141038	0.0065921	0.116158	-0.0861914	0.0681819	0.119958	-0.0528075	-0.0227421	0.0435321	0.16742	0.193672	0.055945	0.0394945	0.248771	-0.32949	0.338645	-0.099603
Postnatal	-0.142073	0.000674778	-0.0768369	-0.0298578	0.239935	-0.0231616	0.0881216	0.115141	-0.00253973	0.100214	0.012432	0.152936	0.137647	0.0380589	0.0621577	0.261524	-0.369031	0.342835	-0.129169
Postnatal	-0.0272448	-0.172384	-0.113203	-0.0646077	-0.00779173	-0.242074	0.0366576	0.0396405	-0.0729654	-0.0084427	-0.0527616	0.0997123	0.17664	0.0376249	0.01812	0.215136	-0.39207	0.343805	-0.107798
Postnatal	-0.272498	-0.0532822	-0.123538	-0.0754982	-0.10248	0.00353681	0.0789828	0.111398	-0.0538843	-0.0543158	-0.0884499	0.0851365	0.15957	0.0257441	0.0731471	0.185736	-0.36079	0.359094	0.00524933
Postnatal	-0.131131	-0.0747426	-0.0286175	-0.0136549	-0.0607722	-0.132009	0.121371	0.117023	0.0580579	0.0201077	-0.0593355	0.0999113	0.206258	0.0609357	0.13373	0.172929	-0.304272	0.357582	-0.0332401
Postnatal	-0.219777	0.028819	-0.0441221	0.030836	0.0312306	-0.0601751	0.0452501	0.0919502	-0.0511981	-0.167478	-0.0448008	0.0924415	0.203355	0.0424878	0.0863573	0.237242	-0.0279783	0.402839	-0.0729547
Postnatal	-0.0373491	-0.170392	-0.121653	-0.0819065	0.216749	-0.0565525	-0.0166189	0.102051	-0.0372781	0.0600945	-0.0507259	0.129964	-0.0184653	0.0184059	0.0225149	0.1967	-0.339907	0.340197	0.0238561
Postnatal	0.086622	0.011869	-0.0181845	-0.0873609	0.136631	0.0145596	-0.00675771	0.0943391	0.0465731	-0.0110725	0.00515679	0.148406	0.216096	0.0796003	-0.00516091	0.310898	-0.417917	0.340507	-0.0775577
Postnatal	-0.245869	-0.00604413	-0.111477	0.0838226	0.100224	-0.0622487	-0.0349921	0.0695565	-0.0709838	0.0871907	0.00351813	0.142731	0.106453	0.0381811	-0.0192695	0.263226	0.128785	0.438517	-0.0336478
Postnatal	-0.00970942	-0.0953669	-0.0954821	-0.00276405	-0.0332644	-0.181071	-0.0133648	0.0443909	0.0358502	-0.0185749	-0.0643876	0.134368	0.133635	0.0371669	0.0433581	0.132399	-0.192335	0.360785	-0.134009
Postnatal	-0.16585	0.0114632	-0.0944235	-0.0709215	0.0589104	-0.0218623	-0.0110554	0.100423	0.017899	0.0839164	-0.0335835	0.142042	0.152759	0.0489099	0.00469923	0.202482	-0.0890748	0.384933	-0.103516
Postnatal	-0.0125838	0.0370138	-0.0948312	-0.0180408	0.255928	-0.190224	0.0206967	0.111494	0.034144	-0.0165613	-0.0129947	0.120239	0.158891	0.0730664	0.00901262	0.28443	-0.296409	0.357477	-0.0813033
Postnatal	0.000878588	-0.00951384	-0.136492	-0.0674493	-0.0206493	-0.0399843	0.0141715	0.0457837	0.00831805	-0.16941	-0.0353641	0.142101	0.120179	0.0340829	-0.0460313	0.0213127	-0.413236	0.338953	-0.11429
Postnatal	-0.0840043	-0.00883816	-0.0730488	0.0149363	0.0196002	0.0215379	-0.0269212	0.0854358	0.0361687	0.1223	-0.0142636	0.157644	0.175292	0.100113	-0.00287536	0.225463	-0.36034	0.352327	-0.0770321
Postnatal	-0.0497943	-0.0337394	-0.147599	-0.0895986	0.133979	-0.149357	-0.0468096	0.0965877	-0.0016394	0.0089753	-0.0202246	0.154866	0.126843	0.0773845	0.000535971	0.156361	-0.387182	0.333798	-0.0985925
Postnatal	-0.0410404	0.0479811	-0.136347	0.031907	0.00602124	-0.0635612	0.111059	0.0500391	0.00978484	0.0184232	-0.0438888	0.0937874	0.124405	0.0343701	0.0233051	0.181294	-0.322946	0.35717	-0.0644619
Postnatal	0.0185959	-0.0843048	-0.0380063	-0.162442	0.239241	-0.179595	-0.000531505	0.0321045	0.0508323	0.0764205	-0.0147806	0.12881	0.0599961	0.0872456	-0.0335642	0.178565	-0.264121	0.355222	-0.163529
Postnatal	0.0505903	-0.0777979	-0.177883	-0.194178	0.145057	-0.135801	-0.041879	0.0468861	0.0675759	0.0198356	-0.0380834	0.128059	0.088352	0.0200297	0.0569086	0.153462	-0.342114	0.365371	-0.142747
Postnatal	-0.0172686	-0.052247	-0.127504	-0.0993701	0.103086	-0.145074	0.0469105	0.102544	0.0199673	-0.0404336	-0.0263768	0.080461	0.196504	0.0752646	0.0385527	0.247359	-0.397149	0.340551	-0.0862695
Postnatal	0.00286924	-0.113545	-0.224663	-0.0876657	-0.17528	-0.0843437	-0.0916526	0.0743352	-0.0114536	-0.0237591	-0.0646664	0.143223	0.0728181	0.0867227	-0.0222636	0.21704	-0.303088	0.344528	-0.180849
Postnatal	-0.0405345	0.0287888	-0.154996	-0.0361845	-0.27313	0.0315703	0.00881396	0.104341	0.0444574	-0.0443539	-0.00232471	0.111515	0.0970314	0.0934753	0.0133552	0.225791	-0.194237	0.345888	-0.0281763
Postnatal	-0.270606	-0.13792	-0.206836	-0.116989	-0.065104	-0.138404	0.0414911	0.114295	-0.0197769	-0.102197	-0.090245	0.107059	0.155171	0.0683819	-0.00410236	0.209652	-0.384087	0.337652	-0.0623625
Postnatal	-0.0587206	-0.0356425	-0.206919	-0.257076	-0.0591147	-0.0379235	0.001501	0.0941238	0.0361075	-0.0700558	-0.0800107	0.0780978	0.126451	0.0957741	-0.0620454	0.233821	-0.30313	0.349824	-0.109776
Preconception	0.0860857	-0.0575749	-0.102038	0.0168685	0.121166	-0.0251215	0.0449556	0.0861403	-0.0521657	0.100094	-0.0239209	0.168889	0.0766703	0.0386757	-0.0702352	0.192745	-0.317821	0.34041	-0.129975
Preconception	0.0308656	0.034275	-0.0512701	-0.0844109	0.0808961	-0.0408057	0.0801915	0.0861979	0.00119588	0.0438469	-0.0271372	0.199654	0.164334	0.0458389	0.0474596	0.174419	-0.325204	0.34758	-0.0851565
Preconception	-0.062611	0.0391018	-0.102313	0.0649192	-0.0402711	-0.157809	0.0742844	0.101594	-0.011795	0.0134347	-0.081525	0.109704	0.0764389	0.0818143	0.0760158	0.205283	-0.314395	0.356475	-0.131402
Preconception	-0.00711985	-0.0173111	-0.115905	0.0387932	-0.0354008	-0.0279319	0.158292	0.130463	-0.0402916	0.0523923	-0.028285	0.192924	0.167266	0.0586466	0.0913943	0.075257	-0.410845	0.344091	-0.0581486
Preconception	-0.124184	0.0320068	-0.132601	0.0230732	-0.0670673	-0.16616	0.0601713	0.0623812	0.00941706	0.0125466	-0.099004	0.0844255	0.130201	0.0517168	0.0215782	0.259481	-0.364509	0.342251	-0.191399
Preconception	-0.0231052	-0.0189968	-0.0435286	-0.0218385	0.0461438	-0.020281	0.0714084	0.0767479	0.0143945	0.0519495	-0.00954012	0.11606	0.114923	0.0887543	0.0286691	0.247374	-0.339843	0.349537	-0.103211
Preconception	0.0578939	-0.0242884	-0.0834199	0.0188291	0.121947	-0.146081	0.0195314	0.0736649	-0.0870549	0.00702866	-0.0205025	0.0930423	0.0436839	0.0513025	-0.0151542	0.159677	-0.419459	0.335844	-0.146631
Preconception	0.0226967	-0.0655206	-0.137924	-0.147435	0.0938205	-0.0960836	-0.0740377	0.0494003	0.0509359	-0.0692989	0.000291071	0.160576	0.0670588	0.0721299	0.0232859	0.24186	-0.366288	0.338186	-0.0972159
Preconception	0.0234947	0.0247614	-0.0144485	-0.095654	0.122756	-0.107955	-0.0256699	0.0984924	0.000149035	0.0251779	0.0378816	0.183638	0.144518	0.0511482	0.0264777	0.203706	-0.397416	0.359579	-0.0494746
Preconception	0.0675795	0.0278523	-0.0638057	-0.0771577	0.0139172	-0.028101	0.0361861	0.119978	0.0219336	0.0162261	-0.0223803	0.137236	0.18623	0.105527	-0.0412007	0.132797	-0.275505	0.355617	-0.140848
Preconception	0.0128467	-0.0286377	-0.114076	-0.0536879	-0.0876566	-0.0451289	-0.0450609	0.05834	0.0606197	0.0266498	0.0247134	0.116825	0.103053	0.0584943	-0.00630585	0.153815	-0.402466	0.361362	-0.116457
Preconception	0.0239407	-0.0271979	-0.0452126	0.104214	-0.000482956	-0.158917	0.027375	0.0550592	-0.099514	0.00820407	-0.0582701	0.135164	0.072242	0.0691591	-0.0736242	0.0802796	-0.312351	0.316555	-0.179533
Preconception	0.064793	-0.0141992	-0.0598775	0.0796154	0.0056951	-0.122163	0.0393849	0.091035	0.0127522	0.0339237	-0.0053294	0.132239	0.135339	0.10608	-0.0424983	0.17705	-0.295037	0.346408	-0.0471585
Preconception	-0.0307349	-0.0144175	-0.115358	-0.0211864	0.0589775	-0.0305542	0.0581941	0.0967256	0.0399437	0.0376753	0.0468572	0.178491	0.0907502	0.114294	0.0271826	0.176053	-0.353635	0.342445	-0.0633202
Preconception	0.0650793	-0.130255	-0.0344728	0.0200831	0.00678578	-0.0204016	-0.0604933	-0.0153257	-0.00803596	0.00654608	-0.00771058	0.184266	0.0376806	0.033381	-0.0829837	0.0677147	0.0277129	0.418482	-0.0479937
Preconception	0.00175	-0.00292299	0.017672	-0.0403737	0.0298557	0.0133632	0.0447155	0.0795213	0.0700323	-0.00141774	0.0578164	0.17391	0.121996	0.124635	0.0271676	0.0436994	-0.322226	0.341668	0.00650721
Preconception	-0.0355065	0.0292723	-0.119336	-0.123028	-0.0208086	0.0510262	0.0531751	0.0787386	0.0591607	-0.0436763	-0.0295273	0.144959	0.129893	0.103177	-0.0152826	0.24934	-0.282564	0.345434	-0.0325334
Preconception	0.0276923	-0.169877	-0.0940707	-0.069008	-0.0800882	-0.152559	-0.0124248	0.0194242	0.0201056	0.0114548	-0.0549866	0.111907	0.0738673	0.0698244	-0.0235143	0.236715	-0.453908	0.349618	-0.136802
Preconception	0.0822136	0.031917	-0.0484708	0.0381645	-0.0899393	0.0126571	0.103777	0.0812193	0.0727979	0.036493	-0.0481118	0.186817	0.151347	0.0557298	-0.00638149	0.218992	-0.119531	0.391188	-0.0908492
Preconception	0.00700964	0.022842	-0.103802	-0.0533381	0.0346638	-0.108572	0.08886	0.105133	-0.0706086	-0.0927992	-0.0485662	0.125824	0.218812	0.0569588	-0.0505273	0.212488	-0.344854	0.33666	-0.194555
Prenatal	-0.241071	0.0520506	-0.149565	-0.125732	0.0259534	-0.0762645	0.0828263	0.158843	0.0108534	-0.194735	-0.0366777	0.094619	0.109764	0.104762	-0.0126252	0.157912	-0.392315	0.341003	-0.0904013
Prenatal	-0.0336112	-0.128198	-0.248025	-0.0124818	0.114678	-0.038459	0.0541661	0.102308	0.0139192	-0.0561354	-0.0132017	0.155572	0.0446855	0.0706547	-0.0899999	-0.0108151	-0.395915	0.328703	-0.12242
Prenatal	-0.10472	-0.0926909	-0.0653501	-0.236016	0.0134506	-0.117848	0.0151003	0.0726746	0.0349296	-0.104568	-0.0591794	0.0822905	0.144421	0.0457712	-0.040701	0.241685	-0.44505	0.336983	-0.0649435
Prenatal	-0.0927727	-0.0310951	-0.0534754	-0.111693	0.158333	-0.104215	0.0694219	0.149434	0.000683947	0.027203	-0.0195764	0.170878	0.170487	0.0773836	0.0330268	0.232263	-0.23773	0.341761	-0.0603658
Prenatal	-0.146083	-0.084495	-0.151719	-0.0403992	0.141428	-0.206918	0.0683062	0.0381803	-0.0323261	-0.0710836	-0.0592975	0.159014	0.0774532	0.0580986	0.0100834	0.177559	-0.112522	0.335231	-0.089858
Prenatal	-0.101772	-0.0841555	-0.19799	-0.144993	-0.118916	0.0134685	0.131528	0.13361	-0.0124208	-0.00465117	-0.066246	0.139709	0.122356	0.0905803	0.0259411	0.264319	-0.37316	0.345678	0.00333965
Prenatal	-0.051669	-0.0831247	-0.218816	-0.277482	0.120079	-0.176522	0.160621	0.129608	-0.0776918	-0.144565	-0.0667895	0.176782	0.101715	0.0454272	0.0149912	0.214714	-0.0198218	0.415488	-0.0910105
Prenatal	-0.190655	-0.0844412	-0.144059	-0.236575	0.031946	-0.0103991	0.0739464	0.128534	0.0171666	-0.00150432	-0.0277744	0.146436	0.18585	0.0757665	-0.0587453	0.167731	-0.188975	0.378877	-0.0777117
Prenatal	-0.142975	-0.0718295	-0.137507	-0.119807	0.242102	-0.070289	0.057823	0.131879	-0.0357241	-0.0743943	-8.51e-05	0.131371	0.120744	0.0978039	0.0432453	0.159734	-0.404332	0.338443	-0.120123
Prenatal	-0.00812322	0.038749	-0.0732418	-0.18897	0.113565	-0.0654357	0.048401	0.115042	0.00629211	-0.155258	-0.0595702	0.128876	0.166664	0.0585324	-0.0321878	0.225926	-0.382725	0.34862	-0.0652029
Prenatal	-0.00620318	-0.0213216	-0.0152506	-0.120386	0.0119827	-0.01078	0.0761801	0.121465	0.12456	0.107242	0.0154141	0.137098	0.171166	0.078475	0.045602	0.253931	-0.26959	0.344232	-0.0862924
Prenatal	-0.0488983	0.0217594	-0.144742	-0.0227099	0.2225	-0.0903506	0.0455231	0.088006	0.00345345	-0.144483	-0.0187332	0.0686761	0.11233	0.0563143	0.044642	0.241264	-0.427056	0.344761	-0.128372
Prenatal	-0.0387897	-0.00717988	-0.124585	0.0138153	0.102623	-0.150155	0.0606972	0.113124	0.0298725	-0.0045218	0.00928409	0.147407	0.142515	0.0564533	0.0414864	0.182432	-0.426883	0.335131	-0.0921511
Prenatal	-0.0904994	-0.0934732	-0.139965	-0.251845	0.100003	-0.0859863	0.0339368	0.125325	-0.0460408	-0.0802983	-0.0610139	0.157698	0.0715055	0.049392	0.00151851	0.153644	-0.237432	0.348317	-0.103719
Prenatal	-0.0167888	-0.0783231	-0.173426	-0.0736653	0.054956	-0.000889449	0.108972	0.0839678	0.022763	-0.0394908	-0.0641585	0.129422	0.092757	0.0364181	0.0592704	0.198564	-0.404519	0.348371	-0.094424
Prenatal	-0.0441075	0.0302476	-0.00470272	0.032933	0.305951	-0.206324	0.0897426	0.101847	-0.0626263	-0.0302892	-0.00421025	0.0890058	0.0812758	0.0802621	0.0361454	0.185861	0.099185	0.446471	-0.0596104
Prenatal	-0.179825	-0.0155378	-0.2245	-0.0126531	0.191944	-0.0391485	0.045578	0.10858	-0.0136473	-0.0150328	-0.0410185	0.117734	0.109555	0.108053	0.00101062	0.233829	-0.284071	0.348296	-0.0560855
Prenatal	-0.161346	0.0601588	-0.106405	-0.0266907	0.0575625	-0.0906137	0.0967113	0.124506	-0.0462746	-0.0608506	-0.024936	0.102304	0.0835253	0.0491811	-0.0903192	0.174712	-0.0718954	0.388697	-0.191019
Prenatal	0.0143666	-0.114048	-0.124885	-0.0697051	0.174154	0.0157358	0.129658	0.0942338	-0.0449637	0.00829267	0.0261729	0.123663	0.0964243	0.0761595	0.00595316	0.190466	-0.303396	0.338296	-0.0781037
Prenatal	-0.125986	0.00211409	-0.0962771	-0.201088	0.0481626	-0.0882024	-0.0117342	0.0647047	-0.0672984	-0.0489065	-0.0839554	0.143542	0.121773	0.0261561	0.0333617	0.205573	-0.274306	0.341836	-0.194687
Prenatal	-0.0358607	-0.105533	-0.110914	-0.0128363	0.0799187	-0.123603	0.0725148	0.0686065	-0.000765188	-0.090695	-0.0669106	0.200169	0.0501606	0.0553602	0.0112372	0.0971555	-0.334588	0.347375	-0.0708065
Prenatal	-0.0788513	-0.129236	-0.163818	0.142037	0.0233919	-0.0260423	0.0978536	0.145057	0.0278301	-0.0384493	-0.0196087	0.106765	0.163368	0.0963805	0.0359121	0.167624	-0.377693	0.334568	-0.125829
Prenatal	-0.222237	-0.0862481	-0.175709	-0.0221178	0.0494222	-0.124818	0.0992652	0.0685264	0.0277106	0.0752606	-0.0209513	0.218494	0.131152	0.0519323	0.0412757	0.218436	-0.407243	0.336858	-0.0449688
Prenatal	-0.111043	-0.0361411	-0.140959	-0.154135	-0.12488	-0.148273	0.0924732	0.146763	-0.0117884	-0.0532235	-0.0439753	0.110275	0.0710055	0.0581568	-0.00134147	0.175878	-0.212535	0.363086	-0.165045
Prenatal	-0.191777	-0.0244557	-0.218635	0.0632116	-0.0631019	-0.0141664	0.115671	0.138694	0.0124896	-0.0387469	-0.0862746	0.115273	0.119965	0.0683888	0.0437392	0.246802	-0.436195	0.348734	-0.066915
Prenatal	-0.0176955	0.00748376	-0.10626	0.0122081	0.0649642	-0.0706253	0.105877	0.10499	-0.0683153	-0.0893271	-0.0475351	0.150121	0.145376	0.0622245	0.00157148	0.0579376	-0.433689	0.348248	-0.167672
Prenatal	-0.215372	-0.00713129	-0.112878	0.0318566	0.0683062	-0.0406647	0.124733	0.116541	0.0602758	0.0547363	-0.00979945	0.12404	0.102762	0.07511	0.0633292	0.240818	-0.406708	0.323297	-0.106693
Prenatal	-0.146144	-0.057265	-0.0541956	0.0267505	-0.024982	-0.0834547	0.130625	0.0998525	-0.0686734	0.0187452	-0.0510354	0.164735	0.117816	0.0205079	0.00431373	0.251339	-0.217205	0.348247	-0.176127
Prenatal	-0.273727	-0.098814	-0.19685	-0.00177911	0.0167359	-0.0709285	0.181682	0.0572055	-0.0848657	0.0324055	-0.00241166	0.160288	0.16601	0.0391817	-0.0524492	0.197672	-0.393764	0.353499	-0.0949941
Prenatal	-0.149333	-0.0889873	-0.161563	-0.0814042	0.00283575	-0.205168	0.0679317	0.128405	-0.104458	-0.130522	-0.0628027	0.133902	0.107202	0.0246169	-0.0309666	0.155379	-0.164168	0.372245	-0.182525
Prenatal	-0.0257255	-0.00920059	-0.143092	0.0368145	-0.07078	-0.0965876	0.155679	0.0932422	-0.040248	-0.0738399	-0.0142616	0.141287	0.142786	0.0823929	0.0816647	0.157532	-0.39836	0.341133	-0.0929418
Prenatal	-0.0813288	-0.0639601	-0.119946	-0.0488744	0.0764012	-0.211862	0.00989998	0.122503	-0.0958798	-0.180069	-0.0458483	0.14448	0.150622	0.0581295	0.0180992	0.16168	-0.393976	0.346783	-0.0490298
Prenatal	0.0106797	-0.0390272	-0.140526	0.0241968	-0.0225838	-0.14768	0.114039	0.0649709	-0.0153326	-0.112616	-0.0805866	0.141233	0.112864	0.0408466	0.0908466	0.205363	-0.303851	0.34891	-0.0693842
Prenatal	-0.155509	-0.0270316	-0.122805	-0.249413	0.0538522	-0.039933	0.104651	0.0456097	-0.0987876	-0.0392006	-0.0315297	0.180235	0.0855262	0.0656106	-0.0143445	0.176528	-0.310353	0.350771	-0.096067
Prenatal	-0.0520638	-0.0641642	-0.101523	-0.0490404	0.0770985	-0.0222505	0.119211	0.135105	0.0250406	0.0800724	-0.00293759	0.189765	0.146059	0.0636282	0.031062	0.222314	-0.340565	0.354565	-0.0229838
Prenatal	-0.177791	-0.0532685	-0.145141	-0.0859347	0.00536629	-0.0679341	0.101989	0.0869142	-0.0731094	-0.0110073	-0.0547083	0.16813	0.176348	0.0827704	-0.080318	0.125671	-0.221317	0.365001	-0.0862733
Prenatal	-0.112631	-0.0212322	-0.13417	-0.143442	0.169517	-0.125551	0.119903	0.117705	-0.0332262	-0.113329	-0.0741866	0.126895	0.125959	0.0421776	-0.00627021	0.218797	-0.406381	0.354198	-0.174868
Prenatal	-0.10487	-0.0406927	-0.141398	0.0529833	0.191517	-0.137447	0.00393716	0.154532	0.0228819	0.0698351	-0.00461046	0.1882	0.123253	0.0631324	0.00585234	0.248765	-0.245399	0.355742	-0.0694006
Prenatal	-0.150675	-0.0961992	-0.0925819	0.0263354	0.0663344	-0.113512	-0.000342217	0.0790775	-0.0357988	-0.0210616	-0.0397518	0.104479	0.111456	0.0748273	0.0384104	0.226996	-0.356413	0.339245	-0.135845
Prenatal	-0.00991571	-0.0553013	-0.0945761	-0.0364541	0.0229506	-0.188484	-0.00535608	0.114547	-0.00243649	-0.0981012	-0.0371294	0.112704	0.169664	0.0833338	-0.106573	0.174602	-0.391406	0.349223	-0.0065378
Prenatal	-0.292821	-0.0566987	-0.225679	-0.211406	0.146271	-0.307365	0.0628826	0.0861145	0.00844147	-0.0039736	-0.0495879	0.162515	0.138745	0.0524972	0.030119	0.125132	-0.297371	0.349986	-0.146699
Prenatal	-0.0728795	-0.114006	-0.12724	-0.195682	-0.0134567	-0.0138001	0.0714399	0.11205	-0.00228048	0.0639638	0.00166947	0.102474	0.140123	0.061842	0.0345813	0.309223	-0.295946	0.346077	-0.0648031
Prenatal	-0.0032307	0.00455104	-0.133375	0.0615842	0.123622	-0.069225	0.030514	0.106964	-0.00774615	-0.120895	-0.0254255	0.154157	0.232595	0.0640005	0.0173102	0.171683	-0.362977	0.349597	-0.0805075
Prenatal	-0.0188489	-0.0263329	-0.106834	-0.0868049	0.158485	-0.0342135	0.103189	0.0876161	0.0392341	-0.0867684	-0.0298822	0.184491	0.205261	0.0657351	0.0286395	0.27548	-0.315906	0.344169	-0.113206
Prenatal	-0.329154	-0.0759541	-0.0285347	-0.250323	0.107889	-0.0902325	0.123524	0.084922	-0.0374627	-0.0445817	-0.0984387	0.026891	0.126759	0.0684439	0.101445	0.124155	-0.222244	0.365667	-0.0624685
Prenatal	-0.0430497	-0.0514004	-0.117946	0.135367	0.0596578	-0.108359	0.0437951	0.12203	0.0495055	-0.0108449	-0.00737998	0.164075	0.12008	0.0669309	0.0410086	0.245512	-0.417371	0.337326	-0.100884
Prenatal	-0.066018	-0.0314994	-0.139098	-0.058137	0.0662235	-0.118822	0.0575082	0.0969558	-0.00478518	0.0838255	-0.0455786	0.196488	0.186141	0.0822785	0.0187817	0.146369	-0.378375	0.342275	-0.0766389
Prenatal	-0.0565028	-0.0896482	-0.0799858	-0.147032	0.0876122	-0.0134961	0.109979	0.0733435	0.0350545	-0.128318	-0.0515244	0.146341	0.172786	0.0288821	-0.0503741	0.0879273	-0.408037	0.353737	-0.0426327
Prenatal	-0.119584	-0.124771	-0.090156	0.0720739	0.0962639	-0.0654882	0.139506	0.114866	0.0218057	0.0806178	-0.00105726	0.0891025	0.182923	0.0820131	0.0422985	0.239912	-0.259733	0.355387	-0.0885739
Prenatal	-0.175628	-0.0219827	-0.166577	-0.0131005	0.102481	-0.181458	0.0794671	0.0703791	0.0320035	-0.115473	-0.0242	0.10796	0.137594	0.0670085	-0.030137	0.123086	-0.451475	0.361633	-0.0702017
Prenatal	-0.138159	-0.0093652	-0.178709	-0.0729783	0.0647619	-0.0789044	0.076162	0.106745	-0.0176855	0.0644107	-0.0263596	0.193539	0.0756142	0.0981562	0.0237212	0.20534	-0.275317	0.349688	-0.0521866
Prenatal	-0.072345	-0.100918	-0.148314	-0.218472	0.153124	-0.0825862	0.131223	0.118766	0.0984285	-0.154336	-0.0231303	0.0842628	0.152751	0.0572333	0.0745753	0.20236	-0.435337	0.353701	-0.0558799
Prenatal	0.038755	-0.112341	-0.0812831	-0.0414862	0.0540607	-0.0829943	-0.00989817	0.134567	0.0292181	-0.0323279	0.0418655	0.153634	0.203284	0.0889541	-0.0221786	0.153452	-0.277711	0.341081	-0.00184581
Prenatal	-0.0420677	-0.0822658	-0.144873	-0.0604091	0.0398895	-0.11773	0.0417811	0.138962	-0.0222946	-0.0191443	-0.0280164	0.163752	0.180528	0.0939068	-0.0105547	0.278756	-0.335383	0.337271	-0.0518868
Prenatal	-0.0304943	-0.0328185	-0.164613	-0.214654	0.0309624	-0.0414873	0.0656376	0.106012	0.00953827	-0.0564729	-0.028865	0.131289	0.178425	0.105547	-0.0413526	0.138071	-0.438525	0.35324	-0.0487709
Prenatal	-0.0373522	-0.0516936	-0.101987	0.00113462	0.0864503	-0.162502	0.0558012	0.085006	-0.0381052	0.0249563	-0.0282506	0.142314	0.00290984	0.0847295	-0.0690676	0.0975055	-0.0526038	0.396438	-0.0934579
Prenatal	-0.106686	-0.0946873	-0.0192164	-0.0167461	-0.062162	-0.0362121	0.0310329	0.0884159	0.0258826	-0.104242	-0.0519342	0.157631	0.191846	0.0101411	0.0663987	0.099508	-0.328197	0.349406	-0.0415254
Prenatal	-0.170899	-0.0183083	-0.115189	0.113977	0.115748	-0.0873085	0.132374	0.123166	0.00621888	-0.0343972	0.0219317	0.10778	0.192309	0.101089	0.00455746	0.212833	-0.337981	0.340276	-0.0204021
Prenatal	-0.0771163	-0.158423	-0.101247	-0.106761	0.0516387	-0.163815	-0.00669551	0.0794428	0.0597474	-0.103742	-0.0434201	0.140204	0.18089	0.0719326	0.0179079	0.226256	-0.373001	0.348163	-0.0727628
Prenatal	0.0213369	-0.123292	-0.177778	-0.046921	0.0609636	-0.20802	0.0143136	0.0825647	-0.0389658	-0.0854926	-0.0868767	0.146821	0.0956384	0.0932501	0.025159	0.245046	-0.144	0.382636	-0.146669
Prenatal	-0.245643	-0.0746462	-0.0758909	-0.190673	-0.0245012	0.0556823	0.100772	0.132419	0.0366186	-0.0723455	-0.0341854	0.115448	0.174295	0.058701	0.0386222	0.23325	-0.447677	0.351276	0.0280033
Prenatal	-0.166756	-0.0284358	-0.026175	0.0901679	0.102556	-0.110077	0.0646638	0.106663	-0.0716065	-0.0242915	-0.0145442	0.158549	0.236841	0.0791136	0.061081	0.0864613	-0.224963	0.352737	0.0157534
Prenatal	-0.130919	-0.03821	-0.146667	0.0513273	0.0413269	-0.100358	0.085575	0.102362	0.0183722	0.126726	0.00615493	0.152186	0.0502644	0.0565377	0.00396744	0.266694	-0.420615	0.33638	-0.0611624
Prenatal	-0.16874	-0.018863	-0.108591	-0.0858059	-0.0510756	-0.165151	-0.00586455	0.0382075	0.00716793	-0.0920216	-0.00719303	0.106298	0.106125	0.0867096	0.0593132	0.152227	-0.407343	0.338851	-0.124605
Prenatal	0.0160077	-0.106752	-0.0959861	0.0540361	-0.0140649	-0.114258	0.0633174	0.0940317	-0.111283	0.0140478	-0.012001	0.171807	0.142447	0.102767	0.0534637	0.136603	-0.300413	0.342687	0.0178281
Prenatal	-0.107139	-0.00443297	-0.0555049	-0.0232279	0.00138331	-0.065227	0.0765369	0.108871	0.0364496	-0.0419791	-0.00750846	0.202528	0.0510505	0.0659218	0.0962992	0.24792	-0.229082	0.342096	-0.0673648
Prenatal	0.0467841	-0.122079	-0.0853846	-0.0305231	-0.0409262	-0.198934	-0.05358	-0.00443721	-0.035037	0.0484292	-0.0490224	0.155364	0.0554019	0.0746062	-0.0474193	0.102144	-0.345165	0.342669	0.0182627
Prenatal	-0.194462	-0.0404827	-0.0723985	0.0219641	0.0117264	-0.053253	-0.0035887	0.0754871	0.0813679	-0.0860712	-0.0403282	0.118295	0.059222	0.098656	0.010732	0.0846027	-0.35199	0.349447	-0.123313
Prenatal	-0.0829308	-0.0329183	-0.0389513	-0.190639	0.155124	-0.101578	0.0387885	0.122476	-0.0210246	0.0498747	0.0186793	0.156933	0.110904	0.10514	0.0371964	0.211632	-0.424836	0.334963	-0.0622477
Prenatal	-0.0566475	-0.11442	-0.149824	-0.0640048	-0.0695146	-0.148943	-0.0163897	0.11565	0.00112352	0.105323	0.0252706	0.126976	0.121497	0.0224178	0.0455712	0.233332	-0.418408	0.32646	-0.0652209
Prenatal	0.0535049	0.0259169	-0.0529478	-0.126414	0.0931397	-0.0147121	0.010461	0.0824997	0.0500759	-0.0233343	0.00731303	0.125501	0.0665763	0.046267	0.0282655	0.172945	-0.322756	0.354194	-0.0976094
Prenatal	0.0453851	-0.0294212	-0.0455173	-0.168462	0.131535	-0.157206	-0.0315669	0.103075	-0.0122442	-0.0195556	-0.0550821	0.121944	0.0419814	0.0581807	-0.0318692	0.0587565	-0.364663	0.336457	-0.0752719
Prenatal	0.02224	-0.0318805	-0.0434481	-0.077966	0.134234	-0.0769829	0.0983661	0.106102	0.0439018	0.0025859	-0.00136064	0.141469	0.0619643	0.0593152	0.0490743	0.223894	-0.395516	0.33025	-0.0534896
Prenatal	-0.109369	-0.136843	-0.109966	0.00116258	0.28286	-0.188371	-0.0686119	0.111111	-0.0679031	-0.172862	-0.0720638	0.121142	0.0380857	0.135048	0.0296557	0.150836	-0.361298	0.352017	-0.139423
Prenatal	0.0476672	-0.0318125	-0.0376948	-0.0909103	0.10465	-0.0757479	0.00532632	0.0831081	-0.0741752	0.0890575	0.0248154	0.126031	0.188978	0.0824912	0.090625	0.138839	-0.402842	0.345379	-0.10646
Prenatal	-0.0134783	-0.10087	-0.148549	-0.0671672	0.0333053	-0.0681953	0.0555185	0.070723	-0.0743116	-0.176663	-0.0209261	0.099999	0.0300374	0.0645547	-0.0128025	0.15122	-0.385193	0.348675	-0.18389
Prenatal	-0.00192803	-0.129724	-0.170425	-0.247549	0.0419309	-0.0523803	0.0519124	0.101855	-0.0101924	-0.0375065	-0.0540746	0.1602	0.10523	0.0422301	-0.0954345	0.156554	-0.330114	0.358934	-0.209449
Prenatal	-0.0540976	-0.0911081	-0.192099	-0.295961	0.0887171	-0.203311	0.0677034	0.119625	0.00940935	-0.125119	-0.100323	0.149453	0.129915	0.104707	0.00432594	0.185699	-0.381985	0.35175	-0.0786469
Prenatal	-0.163147	-0.0404869	-0.086061	-0.0025785	0.274296	-0.00265607	0.0187569	0.0893717	0.0597149	-0.0489032	-0.0321487	0.171632	0.117136	0.067403	-0.0114069	0.149716	-0.362316	0.332401	-0.111935
Prenatal	-0.176773	-0.118354	-0.129799	-0.0636993	0.126071	-0.12082	0.100751	0.0685221	-0.0263081	0.00912083	-0.0211521	0.117272	0.105486	0.0901084	-0.0470582	0.223524	-0.332343	0.346262	-0.09887
Prenatal	-0.156726	-0.0883858	-0.0516099	-0.0794828	0.0630471	-0.178346	-0.0441752	0.00566915	0.0293514	0.0463957	0.0228018	0.115137	0.0761205	0.0321546	-0.0991947	0.0867836	-0.381417	0.345262	-0.0730452
Prenatal	-0.0702378	-0.162723	-0.176269	-0.18836	0.135672	-0.109008	0.0548389	0.0880787	0.0167046	-0.0376361	-0.0523923	0.162345	0.0996536	0.0460886	-0.0258631	0.104842	-0.416246	0.354805	-0.136911
Prenatal	0.0472839	-0.0227392	-0.118171	0.0454841	-0.112324	-0.0646356	0.038951	0.114372	0.0368915	0.00803739	-0.0309569	0.162607	0.167913	0.0505735	-0.0389778	0.16789	-0.280978	0.357833	-0.097948
Prenatal	-0.169045	0.0642561	-0.0927206	-0.106201	0.105378	-0.0929783	0.0494912	0.0853119	0.0103721	0.0629022	-0.0197065	0.158483	0.16191	0.0371043	0.00929242	0.117605	-0.378642	0.348252	-0.0458586
Prenatal	0.0745026	-0.0144525	-0.0754133	-0.0768045	0.153173	-0.0597755	0.0841448	0.0949694	0.0186838	0.00730212	-0.0329621	0.104501	0.158993	0.124301	-0.0145955	0.223054	0.147023	0.437531	-0.0436189
Prenatal	-0.176783	-0.071036	-0.128701	-0.274411	0.0213494	-0.143759	0.0564775	0.049723	0.0430815	-0.0404829	-0.0572138	0.127386	0.215498	0.0764002	-0.00893827	0.163194	-0.328065	0.364889	-0.0401811
Prenatal	0.0422103	-0.0369413	-0.0709393	-0.116767	0.0109013	0.0158188	0.0692676	0.107907	-0.0150184	0.0651987	-0.0102946	0.214958	0.135947	0.0559708	0.0344904	0.224972	-0.400811	0.358004	-0.175036
Prenatal	-0.195265	-0.0264552	-0.014445	-0.101044	0.0329506	-0.124892	-0.0710108	0.0759009	-0.00683362	0.129336	0.045347	0.183522	0.0968795	0.0823655	0.039395	0.0971925	-0.408236	0.348656	-0.0869593
Prenatal	-0.0720588	0.00973061	-0.0840196	0.00496088	0.0502164	-0.0722888	0.0945581	0.127276	0.0542861	-0.0107117	-0.0279757	0.167022	0.150779	0.0873764	0.0135475	0.116035	-0.347984	0.343614	-0.109614
Prenatal	-0.0368852	-0.0391301	-0.0934563	0.029604	0.146128	-0.0506174	0.0483096	0.0849701	0.0189313	-0.0474374	0.0190486	0.144935	0.134743	0.0768644	0.0245515	0.233584	-0.280835	0.363271	-0.0604493
Prenatal	-0.190385	-0.107942	-0.123336	-0.0557381	0.0594332	-0.00174122	0.00672882	0.0605275	-0.0304328	-0.195002	-0.0530581	0.169576	0.0523118	0.0433274	-0.0216135	0.0927849	-0.292557	0.354058	-0.108088
Prenatal	-8.84e-05	0.0489241	-0.0745188	-0.00992193	0.0631564	-0.0867713	0.0536941	0.0539665	0.0583502	0.034571	-0.0839478	0.147312	0.07808	0.0644678	-0.039821	0.200823	-0.33037	0.352113	-0.00733095
Prenatal	-0.0158017	0.0975995	-0.0994031	-0.0989759	0.149082	0.0192298	0.0310881	0.0729096	0.0264463	-0.00524195	-0.0550901	0.159794	0.0875258	0.0819451	0.0609477	0.217347	-0.240236	0.363028	-0.0328119
Prenatal	0.0168654	-0.0636955	-0.115254	-0.0262108	0.035639	-0.197432	0.00976076	0.0444602	-0.0629278	0.0311223	-0.0588855	0.0518046	0.086434	0.0652194	-0.0298667	0.177191	-0.332364	0.349036	-0.0835131
Prenatal	0.0130991	-0.0500022	-0.0328068	-0.0960472	0.0753212	-0.0923245	-0.150807	0.0595788	-0.0139744	0.00403577	-0.06404	0.17266	0.110501	0.109368	-0.0249337	0.149698	-0.320728	0.361877	-0.13813
Prenatal	-0.0422243	0.00609573	-0.0778075	-0.112036	0.111848	-0.175624	0.0642047	0.0839008	0.0106685	0.00519906	0.0141904	0.12981	0.0670671	0.0945201	-0.0328873	0.183902	-0.325479	0.359438	-0.0334413
Prenatal	0.0215462	-0.045269	-0.0573867	-0.0336056	-0.00755118	0.0552888	0.0561616	0.0734345	0.0745104	0.0727651	0.00953847	0.138945	0.213539	0.104477	0.0533465	0.178845	-0.308516	0.352275	-0.0812209
Prenatal	-0.132543	-0.0109451	-0.111542	-0.0826499	0.135937	-0.0717577	0.113136	0.119812	0.128771	-0.0282922	-0.0258213	0.184137	0.156002	0.0806366	-0.0691539	0.113252	-0.259421	0.364511	-0.0905896
Prenatal	0.00696489	-0.075363	-0.104851	-0.151095	-0.0698143	-0.0474289	-0.0554024	0.0696214	0.0523635	-0.00935179	-0.0455513	0.127579	0.0397451	0.111507	-0.0860568	0.113859	-0.388232	0.353406	-0.100779
Prenatal	0.0293302	-0.0304557	-0.0821518	-0.27781	0.251213	-0.0518091	0.0341034	0.0994625	-0.000538503	0.0414845	-0.000386388	0.131396	0.0817651	0.125733	0.0108381	0.15308	-0.407369	0.361252	-0.039172
Prenatal	-0.00899491	0.0188637	-0.0807834	0.0406027	0.122907	-0.0723799	0.016778	0.0907268	0.0624771	-0.012877	0.0208152	0.0750053	0.0759505	0.0803949	0.0227583	0.189418	-0.0704057	0.396664	-0.0489174
Prenatal	-0.291243	-0.0323011	-0.064179	0.0749857	0.29657	-0.0871141	-0.00198437	0.111123	-0.0621907	-0.0388721	-0.020424	0.17713	0.0391777	0.0922417	-0.072596	0.139547	-0.354958	0.357579	-0.100924
Prenatal	-0.0408289	-0.0775617	-0.123889	-0.0286227	0.00211175	-0.126198	0.0475577	0.09906	0.0143804	-0.0633744	-0.0604979	0.173651	-0.0334612	0.0925487	-0.00854657	0.0811451	-0.314809	0.344159	-0.00876045
Prenatal	0.0312299	0.0246746	-0.0208526	0.00868152	0.0388926	0.0509014	0.0438069	0.0307915	0.0168254	-0.0069603	-0.0402027	0.19396	0.140585	0.0752246	0.0330119	0.193003	-0.254405	0.365741	-0.0511018
Prenatal	-0.0203999	-0.0929021	-0.00367604	-0.0673022	0.0912394	-0.0460286	0.0284581	0.0461618	-0.000614962	0.0141796	-0.00862603	0.192456	0.164048	0.105126	-0.0239073	0.146172	-0.242526	0.355544	-0.0215226
Prenatal	-0.205489	-0.20532	-0.106089	-0.038985	0.0129051	-0.0753447	0.00252235	-0.0029479	-0.0353304	-0.0448522	-0.0653612	0.118832	0.00894401	0.148436	-0.0909068	0.0713109	-0.340652	0.342591	-0.020545
Prenatal	-0.0593527	-0.0951018	-0.0956474	-0.0787217	0.0836252	-0.097912	-0.0692836	0.0456182	-0.0164154	-0.015132	-0.0554886	0.153829	0.02679	0.0878181	-0.0255879	0.0895397	-0.389945	0.33847	-0.158038
Prenatal	-0.0312826	-0.0757552	-0.0100997	-0.0772528	0.150896	-0.0688666	-0.0549321	0.106368	0.001149	0.0760136	-0.0353388	0.12626	0.0315811	0.0688708	0.00769615	0.174565	-0.377242	0.354827	-0.0785012
Prenatal	-0.00873841	-0.104557	-0.090448	-0.0805664	0.191822	-0.0718881	0.0654678	0.120471	0.0502528	0.0185602	-0.0541776	0.147233	0.176234	0.094779	0.0145919	0.190365	-0.412288	0.352953	-0.0235294
Prenatal	0.000640362	-0.132953	-0.134733	-0.133336	0.213666	-0.0741205	0.0240344	0.0732341	-0.019099	-0.0701415	-0.0513253	0.141261	0.0356015	0.0923527	0.0149561	0.0198572	-0.343387	0.348837	-0.0369852
Prenatal	-0.0297934	-0.13873	-0.130821	-0.332397	0.145459	-0.092726	-0.0034954	0.0967464	-0.0620105	-0.0280597	-0.0514373	0.15715	0.127719	0.0783112	-0.0125246	0.193909	-0.349919	0.352038	-0.0764204
Prenatal	-0.333141	0.077422	-0.0612779	-0.0106159	-0.0323291	-0.00835286	0.0543925	0.0579763	0.0291808	-0.0169885	-0.0703186	0.123523	0.0447024	0.0624263	-0.0924986	0.156928	-0.344482	0.354958	-0.00699692
Prenatal	-0.0361126	-0.0511583	-0.12623	-0.0956568	-0.0813697	-0.199261	-0.038266	0.0448748	-0.0860303	-0.0166291	0.0167628	0.150216	0.0357505	0.0371161	-0.0467033	0.244527	-0.314449	0.359963	-0.0746922
Prenatal	-0.0219748	-0.103644	-0.158801	-0.180371	0.241918	0.0386932	-0.0868494	-0.00394926	0.0120906	-0.0640974	-0.069938	0.113286	0.0537234	0.0637799	-0.0784549	0.0986758	-0.458456	0.368409	-0.0731171
Prenatal	0.00703131	0.00456336	-0.0646082	-0.0705206	0.106663	-0.000755021	0.0185863	0.0973523	0.00186839	0.10236	0.0407416	0.144351	0.100937	0.0940301	-0.0198302	0.153039	-0.332406	0.351804	-0.0891342
Prenatal	-0.0555634	-0.00546027	-0.0974534	-0.154914	0.0303241	-0.146654	-0.116929	0.0430232	-0.0622163	0.0921315	-0.0192284	0.0642139	0.105712	0.0778668	-0.106857	0.100004	-0.215494	0.363069	-0.104465
Prenatal	0.0104755	-0.0391411	-0.0931624	-0.0636511	0.284743	-0.104517	0.0665089	0.0979261	0.0522314	-0.0495094	-0.0298262	0.134567	0.0490174	0.0745422	-0.0640552	0.207557	-0.35703	0.352353	-0.0723032
Prenatal	0.00677978	-0.0651759	-0.0974051	-0.0917092	0.0458368	-0.054398	0.0343025	0.130027	-0.00426718	-0.0553848	-0.033134	0.127002	0.256101	0.0786124	0.0408132	0.266412	-0.423179	0.36017	0.0244954
Prenatal	-0.044438	0.0196995	-0.175082	0.0555385	0.00774003	-0.0737144	0.0585753	0.110122	-0.0247517	0.0131538	-0.0545184	0.0512687	0.108004	0.0770188	-0.0933401	0.257189	-0.329887	0.336634	-0.0477471
Prenatal	-0.105609	-0.0274195	-0.194706	-0.0110389	0.0542187	-0.0833605	0.0233206	0.0864096	0.0208521	0.0931976	-0.080355	0.118385	0.0936127	0.0983351	-0.0725109	0.285328	-0.455915	0.348261	-0.139827
Prenatal	0.0453963	-0.0624233	-0.094942	0.101701	0.153237	-0.135542	0.0211784	0.0925867	-0.108715	-0.135046	-0.0416058	0.173643	0.158085	0.0611597	-0.0241703	0.172123	-0.129055	0.388957	-0.00363782
Prenatal	0.00259467	-0.137942	-0.146576	-0.0584285	0.057021	0.0372847	0.0704024	0.119783	-0.00752865	0.0432796	-0.0260713	0.0561819	0.0810462	0.0619268	-0.0296988	0.23794	-0.234453	0.364703	-0.0261984
Prenatal	-0.251557	0.00477006	-0.119331	-0.0237976	0.103893	0.000759765	0.0118557	0.111305	0.0209818	-0.0476367	-0.0644255	0.0965809	0.0288304	0.0801768	-0.0735444	0.192491	-0.395672	0.351759	-0.0586739
Prenatal	0.0444821	-0.0389987	-0.148473	-0.0638267	0.245305	-0.185551	-0.0210747	0.0817808	-0.0564965	-0.0717803	-0.0771545	0.136382	0.123887	0.00507955	-0.0144576	0.274644	-0.448614	0.344747	-0.0455262
Prenatal	0.031587	0.00126185	-0.0980116	-0.237476	0.252557	-0.230328	0.0627069	0.111937	-0.0225225	-0.00504016	-0.0250615	0.0830692	0.103345	0.11662	-0.00103085	0.155766	-0.30882	0.361041	-0.0423958
Prenatal	0.0324727	-0.128649	-0.194081	-0.241137	-0.0979324	-0.0234052	0.103246	0.141859	0.0372514	-0.0251908	-0.0631706	0.103636	0.116793	0.0961561	0.0276467	0.143748	-0.439168	0.356378	-0.0198545
Prenatal	-0.253801	-0.0934432	-0.174502	-0.0538523	0.0170861	-0.0721023	0.0441895	0.127527	-0.0495755	-0.03069	-0.0465831	0.161099	0.185294	0.0360063	-0.0143098	0.166503	-0.375176	0.352011	-0.035303
Prenatal	-0.0663743	0.0774933	-0.0954745	-0.115728	0.165231	-0.128227	0.0165337	0.127929	0.0069659	0.0671917	-0.0127609	0.158654	0.069023	0.135288	-0.0871733	0.29407	-0.217412	0.356028	0.0258441
Prenatal	-0.116157	-0.00784556	-0.135617	-0.28182	0.0165834	-0.0359055	0.0109639	0.113807	-0.0109469	-0.0637259	-0.0580666	0.134571	0.160737	0.0944611	-0.0155495	0.208936	-0.0468652	0.40134	-0.124622
Prenatal	-0.125822	-0.0696377	-0.123628	-0.254428	0.0528271	-0.0158919	0.0739297	0.124099	0.0597029	-0.0280959	-0.00241616	0.175759	0.0956287	0.123724	-0.00669057	0.181983	-0.213226	0.368487	0.0791906
Prenatal	-0.0769807	-0.199944	-0.0972661	-0.04374	-0.0381164	-0.173984	0.0784454	0.0627433	-0.0416041	0.0860509	-0.0386696	0.109961	0.0962742	0.0330508	-0.0250942	0.158541	-0.414499	0.34161	-0.0566185
Prenatal	0.0124792	-0.114935	-0.242148	-0.136101	-0.0384815	-0.112032	-0.00895128	0.0924672	-0.0936844	0.0039025	-0.0842947	0.180846	0.141527	0.0749503	0.00390385	0.19379	-0.400093	0.329542	-0.107399
Prenatal	-0.0847405	-0.117479	-0.155323	-0.112859	0.00886876	0.0101428	0.0297111	0.084161	-0.00901316	-0.0497553	-0.053203	0.080244	0.15556	0.0789987	-0.0303215	0.16721	-0.317958	0.356902	-0.135031
Prenatal	-0.00305569	-0.0346268	-0.194685	-0.03592	0.0774152	0.0152534	0.0963034	0.0581719	0.0423697	-0.0876305	-0.111404	0.0789199	0.158912	0.0781729	0.0276526	0.236766	-0.316524	0.336859	-0.0725868
Prenatal	0.0543175	-0.0288729	-0.0624356	0.0501651	0.0799468	0.0372606	-0.0254378	0.0618565	0.00799644	-0.0652489	-0.0246265	0.0990612	0.0670842	0.0546391	-0.0289083	0.202746	-0.344002	0.352736	-0.0108744
Prenatal	-0.126405	-0.0569765	-0.123321	-0.0780094	0.0529269	-0.0748678	0.0519	0.104332	-0.0208935	-0.00782964	-0.0150905	0.166022	0.169317	0.097219	0.0135829	0.276756	-0.280935	0.341722	-0.0547224
Prenatal	-0.302694	-0.0742252	-0.179988	-0.117103	0.0833965	-0.0410365	-0.0337459	0.117426	-0.073434	0.00224822	-0.0636958	0.0876049	0.0695316	0.0354643	6.73e-05	0.21807	-0.220723	0.349432	-0.0727707
Prenatal	-0.0169885	-0.0434908	-0.193668	0.0405429	-0.201425	-0.0116991	-0.00386127	0.099653	-0.0518814	0.0150494	-0.0198756	0.100404	0.168378	0.030068	-0.0220975	0.217728	-0.181616	0.368678	-0.0513432
Prenatal	-0.0176754	-0.0437313	-0.157426	-0.106047	-0.0665804	-0.167777	0.0395224	0.0982385	-0.00913991	-0.250035	-0.109202	0.0993646	0.0785856	0.0873545	-0.0195345	0.158838	0.0997512	0.43354	-0.071245
Prenatal	-0.00858961	-0.10565	-0.155491	-0.121402	-0.22937	0.0609226	-0.0350776	0.0848327	-0.027842	0.0586781	-0.0249993	0.132368	0.101457	0.0700543	-0.0931065	0.0882937	-0.3854	0.343336	-0.120716
Prenatal	-0.100175	-0.174412	-0.148237	-0.250064	-0.272856	-0.0640897	-0.00262974	0.0263165	-0.043888	-0.0947487	-0.0825854	0.0909717	0.0947153	0.102728	-0.0167725	0.143513	-0.125369	0.356343	-0.050742
Prenatal	0.0207933	-0.0366275	-0.201269	-0.0592051	0.0245539	-0.0542175	-0.0210324	0.0961112	-0.040887	-0.0475052	-0.00118998	0.0775348	0.0901313	0.0485741	-0.0642806	0.187128	-0.397313	0.331416	-0.12886
Prenatal	-0.187774	-0.0442091	-0.134486	-0.0915074	-0.0681379	-0.0637992	-0.0479139	0.0692312	-0.0279826	-0.000478123	-0.0106306	0.110101	0.108144	0.0786995	-0.0559592	0.263146	-0.208381	0.343597	-0.0529178
Prenatal	-0.0106449	-0.172266	-0.18328	-0.0890698	-0.0937072	-0.0369878	-0.0124557	0.0280457	0.0106706	0.00474872	-0.0391611	0.145486	0.155747	0.0114644	-0.0673427	0.233976	0.151101	0.439239	-0.0258065
Prenatal	0.00243731	-0.0590552	-0.242273	-0.174476	-0.0864086	-0.0686923	-0.0102804	0.0938967	-0.038877	-0.0560633	-0.0501787	0.139917	0.147429	0.0787785	0.0537305	0.274774	-0.426212	0.33723	-0.234138
unknow	-0.137414	-0.0603368	-0.0881324	-0.00174552	0.149501	-0.112162	0.0604151	0.0523508	-0.0178816	-0.16147	-0.0635213	0.142411	0.0749545	0.0283123	-0.0613065	0.220239	-0.343006	0.358112	-0.0908836
unknow	-0.124938	0.0316829	-0.0336363	0.0366955	0.10648	-0.00073537	0.111016	0.109237	0.00341099	0.00792616	-0.00805342	0.15066	0.197678	0.0321535	0.053071	0.200882	-0.255967	0.346574	-0.0727419
unknow	-0.13405	-0.163547	-0.251533	-0.232558	0.0655904	-0.105884	0.0341585	0.110013	0.020942	0.0283812	-0.0315418	0.0977014	-0.00796065	0.0709142	-0.0635648	0.255149	-0.296558	0.352018	-0.0889028
unknow	0.0442558	-0.120829	-0.072894	0.0561751	-0.00494463	0.0439867	0.0589648	0.148401	0.0496937	-0.155102	-0.0802951	0.0923718	0.13207	0.0530499	0.0261535	0.192812	-0.302647	0.350212	-0.173985
unknow	0.0641542	-0.0773186	-0.0795991	-0.0414074	-0.0202425	0.00562944	0.0948877	0.109149	0.0118209	0.057117	-0.0212855	0.099032	0.0871706	0.0752485	0.0330503	0.188011	-0.221577	0.34569	-0.0324746
unknow	-0.0288518	-0.0114994	-0.172501	-0.144828	0.010456	-0.0659017	0.0240964	0.118688	0.00655942	-0.075651	-0.077775	0.122753	0.115022	0.0493563	-0.0492719	0.27298	-0.397754	0.341653	-0.158559
unknow	-0.0804789	-0.18938	-0.144931	-0.0566518	0.06428	0.00262858	0.138767	0.123821	0.00142973	0.0645615	-0.0224087	0.117115	0.155672	0.0318165	0.0363595	0.138088	-0.0368972	0.405511	0.0169197
unknow	0.0591701	0.00429653	-0.106865	-0.0582608	-0.0230759	0.0100659	0.131019	0.0553643	-0.0574961	0.0132689	-0.0272126	0.155657	0.15415	0.0380276	0.0550459	0.245265	-0.303243	0.338158	-0.0714841
unknow	0.145602	0.000250002	-0.0467152	0.0833794	0.0141539	-0.0359626	0.120337	0.0986546	-0.0542983	-0.000295337	0.00206933	0.158832	0.132222	0.0302321	0.0844724	0.225419	-0.0224513	0.343482	0.0488651
unknow	-0.187684	0.0552511	0.0153073	-0.21698	0.010269	-0.0543569	0.040631	0.103838	0.0619319	-0.126719	-0.0345891	0.132104	0.101093	0.0260171	0.0514089	0.207306	-0.330042	0.357388	0.023736
unknow	-0.051316	0.0587853	-0.0612931	-0.055168	0.21571	-0.0581062	0.128705	0.078652	0.046504	-0.0310461	0.000428628	0.158173	0.185579	0.0884387	0.00819225	0.195421	-0.329849	0.355217	-0.115516
unknow	-0.250135	-0.0951949	-0.0293943	-0.121405	0.139021	0.0323436	0.0098051	0.0653691	0.0440838	-0.118444	-0.039032	0.121122	0.152723	0.100951	-0.0600602	0.100993	-0.332885	0.355874	0.0413007
unknow	-0.0461194	-0.0518756	-0.0250243	-0.233193	0.0926507	-0.140106	0.0995138	0.0687399	-0.102791	-0.170436	-0.0261643	0.105729	0.143122	-0.000814739	0.0426212	0.168719	-0.165237	0.346754	-0.0205076
unknow	0.0773522	-0.0176976	-0.0430797	-0.0567303	0.0955159	-0.0115334	0.0788823	0.113359	0.0388717	0.0946558	0.0217099	0.10045	0.19575	0.106015	0.00456957	0.254667	-0.396284	0.328011	-0.0292312
unknow	0.00992714	-0.053004	-0.0761844	-0.100499	0.0831105	-0.18379	-0.0358536	0.087273	0.0501044	-0.00547124	-0.00248209	0.0898328	0.132124	0.0512839	-0.0152099	0.212189	0.139265	0.45038	-0.0548008
unknow	-0.140044	-0.157382	-0.175799	-0.0936358	-0.0950329	0.0160006	-0.0529859	0.0891218	-0.0190556	-0.0941438	0.0563494	0.141836	0.0823465	0.0797994	0.0105232	0.1357	-0.0160948	0.402498	-0.0514011
unknow	-0.0372396	-0.0692954	-0.10476	-0.223833	0.0291758	-0.0617394	0.0480479	0.0505193	0.0598426	0.0483864	0.00834367	0.139781	0.09332	0.0221235	0.0275281	0.225099	-0.373621	0.339352	-0.0102363
unknow	-0.104431	-0.0870958	-0.139098	0.0267376	0.07693	-0.109834	0.009746	0.079909	-0.0573623	0.115148	0.00523821	0.0875895	0.0551524	0.0698014	-0.131326	0.25432	-0.0628759	0.352216	-0.111864
unknow	0.0255233	-0.0691895	-0.0997657	-0.18721	0.286512	-0.107398	0.0255287	0.0674427	-0.0379837	-0.025349	-0.021881	0.164027	0.0675136	0.0766504	-0.0316978	0.0924901	-0.201952	0.370375	-0.0990462
unknow	0.0669303	-0.14756	-0.167115	-0.161108	-0.0402919	-0.0943883	-0.0819069	0.0500938	0.00429235	-0.0426403	-0.0537339	0.168275	0.0298708	0.0363409	0.0154371	0.180533	-0.022972	0.405505	-0.0552381
unknow	-0.103937	-0.0589123	-0.0612913	0.0161467	0.167585	-0.10077	0.0690136	0.11227	0.0355767	0.0870448	-0.0012533	0.122191	0.106918	0.0529008	0.0336418	0.132461	-0.170126	0.370811	-0.0184834
unknow	0.0507033	-0.111663	-0.153986	-0.040889	0.0113181	-0.123429	-0.00833638	0.0646734	0.0262244	-0.000987152	0.00455718	0.128663	0.103981	0.046616	-0.0117985	0.0310097	-0.119985	0.364476	-0.0521914
unknow	-0.114163	-0.0702848	-0.111593	-0.037363	0.0559434	-0.050473	0.0442399	0.110997	0.000899461	-0.0059843	0.00420254	0.175175	0.083372	0.0855656	0.00778125	0.189279	-0.0964419	0.391111	-0.147566
unknow	-0.0376384	-0.0586161	-0.0912712	-0.0252799	0.180194	-0.131762	-0.0162109	0.014545	-0.0250496	0.0705456	0.046454	0.153349	0.120985	0.0598783	2.56e-05	0.0973417	-0.23641	0.361148	-0.0659486
unknow	0.0760342	-0.0299247	-0.0841882	-0.0301016	0.0149081	-0.22355	0.066067	0.123973	0.0899555	0.00666876	-0.0244643	0.138785	0.196263	0.0813033	0.0295385	0.221199	-0.2848	0.350549	-0.0629367
unknow	-0.0887443	0.00340281	-0.136942	-0.142276	0.109615	-0.0290831	0.0429596	0.112867	0.0166382	-0.00146535	-0.0291216	0.153668	0.166087	0.106602	-0.0495544	0.242813	-0.312658	0.355656	-0.0578012
unknow	0.0221992	-0.0488043	-0.236382	0.00783746	-0.0519499	-5.24e-06	-0.105614	0.0842137	0.0944335	-0.00180392	-0.092878	0.0701573	0.092188	0.0932396	-0.0388214	0.139619	-0.431419	0.351491	-0.0361775
unknow	-0.0174152	0.0215665	-0.147208	-0.196473	0.0764956	-0.244645	-0.00561623	0.085776	-0.0614692	-0.12423	-0.000858912	0.182077	0.0944689	0.0535271	-0.00553984	0.161256	-0.356942	0.349155	-0.11628
unknow	-0.0650041	-0.0576593	-0.0882447	-0.163217	0.112686	-0.194669	-0.0387814	0.0716588	-0.0191834	-0.0991227	-0.0314002	0.150737	0.12786	0.0572884	0.0278906	0.178489	-0.0267792	0.413801	-0.0298466
unknow	0.0432576	-0.0937897	-0.14341	-0.0314915	0.0216483	-0.106145	-0.0494706	0.0398761	-0.007318	-0.0375668	-0.0792755	0.154709	0.0432646	0.062072	-0.00508759	0.218768	-0.379147	0.357035	-0.15674
unknow	-0.0456683	0.0593736	-0.136682	-0.168476	-0.0778846	0.0179172	-0.031742	0.0524714	7.77e-05	-0.106763	-0.0259848	0.127929	0.156315	0.0339723	0.0343672	0.0584585	-0.301546	0.362669	-0.0577243
unknow	-0.0831981	-0.0188285	-0.172932	-0.0156817	-0.0105977	-0.186534	-0.0373404	0.0572954	0.0100309	0.0349566	-0.0311758	0.125538	0.132097	0.0422902	0.00623003	0.224725	-0.455009	0.352884	-0.0679933
unknow	-0.0474538	-0.0233992	-0.0658689	-0.0433376	-0.0216808	-0.0415745	0.00481631	0.11347	0.0369777	0.0985483	-0.00189147	0.185729	0.168509	0.090234	-0.0131031	0.175942	-0.257953	0.357895	-0.124209
unknow	0.0375789	0.0883721	-0.0472784	0.0326071	0.0530835	-0.0415993	-0.052559	0.0798032	0.0509195	0.00588809	-0.0269899	0.153753	0.108298	0.105119	-0.0224869	0.0955376	-0.385793	0.346662	-0.0164181
unknow	-0.00510987	-0.0550561	-0.112839	-0.00516855	0.0616516	-0.048744	0.028784	0.0500601	-0.0227466	-0.00774578	-0.103377	0.183541	0.0863351	0.0595299	0.0165998	0.120915	-0.254315	0.370428	-0.0888561
unknow	-0.0198892	-0.0990894	-0.139816	-0.0551968	0.149059	-0.117362	-0.119865	0.075789	0.0248191	-0.0381095	-0.128642	0.138487	0.0917718	0.0405688	-0.0686791	0.131368	-0.230602	0.361895	-0.126269
unknow	-0.0427012	-0.0577211	-0.0883362	-0.0349538	0.096312	-0.0708485	0.0425274	0.044341	0.0128412	0.036061	-0.0174278	0.150976	0.137689	0.101025	-0.0153336	0.150594	-0.338597	0.346632	-0.0584888
unknow	-0.0223624	-0.094611	-0.148938	-0.115862	-0.00291286	-0.0317596	-0.0397995	0.0972008	-0.0135274	-0.0373227	-0.0560378	0.176479	0.173424	0.0895881	-0.0440193	0.18036	-0.21488	0.358865	-0.137649
unknow	-0.00569467	-0.130909	-0.166654	-0.145499	0.0823074	0.0578087	-0.0483786	0.0990345	0.0427863	0.0207011	-0.106215	0.140301	0.0747741	0.0804736	-0.0643388	0.166063	-0.288559	0.360677	0.0230224
unknow	0.01055	-0.0393792	-0.0802239	-0.0431282	0.154074	-0.0441729	-0.051159	0.0503303	0.0351899	0.00556762	0.0190716	0.159437	0.097162	0.0540865	-0.012638	0.12976	-0.167333	0.377911	-0.0416858
unknow	-0.0497772	-0.145781	-0.219972	-0.193468	0.0638873	-0.135933	-0.0614741	0.0175065	0.0292827	0.0665908	0.01135	0.161392	0.00106146	0.0700054	-0.0565715	0.187889	-0.329967	0.352549	-0.0810334
unknow	-0.0542641	0.028541	-0.0931828	-0.168459	0.0430572	-0.0811655	-0.0847177	0.0765102	0.0496405	-0.0492742	-0.00162088	0.11554	0.0262805	0.0655318	-0.0638765	0.138869	-0.239239	0.349742	-0.064084
unknow	-0.0159612	-0.0259857	-0.108072	-0.138218	0.166336	-0.0363307	-0.0531373	0.052523	-0.0108795	0.0709859	-0.0914721	0.161749	0.112057	0.0766119	-0.00759883	0.104473	-0.308597	0.357625	-0.0308808
unknow	0.0105021	-0.0517622	0.0024138	0.0242985	0.155387	-0.114575	0.055944	0.0826611	0.0193847	0.0656585	0.0578804	0.154928	0.117922	0.0428379	-0.0248211	0.184817	-0.269803	0.353286	0.00306977
unknow	-0.0236297	-0.0136239	-0.0665364	-0.0781038	0.128649	-0.0442143	0.0372349	0.0845714	0.00783781	0.0200533	-0.00246923	0.17561	0.101441	0.0755786	-0.00204834	0.155577	-0.18081	0.376109	-0.016431
unknow	-0.0278678	-0.0217339	-0.186275	-0.219736	-0.0417768	-0.0094987	-0.00895139	0.0807096	0.00845179	0.00436181	-0.0888037	0.137607	0.131646	0.033255	-0.0683512	0.197116	-0.266451	0.360734	-0.0644532
unknow	0.00287698	-0.064506	-0.165664	-0.114383	0.0155931	-0.0856349	0.056885	0.0430875	-0.0116663	-0.126965	-0.0862289	0.135297	0.0694369	0.109234	-0.0216178	0.205851	-0.461647	0.363163	-0.105142
unknow	-0.0286913	-0.0887908	-0.071958	-0.0494867	0.0207616	0.0471214	-0.0372359	0.0919064	0.00192864	-0.0329498	-0.0344015	0.0979074	0.0645191	0.101064	-0.0335074	0.196332	-0.361243	0.341594	-0.103912
unknow	-0.178455	0.0332169	0.0900365	-0.05238	-0.0100639	0.131156	0.012223	0.0694098	0.161361	-0.0949125	0.00413425	0.04905	0.11737	0.0762651	-0.0560764	0.264515	-0.388204	0.33151	-0.0685421
unknow	-0.0593009	0.0459713	-0.133139	-0.0515248	0.0476712	-0.0306785	-0.0528959	0.0856777	0.00325713	0.00363575	-0.0462885	0.0899317	0.064254	0.0777302	-0.024932	0.163229	-0.22822	0.353791	-0.0695061
unknow	0.0526614	-0.0840126	-0.12543	-0.0149169	-0.0367187	0.0453809	-0.0495921	0.081179	-0.0474652	0.0140172	-0.0237193	0.132963	0.0530819	0.0177059	0.017767	0.205449	-0.317552	0.353014	-0.0685909

## Sheet: Figure 3E
Symbol	mean_Prenatal	mean_others	FC	p_value	annotation
PPP2CB	0.779748	1.21818	0.640094	0.0365784	Prenatal VS Others
NRCAM	0.426129	0.648528	0.65707	0.0195865	Prenatal VS Others
HNRNPH3	0.477338	0.65787	0.725581	0.0252498	Prenatal VS Others
HSPA8	2.7272	3.90923	0.69763	0.0441687	Prenatal VS Others
CASK	1.06207	1.42559	0.745004	0.0462917	Prenatal VS Others
PARP4	0.245266	0.365922	0.67027	0.0302963	Prenatal VS Others
FABP1	5.54607	7.41529	0.747924	0.0104898	Prenatal VS Others
ATP5PO	12.703	18.6592	0.68079	0.0177157	Prenatal VS Others
FSCN1	0.423952	0.599789	0.706836	0.00247023	Prenatal VS Others
ABHD11	1.15255	2.77395	0.415491	0.0492554	Prenatal VS Others
VAT1	0.66962	0.940518	0.711969	0.00461664	Prenatal VS Others
MARK2	2.02713	2.70487	0.749438	0.00857827	Prenatal VS Others
FUCA2	0.352941	0.506984	0.696159	0.0142636	Prenatal VS Others
COPS3	0.296009	0.402927	0.734647	0.0264192	Prenatal VS Others
RAB6B	1.51017	2.03054	0.743728	0.008606	Prenatal VS Others
GAR1	7.1726	10.0514	0.713592	0.0163927	Prenatal VS Others
SPARC	0.595403	1.18926	0.500651	0.00340984	Prenatal VS Others
ACTN2	0.188872	0.297652	0.634541	0.0149294	Prenatal VS Others
DSG2	0.672181	0.941324	0.71408	0.00227158	Prenatal VS Others
#node1	node2	node1_string_id	node2_string_id	neighborhood_on_chromosome	gene_fusion	phylogenetic_cooccurrence	homology	coexpression	experimentally_determined_interaction	database_annotated	automated_textmining	combined_score
ABHD11	ATP5PO	9606.ENSP00000222800	9606.ENSP00000290299	0	0	0	0	0.049	0.319	0.146	0.073	0.418
ACTN2	DSG2	9606.ENSP00000355537	9606.ENSP00000261590	0	0	0	0	0	0	0	0.602	0.602
ARSA	GALC	9606.ENSP00000216124	9606.ENSP00000261304	0	0	0	0	0	0	0.9	0.859	0.985
ATP2B3	CTNNB1	9606.ENSP00000263519	9606.ENSP00000495360	0.042	0	0	0	0.055	0	0	0.394	0.403
ATP2B3	ITPR1	9606.ENSP00000263519	9606.ENSP00000306253	0	0	0	0	0.082	0.091	0	0.353	0.413
CAPN1	MARK2	9606.ENSP00000431984	9606.ENSP00000385751	0	0	0	0	0.081	0	0	0.762	0.771
CAPN1	CTNNB1	9606.ENSP00000431984	9606.ENSP00000495360	0	0	0	0	0.074	0	0	0.519	0.536
CHD4	EZH2	9606.ENSP00000440542	9606.ENSP00000320147	0	0	0	0	0.062	0.797	0.5	0.937	0.993
CHD4	HSPA8	9606.ENSP00000440542	9606.ENSP00000437125	0	0	0	0	0.082	0.354	0	0.073	0.402
COL4A1	SPARC	9606.ENSP00000364979	9606.ENSP00000231061	0	0	0	0	0.323	0.07	0	0.44	0.617
CTNNB1	PPP2CB	9606.ENSP00000495360	9606.ENSP00000221138	0	0	0	0	0.113	0	0.5	0.171	0.6
CTNNB1	SPARC	9606.ENSP00000495360	9606.ENSP00000231061	0	0	0	0	0.137	0	0	0.475	0.527
CTNNB1	DSG2	9606.ENSP00000495360	9606.ENSP00000261590	0	0	0	0	0.05	0.194	0	0.668	0.724
CTNNB1	EZH2	9606.ENSP00000495360	9606.ENSP00000320147	0	0	0	0	0.064	0.629	0	0.963	0.986
CTNNB1	MACF1	9606.ENSP00000495360	9606.ENSP00000354573	0	0	0	0	0.08	0.091	0	0.356	0.415
CTNNB1	FSCN1	9606.ENSP00000495360	9606.ENSP00000371798	0	0	0	0	0.074	0.087	0	0.846	0.858
CTNNB1	NFE2L2	9606.ENSP00000495360	9606.ENSP00000380252	0	0	0	0	0.106	0	0	0.553	0.584
CTNNB1	TCF4	9606.ENSP00000495360	9606.ENSP00000381382	0	0	0	0	0.052	0.994	0.9	0.993	0.999
CTNNB1	FGFR1	9606.ENSP00000495360	9606.ENSP00000393312	0	0	0	0	0.088	0.777	0	0.762	0.947
CTNNB1	HSPA8	9606.ENSP00000495360	9606.ENSP00000437125	0.042	0	0	0	0.06	0.361	0	0.351	0.577
CTNNB1	TSHR	9606.ENSP00000495360	9606.ENSP00000441235	0	0	0	0	0	0.066	0	0.384	0.4
CTNNB1	UBE3A	9606.ENSP00000495360	9606.ENSP00000497594	0	0	0	0	0.055	0.625	0.9	0.37	0.974
EZH2	FGFR1	9606.ENSP00000320147	9606.ENSP00000393312	0	0	0	0	0.055	0	0	0.473	0.48
EZH2	UBE3A	9606.ENSP00000320147	9606.ENSP00000497594	0	0	0	0	0.081	0.625	0	0.204	0.701
FGFR1	NRCAM	9606.ENSP00000393312	9606.ENSP00000368314	0	0	0	0.552	0.052	0.093	0	0.419	0.456
GABBR2	ITPR1	9606.ENSP00000259455	9606.ENSP00000306253	0	0	0	0	0	0	0	0.432	0.432
HSPA8	UBE3A	9606.ENSP00000437125	9606.ENSP00000497594	0	0	0	0	0.06	0.292	0	0.695	0.779
HSPA8	PQBP1	9606.ENSP00000437125	9606.ENSP00000498362	0	0	0	0	0.06	0.069	0.8	0	0.809
NRCAM	SCN8A	9606.ENSP00000368314	9606.ENSP00000346534	0	0	0	0	0.099	0	0.5	0.691	0.848
