# Supplementary material for: Serum Proteomics Reveals Diagnostic Biomarkers and Molecular Pathways in Cerebral Palsy
Source: Nat Commun. 2025 Nov 21;16:10253. doi: 10.1038/s41467-025-65110-6 (PMC12638935; doi:10.1038/s41467-025-65110-6)
Supplement: Supplementary file 6 — Source Data [file 41467_2025_65110_MOESM6_ESM.zip › Source Data/Source Data_Figure2.xlsx]

## Sheet: Figure 2A
Subtypes	P/LP variants	count
Ataxic	CTNNB1	1
Ataxic	CEP290	2
Ataxic	DNMT3A	1
Dyskinetic	ITPR1	1
Dyskinetic	PCDH12	1
Mixed	CACNA1D	1
Mixed	GALC	2
Mixed	NSD1	1
Mixed	KCNH1	1
Mixed	NFE2L2	1
Mixed	EHMT1	1
Mixed	SLC1A2	1
Mixed	ARSA	2
Mixed	SYNGAP1	1
Mixed	TUBB2B	1
Spastic	PQBP1	1
Spastic	CACNA1A	1
Spastic	LAMP2	1
Spastic	PACS1	1
Spastic	MCM3AP	2
Spastic	HECW2	1
Spastic	SYNGAP1	1
Spastic	SCN8A	1
Spastic	SON	1
Spastic	SPAST	1
Spastic	ATP1A2	1
Spastic	KCNH1	1
Spastic	FGD1	1
Spastic	CEP152	2
Spastic	ASL	2
Spastic	GABBR2	1
Spastic	SPAST	1
Spastic	ATL1	1
Spastic	BSCL2	1
Spastic	PITRM1	2
Spastic	TSHR	1
Spastic	GNAO1	1
Spastic	CACNA1G	1
Spastic	UBE3A	1
Spastic	COL4A1	1
Spastic	TCF4	1
Spastic	ERCC8	1
Spastic	TGM6	1
Spastic	AGTPBP1	2
Spastic	AP4M1	2
Spastic	WDR62	2
Spastic	FRMPD4	1
Spastic	SMARCA4	1
Spastic	THG1L	2
Spastic	MED13L	1
Spastic	SLC6A5	1
Spastic	CHD4	1
Spastic	SGCE	1
Spastic	EZH2	1
Spastic	CAMK2G	1
Spastic	FGFR1	1
Spastic	TSHR	1
Spastic	ATP2B3	1
Spastic	POLA1	1
Spastic	MACF1	1
Spastic	ALS2	1
Spastic	ATP2B3	1
Spastic	CAPN1	1
Spastic	KIDINS220	1
Spastic	PDHA1	1

## Sheet: Figure 2B
pathway	p-value	FDR	source	members_input_overlap
Ion binding	0.000482644	0.00395137	m	POLA1; SLC6A5; GNAO1; TGM6; MACF1; SMARCA4; EHMT1; CHD4; CACNA1A; UBE3A; CACNA1D; CAPN1; PITRM1; DNMT3A; FGD1; CAMK2G; SCN8A; FRMPD4; ATP2B3; ITPR1; AGTPBP1; BSCL2; KCNH1; ARSA; SPAST; THG1L; ATL1; PCDH12; ATP1A2; NSD1; SLC1A2
Calcium signaling pathway - Homo sapiens (human)	0.000195537	0.00632828	KEGG	CACNA1A; CAMK2G; CACNA1D; CACNA1G; ATP2B3; ITPR1
GABAergic synapse - Homo sapiens (human)	0.000280339	0.00649698	KEGG	GNAO1; GABBR2; CACNA1D; CACNA1A
Chromatin organization	0.000384217	0.00649698	Reactome	EHMT1; DNMT3A; CHD4; EZH2; NSD1; SMARCA4
Lysosome - Homo sapiens (human)	0.00110631	0.00649698	KEGG	AP4M1; ARSA; LAMP2; GALC
Muscle contraction	0.00339383	0.011033	Reactome	ATP2B3; ITPR1; SCN8A; ATP1A2
Signaling by WNT	0.00317253	0.011033	Reactome	CTNNB1; GNAO1; ITPR1; SMARCA4; TCF4
postsynapse	0.00828831	0.0234023	c	KCNH1; SYNGAP1; FRMPD4; ATP1A2; GABBR2; ITPR1

## Sheet: Figure 2C
Symbol	mean_HC	mean_non-Genetic CP	mean_Genetic CP	Pvaluekw	FDR
A2M	2490.45	2792.64	2761.2	4.31299e-08	7.39165e-07
A2ML1	3.12237	2.46108	2.3361	2.85822e-08	5.07403e-07
AAK1	0.576503	0.656215	0.647221	0.00145791	0.00683459
AAR2	0.885334	0.884413	0.889487	0.00314556	0.0127182
AARS1	0.312956	0.378156	0.439635	0.00171401	0.0078152
ABCD1	0.545813	0.646593	0.652903	5.67041e-06	5.83443e-05
ABCD3	3.33589	1.32076	1.21536	4.75909e-08	8.09593e-07
ABHD11	1.13777	2.11454	2.38888	0.000723357	0.00374037
ABHD12	0.698689	0.838562	0.791245	1.41555e-05	0.000134053
ABR	0.383536	0.336707	0.415649	2.20772e-05	0.000197747
ACAA2	19.2663	17.4925	17.4792	0.00375126	0.0145937
ACACA	0.52054	0.646829	0.56756	2.58118e-06	2.83938e-05
ACACB	0.423219	0.512601	0.450685	2.75316e-07	3.82399e-06
ACOT9	0.853813	0.794047	0.812085	0.00838397	0.0286615
ACTA2	11.1969	8.85563	8.96484	0.000196737	0.00125741
ACTB	13.6506	11.2317	10.1604	0.000162627	0.00107963
ACTG2	11.5156	9.1638	9.33226	0.00018999	0.00122187
ACTR2	0.772434	1.06113	1.87271	5.86507e-05	0.000465425
ACTR3	1.54349	1.25481	0.706988	1.84525e-05	0.000167722
ACY1	8.423	3.3652	3.72858	0.000202715	0.00127972
ADAMTSL4	0.0636901	0.260688	0.238954	0.000984612	0.00484768
ADAR	1.70993	1.4753	1.45533	0.000566284	0.0030192
ADD2	2.35312	1.76927	2.27356	2.94196e-05	0.000254224
ADGRB3	1.20379	1.44797	1.09531	0.0156535	0.0477258
ADGRL4	20.6217	19.1935	19.4025	0.00904129	0.0305533
ADH1B	6.49385	0.724128	0.961602	4.14972e-42	1.70814e-39
ADSL	38.764	30.7433	30.2123	0.000388951	0.00216927
AFM	55.2202	60.5341	61.3073	0.00920113	0.0309411
AGL	0.483387	0.397337	0.456118	0.0121434	0.0388373
AGMAT	4.20566	3.79669	3.80723	0.000765281	0.00391778
AGO1	0.559641	0.796389	0.841044	2.2382e-07	3.15748e-06
AGPS	0.804248	1.11654	0.991366	4.55192e-05	0.000377577
AGRN	0.251361	0.473956	0.507542	0.000652432	0.00342527
AGT	175	201.523	199.164	0.000237862	0.00143135
AHSG	251.174	300.775	282.924	0.00550776	0.0202235
AK1	0.919794	0.659803	0.613553	6.54258e-05	0.000513715
AKAP13	0.240309	0.202372	0.210592	6.80489e-05	0.000532106
AKR1A1	1.04964	1.40313	1.26253	0.000158519	0.00106236
AKR1B1	54.8353	64.4945	64.9631	0.000739304	0.00380251
AKR7L	6.09162	9.01146	9.32413	0.000272784	0.00158138
ALCAM	1.7977	1.40637	1.43061	0.00258347	0.0108945
ALDH1B1	0.602796	0.920077	0.929005	0.0123124	0.0392244
ALDH6A1	5.5182	4.15052	4.50839	0.000115364	0.000821519
ALDH9A1	18.1386	23.6091	15.3089	0.00130384	0.00622577
ANKS1A	3.66764	1.92527	2.12319	2.16999e-22	2.79116e-20
ANXA2	10.4298	0.734231	1.06766	5.15675e-12	2.39643e-10
ANXA2P2	0.903659	0.448847	0.324212	0.00184834	0.00826933
ANXA7	0.242583	0.640286	0.746401	2.73248e-08	4.92837e-07
AOC1	1.29411	1.04839	0.979117	0.000241783	0.00143994
AOC2	0.396432	0.575067	0.527452	6.14882e-08	1.01254e-06
AP3D1	0.460673	0.651572	0.628496	0.00473728	0.0178187
APCS	44.8565	42.6782	35.7517	0.00163514	0.00751142
APEX1	5.55311	2.87931	2.13344	2.00743e-09	5.04461e-08
APMAP	48.3078	5.43185	7.37518	5.71032e-09	1.25013e-07
APOB	109.378	122.049	124.505	9.94409e-06	9.69503e-05
APOL1	34.0686	37.0898	35.5788	0.011705	0.0376976
AQR	0.417807	0.376511	0.388805	0.000457522	0.00247784
ARFGEF3	0.983507	1.14097	1.25855	0.000383366	0.00214393
ARG1	7.67098	5.4011	3.77865	9.14069e-09	1.82623e-07
ARHGAP17	0.569529	0.692894	0.700452	0.000123841	0.000878844
ARHGEF1	0.711912	0.547062	0.571543	5.36194e-05	0.000434287
ARHGEF10	0.172023	0.687799	0.726059	0.000358069	0.00201892
ARHGEF2	4.24841	3.69122	5.23555	0.013168	0.041564
ARPC1B	1.34621	1.61496	1.98098	0.000231812	0.00141145
ARPC3	0.767899	0.578524	0.526169	1.57259e-05	0.000146866
ART3	1.91282	1.56377	1.91504	0.00417433	0.0158794
ASCC3	0.485124	0.614956	0.694784	0.011157	0.0363309
ASL	12.7811	16.0379	2.65715	0.00686412	0.0243979
ATAD3A	0.603934	0.234984	0.252715	0.000969309	0.00478378
ATAT1	1.98336	2.33134	2.12957	0.00385535	0.0149704
ATP1A1	0.269927	0.357795	0.33201	0.00295332	0.0121074
ATP2A1	0.348268	0.26856	0.307635	0.0114627	0.0371402
ATP5PD	4.7125	6.15286	5.01304	0.000396084	0.00219124
ATP6V0A1	0.647105	0.788377	0.837185	0.00412623	0.015784
ATXN10	3.59392	6.3498	5.15148	1.90279e-18	1.77736e-16
AZGP1	46.7851	41.8862	35.2703	1.6857e-06	2.0221e-05
BAG2	12.5309	15.8699	14.7601	0.00326309	0.0131161
BASP1	2.30511	1.96398	1.73675	0.00313735	0.0127182
BCAR1	0.396524	1.20131	1.05407	4.58552e-21	4.72311e-19
BIN3	14.3994	18.6945	16.4426	4.85616e-07	6.45283e-06
C16orf58	12.443	13.9801	10.0466	2.16131e-05	0.000194968
C1QC	49.8653	56.2116	58.8985	0.0102347	0.0338634
C1RL	10.5296	12.7556	11.7251	6.95519e-06	7.10112e-05
C7	43.9743	47.163	51.1085	0.00286221	0.0118282
CA8	3.93472	5.38525	5.03813	8.13403e-14	4.92104e-12
CADPS	0.528569	0.645254	0.758409	0.00624727	0.022321
CALM3	1.16662	0.830746	0.73824	1.49555e-05	0.000140959
CAMK1D	1.96151	1.60911	1.54227	2.57027e-11	9.79456e-10
CAP1	2.92487	5.01491	5.69247	1.35334e-05	0.000128625
CAPN2	0.678126	0.744126	0.337381	1.31307e-09	3.50127e-08
CAPRIN1	4.76544	6.67302	9.57061	1.29212e-06	1.59929e-05
CAPZA1	1.36691	1.58012	1.7697	0.0071232	0.0252316
CAVIN2	0.242755	0.395035	0.466423	9.01421e-07	1.13758e-05
CBR1	2.33706	1.98691	1.96948	8.11015e-05	0.000615881
CCNK	5.528	3.76816	3.96252	2.87501e-07	3.97788e-06
CCT5	10.2823	14.0294	14.6162	0.000204146	0.00128481
CCT6A	1.38839	2.45646	2.23318	0.000146468	0.00101492
CCT7	0.267742	0.411861	0.478784	6.68939e-07	8.55157e-06
CD5L	15.606	21.7529	23.5678	4.87682e-05	0.000396958
CD93	0.33721	0.355536	0.290802	1.87221e-06	2.18663e-05
CDC42BPA	3.01472	3.44778	3.66684	0.000572715	0.0030456
CDH13	0.556272	0.896789	0.934654	0.000249031	0.00147272
CDK1	1.04474	1.23235	1.41132	1.6312e-06	1.96172e-05
CEACAM1	3.55361	3.01946	2.50994	3.60129e-05	0.000306149
CEACAM6	1.12096	1.22141	1.31524	0.00477644	0.0179051
CELA3A	77.4759	24.5332	36.3164	3.97302e-10	1.16718e-08
CELA3B	1.1049	1.63314	1.29675	0.00282746	0.0117081
CFHR1	23.1042	25.286	23.937	0.0016724	0.00766546
CFL1	18.9825	19.9708	15.7645	0.0109666	0.0357759
CFP	0.473919	0.439568	0.382452	0.00923793	0.0309636
CILP2	0.540766	0.357707	0.439004	1.82329e-06	2.15262e-05
CLIP1	0.737994	0.932405	0.930994	0.000636809	0.00336039
CLPX	71.1557	41.5174	38.0852	5.70515e-15	4.05213e-13
CLTCL1	0.495444	0.882875	0.721859	1.61192e-05	0.000148582
CLU	425.454	454.341	446.339	0.00795348	0.0275097
CMAS	2.18529	1.75448	1.26347	2.12003e-11	8.55482e-10
CMPK1	0.913205	1.28753	1.36882	4.56828e-13	2.47502e-11
CNOT1	0.761322	1.19366	0.922292	0.011479	0.0371402
COL15A1	0.597558	0.252418	0.465317	0.00603276	0.0216674
COL3A1	0.658895	1.04386	0.942296	0.000235572	0.0014226
COL5A2	0.196032	0.270718	0.371737	0.00248913	0.0105621
COL6A1	2.43407	3.00906	2.59062	0.000158993	0.00106236
COL6A3	12.1442	9.74364	9.64834	1.00687e-05	9.80462e-05
COMT	2.98719	2.2115	2.03468	0.014	0.0437449
COPA	0.262457	0.390238	0.271476	8.10345e-08	1.31258e-06
COPB2	0.485294	0.284526	0.221383	0.0104416	0.0344926
COPE	1.07426	1.21524	1.04781	4.57658e-06	4.83366e-05
COPS3	0.291281	0.378322	0.284337	0.00133988	0.00635363
COPS6	3.78459	2.86815	2.93766	1.8552e-06	2.18663e-05
CORO1B	2.02346	1.60323	1.63669	2.15445e-09	5.2675e-08
CPA2	0.828262	0.985048	1.05629	0.00395423	0.0152109
CPA3	1.11188	1.28045	1.26461	5.53441e-05	0.00044456
CPM	3.31986	1.84702	1.19779	4.5526e-12	2.22073e-10
CPN1	24.7436	15.4802	13.495	0.00015882	0.00106236
CPQ	1.10336	1.45356	1.71457	0.00175723	0.00791331
CPSF2	1.61177	1.11482	1.2325	3.11602e-10	9.44259e-09
CPVL	1.92152	2.20029	2.22388	0.00155576	0.00719493
CRP	9.8983	5.09441	5.09965	5.87947e-08	9.7589e-07
CRYL1	2.29921	2.80349	2.29548	4.57737e-05	0.00037854
CRYZ	2.26969	2.75597	3.01188	0.00843072	0.0287648
CSE1L	1.10003	0.941213	0.680999	0.00171646	0.0078152
CSK	0.953794	1.36471	1.58666	3.25316e-07	4.40033e-06
CSN2	8.01314	10.2889	9.65958	3.0261e-11	1.13377e-09
CSNK2A2	1.64524	1.38661	1.43368	0.00023975	0.0014385
CSNK2A3	0.525713	0.737233	0.914852	0.0140077	0.0437449
CSTA	4.89448	4.85043	4.75782	0.000130368	0.000921984
CSTF3	1.11904	1.25448	1.23819	0.00586172	0.0211268
CTBS	0.293058	0.517286	0.423921	5.82015e-05	0.000465044
CTSB	2.86757	2.28996	1.92468	0.000783407	0.00400062
CTSC	1.41612	1.94983	1.36879	0.000556591	0.00297523
CTSH	2.67344	2.35644	2.17836	0.000208266	0.00130029
CUBN	0.257891	0.391289	0.331863	0.000270083	0.00157014
CUL1	1.07901	1.43095	1.09079	4.38463e-05	0.000366424
CUL4B	3.21811	2.78079	3.05346	0.00878271	0.0297773
CUTA	2.0542	3.92788	3.60918	1.92438e-24	2.63424e-22
CYB5R1	2.65698	1.52327	1.51912	9.7349e-13	5.13445e-11
CYB5R2	12.4429	15.537	14.3475	1.58883e-05	0.000147397
CYC1	1.33486	0.881654	1.08234	0.0156877	0.0477593
CYP51A1	1.49637	1.89324	1.8436	0.000408487	0.0022538
CYRIB	0.860304	0.626047	0.690467	0.000175596	0.00114723
DAZAP1	1.61022	2.43535	1.96057	0.000329422	0.00187798
DBH	2.02818	1.55793	1.40323	0.000390017	0.00216934
DBI	4.55191	3.66827	3.62102	3.64726e-08	6.36585e-07
DCD	2.41268	2.94258	2.89175	0.00142306	0.00670175
DDR1	8.91173	4.62467	6.53124	5.24152e-12	2.39643e-10
DDX17	0.348797	0.438317	0.418778	0.00192	0.00855274
DDX3X	1.01595	0.728691	0.42951	4.28676e-05	0.000361837
DDX46	6.44633	7.80921	7.26747	0.0146608	0.0452354
DDX5	4.09786	5.34552	3.30199	4.8726e-05	0.000396958
DDX6	1.29427	0.842573	0.781784	8.19259e-05	0.00061967
DECR1	66.5406	54.852	79.3853	0.0017299	0.00785902
DHRS7B	5.19464	5.77576	6.39641	0.0165258	0.0498683
DHX15	5.82143	5.32847	4.53033	0.00030352	0.00173996
DHX9	0.569903	0.862399	1.1757	2.45969e-06	2.75146e-05
DLG1	0.735075	0.711419	0.93782	0.0133192	0.0418487
DNM1L	1.14404	0.815873	0.7837	0.00224272	0.00969646
DOCK10	0.193614	0.225735	0.235091	0.000110747	0.000794137
DOCK7	2.99941	1.51179	1.83272	0.00202506	0.00894327
DOCK8	0.211538	0.422219	0.332289	0.0057241	0.0208499
DSG2	0.730796	0.830426	0.665286	0.00595254	0.0214166
DUOX1	0.195682	0.467837	0.311163	0.00393485	0.0151646
DUT	1.8524	1.39661	1.7124	0.000249833	0.00147323
DYNC1H1	0.877867	0.900164	1.04573	0.0153478	0.0470026
DYSF	0.549672	0.945079	1.07811	2.48369e-06	2.75883e-05
ECH1	0.898474	0.792203	0.830194	0.00923379	0.0309636
EFTUD2	0.553869	0.789816	0.841815	0.00314443	0.0127182
EHBP1	0.253457	0.316821	0.306332	0.00156008	0.00719873
EHD2	0.442995	0.642952	0.897811	0.00479563	0.0179444
EHD4	1.00145	0.919739	0.660377	0.00102529	0.005012
EIF3L	1.42984	2.23822	3.30185	0.00221145	0.0095814
EIF4A1	2.68642	2.32972	1.93591	2.78465e-05	0.000242425
EIF4G1	0.712328	0.506073	0.464347	1.32787e-07	1.98343e-06
EIF5A	1.72462	2.49671	1.81825	0.00583119	0.0210907
ELF1	2.53621	1.62387	1.71974	2.67961e-21	2.90286e-19
ELOC	34.0945	26.6397	27.8451	0.00014898	0.00102886
ELP1	2.18237	1.53742	1.52609	2.95414e-09	6.89898e-08
EMC1	0.52706	0.431989	0.378617	0.000193885	0.00124304
EMILIN2	0.755276	0.72749	0.589997	0.00578226	0.0209561
ENDOD1	2.18265	1.78416	1.89917	0.00793717	0.0274995
ENO2	7.22238	9.97244	9.80396	0.000898914	0.00447933
ENO3	6.4553	8.84905	8.79906	0.000184228	0.00119227
ENPP7	0.898754	0.7309	0.488223	1.90882e-06	2.22078e-05
EPB42	18.3447	29.0245	33.8854	0.00363899	0.0142649
ETHE1	1.00138	1.13943	0.935653	0.00225423	0.0097258
EXOC3	2.48636	3.10702	3.27452	2.77518e-06	3.02711e-05
EXOSC10	0.176584	0.208212	0.202083	0.00417141	0.0158794
F2	106.772	93.8941	96.5852	2.21938e-05	0.000197782
FAF1	0.662978	0.833537	0.908514	0.000197971	0.00126138
FAM3C	1.77672	1.53337	2.93313	0.00816441	0.0280976
FAM83H	0.365879	0.448921	0.632596	0.00607338	0.0217753
FAP	0.253689	0.498237	0.302956	0.000234161	0.00142154
FBP2	0.422464	0.568391	0.43983	0.0131953	0.0415864
FCGR2A	2.68903	1.13531	0.726481	1.95301e-21	2.2295e-19
FCSK	0.513588	0.547746	0.632908	0.01331	0.0418487
FERMT2	0.484941	0.718158	0.696964	1.64158e-05	0.000150005
FKBP15	0.519122	0.787215	0.779357	2.48358e-08	4.51667e-07
FKBP1A	2.03652	1.70814	1.21123	2.78901e-08	4.99289e-07
FKBP2	2.69	3.14305	3.45222	0.000740917	0.00380251
FLT4	0.649345	0.268564	0.252327	3.58869e-11	1.31933e-09
FMNL1	0.443896	0.527309	0.529477	0.00521562	0.019375
FN1	62.065	128.418	99.986	1.39517e-29	2.21631e-27
FREM2	2.27065	0.494007	0.548314	1.65755e-32	3.10571e-30
FTH1	1.58007	0.618283	0.655595	0.00125168	0.0060186
FUBP3	3.71753	3.56148	3.31808	0.00178751	0.0080146
FUCA1	4.28673	3.75077	1.25458	0.00620814	0.0222197
GALK2	7.4675	13.9998	6.96656	2.12337e-09	5.25658e-08
GALNT2	0.766996	0.564854	0.722395	5.68727e-07	7.48483e-06
GAPVD1	0.484462	0.441718	0.348317	0.00275318	0.0114466
GATM	4.96723	1.68116	1.62388	4.40075e-10	1.27538e-08
GFPT2	0.866609	1.02398	1.00633	0.00139694	0.00659384
GGCT	13.5968	1.79935	3.04454	3.06792e-06	3.30788e-05
GIPC1	2.26545	1.50329	1.01433	3.98159e-14	2.55964e-12
GIT1	1.06093	0.930546	0.923354	1.09133e-07	1.72555e-06
GK	6.84215	8.53095	9.0146	0.00314212	0.0127182
GK3P	7.07593	8.78366	9.27436	0.00429154	0.0162652
GLIPR2	6.45314	3.96417	2.64383	0.00116026	0.00563162
GLO1	9.99443	6.93913	6.36899	1.37093e-08	2.62967e-07
GLS	0.623821	0.517942	0.531877	9.46061e-06	9.2708e-05
GNAI1	0.642519	0.634173	0.845966	0.00934349	0.0312665
GNAI3	0.920872	0.321872	0.303415	5.70992e-07	7.48483e-06
GNE	0.60978	0.729458	0.756886	0.00329314	0.0132111
GNL1	2.2914	2.14005	1.91799	0.00481703	0.0179917
GNPAT	0.372903	0.401654	0.393182	0.00268932	0.0112037
GOLGB1	0.419101	0.383743	0.333082	0.00176122	0.00791394
GOT2	1.08468	1.67287	1.76941	0.00240526	0.0102883
GPD2	4.12822	3.13776	4.05077	0.00349608	0.0138132
GPLD1	11.1835	13.2473	12.5067	0.00028774	0.0016541
GPRC5C	1.45908	0.90184	0.652695	0.000682914	0.00354908
GSN	119.958	138.491	127.187	0.00342206	0.0136221
GSS	2.17699	2.34483	1.84908	0.0150178	0.0461294
GSTA1	0.998016	0.971129	1.64094	0.00529659	0.0196403
GSTA2	0.962004	0.947838	1.58126	0.00670138	0.0238606
GSTM2	1.15939	1.3223	0.983044	0.00905719	0.0305569
GTF3C4	0.374134	0.26695	0.265098	0.000256769	0.0015098
H1-0	115.516	84.8099	75.051	9.63057e-09	1.90563e-07
H3-3A	42.5964	59.9417	66.1791	5.48294e-09	1.21267e-07
HDHD3	6.80855	4.7715	5.12555	0.0156204	0.0476955
HECTD1	0.30371	0.238283	0.183593	7.62861e-15	5.23418e-13
HEXA	0.717511	1.17153	1.2708	1.99197e-08	3.75727e-07
HIBADH	7.67293	9.39599	8.92201	0.0157226	0.0477947
HK1	0.620375	0.923323	1.04803	2.26741e-06	2.58103e-05
HK2	0.703455	0.982365	1.39461	0.000241758	0.00143994
HLA-DRB1	0.38092	0.418352	0.488474	0.000368317	0.00206539
HMGB3	3.77911	5.37844	4.8792	6.15763e-09	1.30694e-07
HMGCS2	3.40632	2.7817	3.14496	0.00763168	0.026802
HNRNPA1	1.15501	1.39918	1.40045	0.00343032	0.0136286
HNRNPA1L2	0.737183	1.07244	1.00411	0.000825092	0.00418091
HNRNPC	1.10402	1.49073	1.01312	0.00781027	0.0272355
HNRNPD	0.863544	1.05777	1.12646	0.000219902	0.00135092
HP	1114.4	1281.33	1251.11	0.00869682	0.0295836
HPR	302.177	350.104	355.43	0.0064684	0.023071
HPRT1	4.87576	2.36013	2.02404	1.15097e-11	4.93063e-10
HPX	1478.37	1683.46	1633.82	4.87678e-06	5.09799e-05
HSP90AA2P	0.977429	1.21954	0.758234	0.0031924	0.012857
HSPA1A	2.92936	2.53273	2.36632	1.37643e-05	0.000130877
HSPA8	10.5651	3.48527	2.81398	1.27733e-09	3.46611e-08
HSPB7	3.52479	4.08547	3.9026	0.00537647	0.0199007
IAH1	0.922465	0.549208	0.61931	3.993e-09	8.92546e-08
ICAM1	2.38972	2.82152	4.06602	0.0154484	0.0472403
ICOSLG	1.6298	1.90674	2.05728	0.0109692	0.0357759
IDH1	0.431093	0.63689	0.59193	9.36812e-06	9.22654e-05
IFIT1	1.76438	1.62363	1.52759	0.00416134	0.0158794
IGF2BP1	27.0557	22.7993	21.7417	2.30738e-08	4.24462e-07
IGF2R	3.17127	2.49889	2.75854	0.00170347	0.00779053
IGFBP6	10.7302	7.96463	8.1596	0.0083075	0.0284473
IGHM	657.095	763.506	837.248	0.00470824	0.0177464
IGHV1-18	142.613	162.42	161.485	0.0107553	0.0352458
IGHV1-24	68.0974	82.8554	78.0439	0.00315416	0.0127279
IGHV1-58	4.84702	6.10359	6.2284	0.000105811	0.000761395
IGHV1-69D	32.0376	40.3848	38.0937	0.00275928	0.0114488
IGHV3-11	34.5512	40.3156	45.2965	7.76646e-05	0.000601153
IGHV3-13	41.2597	48.1087	54.1587	8.0104e-05	0.00061054
IGHV3-15	114.401	127.113	123.113	0.0143864	0.0446565
IGHV3-20	34.5512	40.3122	45.2928	7.8479e-05	0.000605067
IGHV3-21	56.0233	61.8558	68.3569	0.012447	0.0395917
IGHV3-23	99.1305	114.84	115.123	0.000162003	0.00107897
IGHV3-30	72.4922	81.3325	83.3098	0.00153657	0.00712219
IGHV3-30-3	72.4922	81.3316	83.313	0.00152843	0.00711654
IGHV3-30-5	72.4922	81.3325	83.3098	0.00153657	0.00712219
IGHV3-33	67.1631	75.7984	77.8934	0.00107481	0.00524161
IGHV3-43	34.3831	40.0906	45.1322	8.0104e-05	0.00061054
IGHV3-43D	34.3831	40.0906	45.1322	8.0104e-05	0.00061054
IGHV3-48	69.3681	80.7455	90.1629	0.000848046	0.00427764
IGHV3-49	57.8974	68.9894	73.9348	0.00195742	0.00868181
IGHV3-53	86.2109	95.898	100.251	0.00206871	0.00905829
IGHV3-64	13.1739	14.8456	16.7979	0.0120302	0.0385642
IGHV3-64D	28.803	36.1209	38.5851	0.0057666	0.0209561
IGHV3-66	69.6553	79.7397	82.2553	0.000433022	0.00235756
IGHV3-7	191.214	223.293	234.751	1.02751e-07	1.64321e-06
IGHV3-72	84.3229	97.6362	95.4285	0.00017521	0.00114723
IGHV3-73	43.2011	48.0856	47.6901	0.0152124	0.0466574
IGHV3-74	113.945	127.64	138.479	0.000269561	0.00157014
IGHV5-10-1	47.0418	61.2442	65.6545	0.00825309	0.0283554
IGHV5-51	382.963	477.847	477	0.000173989	0.00114399
IGHV6-1	9.92854	17.176	16.068	4.68246e-17	4.0131e-15
IGKV1-12	50.1739	60.4833	63.4374	0.00264751	0.0110743
IGKV1-16	27.5223	36.0653	36.7358	1.08247e-06	1.35527e-05
IGKV1-17	7.83546	13.1755	13.8925	0.000134185	0.000936111
IGKV1-39	50.4064	64.2945	68.3109	0.000153011	0.0010427
IGKV1-6	26.6839	32.6674	33.8322	0.0026089	0.0109574
IGKV1D-12	50.1739	60.4833	63.4374	0.00264751	0.0110743
IGKV1D-16	10.1169	12.3209	12.6504	9.87087e-05	0.000726915
IGKV1D-39	50.4064	64.2945	68.3109	0.000153011	0.0010427
IGLL5	389.926	411.009	429.919	0.00698617	0.0247889
IGLV1-40	45.6443	54.3945	56.1794	0.00392821	0.0151646
IGLV1-44	34.7249	41.6716	41.9799	0.000935077	0.00464828
IGLV1-47	142.65	166.331	170.982	1.57744e-05	0.000147133
IGLV2-18	27.0196	32.5786	34.0715	0.00551281	0.0202235
IGLV3-9	44.8862	54.711	56.4359	0.000677221	0.00352841
IGLV5-45	10.3175	15.2698	16.0693	4.68796e-05	0.000384543
IGLV9-49	16.3216	21.731	23.6045	0.000949009	0.00470617
IKBKG	1.01003	0.964989	0.856949	0.00391208	0.0151367
IL6ST	0.73893	0.673425	0.634912	0.00783302	0.0272355
ILF2	2.61078	4.4722	3.34183	1.23687e-07	1.86272e-06
ILF3	1.03642	1.15926	1.20123	6.15228e-05	0.000484931
ILK	1.1185	0.764144	0.660371	6.1409e-09	1.30694e-07
ILVBL	1.33937	1.66942	1.81272	0.000864536	0.00433955
INPP5K	0.774421	0.967633	0.986418	0.000103729	0.00075167
INTS3	2.01043	1.33173	1.52959	4.64457e-12	2.22073e-10
INTS4	9.09037	11.3864	10.2385	4.59707e-05	0.000378672
ITGA2	2.79454	3.25789	3.34931	0.00219778	0.00954228
ITIH1	203.928	222.161	218.521	0.00335091	0.0134167
ITIH2	163.723	184.663	172.752	0.00142807	0.00670999
ITPR3	0.478319	0.255904	0.239203	0.00718219	0.0253532
KLC1	0.33897	0.478279	0.477131	3.65044e-06	3.87201e-05
KRT1	85.8403	75.7581	69.8356	0.000992148	0.00487313
KRT10	57.1212	69.422	62.863	0.00516203	0.0192106
KRT12	0.371315	0.359704	0.329664	1.83793e-10	5.91675e-09
KRT27	0.168051	0.135465	0.206694	0.0056929	0.020773
KRT35	0.35618	0.67352	0.613126	1.54645e-06	1.89875e-05
KRT7	1.54899	1.30085	1.09403	2.46371e-06	2.75146e-05
KRT71	0.533075	0.57166	0.340455	0.0127677	0.0404868
KRT73	2.05588	1.7411	1.31487	0.000615235	0.00325489
KRT74	0.533075	0.570317	0.340455	0.0121532	0.0388373
KRT77	4.2386	3.87613	4.46532	0.00127433	0.00611321
KRT78	2.5227	1.7927	2.1849	0.000132253	0.000925771
KRT87P	1.42935	1.0715	1.24648	0.00265761	0.0110941
KTN1	1.35747	1.82818	1.80529	2.33128e-09	5.57574e-08
LAMB3	2.36366	1.686	1.77918	2.77364e-06	3.02711e-05
LAMTOR5	9.62442	12.9061	11.4057	0.000102363	0.000745076
LAP3	20.1066	0.941044	2.5798	2.13639e-08	3.96768e-07
LARP4B	2.33701	2.65787	2.41985	2.75072e-05	0.00024083
LCN1	2.45199	2.06554	1.58169	6.03997e-09	1.30694e-07
LCN1P1	1.21519	1.3917	1.09017	0.00131702	0.0062614
LCN2	4.18436	2.01154	3.11003	2.92372e-06	3.16282e-05
LDHB	19.2321	28.4275	27.0766	0.00489979	0.0182677
LEMD2	7.60506	5.2753	7.23231	0.000673323	0.003517
LGALS3	2.96023	3.15548	3.0477	0.0144877	0.0449032
LMAN1	1.03864	1.36175	1.0956	0.0057838	0.0209561
LMNA	3.17333	2.00284	1.83549	0.0118313	0.038045
LOC102724334	0.365137	0.737204	0.514763	8.39434e-08	1.34895e-06
LONP1	1.0636	1.97757	2.84616	5.94461e-11	2.10768e-09
LPCAT4	21.0651	16.708	16.1724	1.23226e-08	2.4108e-07
LRBA	1.35826	0.370322	0.332171	6.14046e-16	4.5129e-14
LRPPRC	2.34881	3.07003	2.20067	0.0147986	0.0455922
LSAMP	1.34538	1.85789	2.11541	0.000514172	0.00277734
LSM1	14.7128	17.1303	16.1684	0.0138982	0.043535
LUC7L	2.20403	4.29249	5.04702	2.26825e-09	5.49607e-08
LUC7L2	4.42944	4.85339	6.1471	0.00585726	0.0211268
LUM	98.7153	113.503	110.427	0.0106534	0.0349677
LYZ	4.17785	5.35389	5.49232	2.16876e-05	0.000195016
MACF1	0.618011	0.615031	0.452674	0.00425253	0.016147
MAN1A1	0.75422	0.851392	0.958145	0.000257737	0.00151118
MAN2B1	1.83453	1.67768	1.64414	0.00411848	0.0157837
MANBA	4.06647	2.23989	1.91804	1.93262e-10	6.11068e-09
MAOB	1.25358	1.17772	1.19018	1.03179e-05	9.95183e-05
MAP1S	0.374381	0.456947	1.28313	3.16562e-05	0.000272965
MAP2K7	15.7539	9.83621	9.35284	3.11459e-09	7.11153e-08
MBD2	1.22202	1.41688	1.67106	0.000155987	0.00105948
MBOAT7	1.54505	1.3282	1.23181	0.00775646	0.0271476
MCM6	2.26414	1.85855	1.5067	1.71953e-05	0.000156627
MCM7	1.0023	0.767072	0.618584	1.6186e-05	0.000148838
MDH1	16.048	13.3113	7.30072	0.00560226	0.020515
MED30	78.3493	98.1936	91.3223	2.2431e-06	2.56107e-05
MEF2D	4.69716	6.01366	5.87781	1.46459e-07	2.16164e-06
MEGF8	0.131136	0.265437	0.280295	0.000235717	0.0014226
MERTK	5.80302	4.18116	5.47201	6.96738e-06	7.10112e-05
METAP2	0.88545	0.918449	0.881385	0.00547015	0.0201388
MGAT2	0.714008	0.903673	0.923429	0.000208502	0.00130029
MGST1	3.5307	2.91356	2.50899	0.000228625	0.00139617
MIA3	8.09067	5.9019	6.1584	6.1184e-07	7.87185e-06
MME	2.28551	0.777579	0.742943	2.56876e-06	2.83938e-05
MMP14	2.56633	2.14802	2.42067	1.60731e-07	2.36451e-06
MMP8	6.74423	9.21131	7.09944	0.00783452	0.0272355
MMRN1	0.251286	0.332401	0.246592	3.50971e-06	3.74279e-05
MNDA	13.4507	14.5617	14.5784	0.00942371	0.0314838
MPHOSPH8	3.05024	3.46816	3.40241	0.0105157	0.0345936
MPI	1.5138	2.47317	2.121	1.45812e-10	4.9257e-09
MPP3	6.78193	6.2749	6.53543	0.000520393	0.00280358
MRPL15	10.4293	9.84892	8.62316	0.00120665	0.0058293
MRPL50	4.11746	5.11634	4.9906	2.70935e-05	0.000238341
MRPS25	0.711176	0.442038	0.377393	1.12513e-07	1.74853e-06
MRPS31	6.70914	5.29442	4.83921	4.512e-05	0.000375772
MRPS9	2.09541	1.68525	1.65275	4.69164e-06	4.9245e-05
MSLN	2.99734	3.87821	3.94608	8.56617e-05	0.000646046
MTREX	2.31761	2.57762	2.97887	0.000102457	0.000745076
MTTP	2.13836	1.12795	1.33239	3.0953e-18	2.77383e-16
MUC5B	0.398875	0.221215	0.229856	7.28807e-07	9.261e-06
MVB12B	36.4674	31.2305	28.3478	2.61264e-07	3.654e-06
MVP	3.6075	3.08398	2.0898	0.00194887	0.00866259
MX1	2.03194	2.33629	2.55984	0.000410313	0.00225782
MYEF2	0.426388	0.535225	0.676451	0.000343448	0.0019418
MYH14	4.4697	1.07224	1.66321	0.000392758	0.0021787
MYLK	0.975424	0.539821	0.444868	6.09761e-07	7.87185e-06
MYOC	3.04278	3.7196	3.23676	0.0108104	0.0353701
NAGA	1.62048	2.61391	2.41761	0.00358975	0.0140987
NAGLU	0.635404	0.493707	0.640671	0.00544037	0.020065
NAP1L1	17.1962	20.9533	20.4685	0.0127183	0.0403923
NAXE	6.67619	5.88871	5.94709	0.0116155	0.0374683
NDUFB8	3.80839	4.58538	4.46503	2.37344e-06	2.67992e-05
NDUFS1	0.428694	0.552334	0.511761	7.27162e-06	7.33415e-05
NECAP2	0.696591	1.21144	1.17355	2.07274e-16	1.70402e-14
NIBAN1	4.24285	1.95239	1.973	2.74889e-26	4.0425e-24
NID2	7.63374	1.66276	1.87058	6.45826e-12	2.89015e-10
NIT1	4.88978	7.97278	8.62834	4.35913e-05	0.00036624
NNMT	3.49981	5.01761	4.43509	0.00349693	0.0138132
NOL9	9.67612	11.5437	10.5914	0.000330391	0.0018783
NOMO1	0.583526	0.266385	0.330458	1.13362e-09	3.10072e-08
NOMO2	0.31061	0.713447	0.690418	0.0141687	0.0440472
NOMO3	0.312645	0.715836	0.692374	0.0129659	0.041052
NPEPPS	0.448202	0.358899	0.266954	0.00998959	0.0331744
NT5E	1.0419	0.870174	1.18058	0.000158815	0.00106236
NUDCD2	1.63695	1.50162	1.26134	9.88555e-05	0.000726915
NUP133	0.749972	1.03465	0.973619	0.000954031	0.0047197
NUP205	0.625028	0.425333	0.397877	1.62427e-07	2.36451e-06
OAF	1.63444	2.04212	1.92527	1.19091e-10	4.0817e-09
OGDH	0.662961	0.635496	0.454281	0.00258863	0.0108945
OLA1	4.26201	3.40399	5.11309	0.00358035	0.0140886
ORM1	515.48	332.4	326.583	6.69793e-14	4.17836e-12
ORM2	486.365	391.931	368.05	8.45648e-06	8.41096e-05
OSBP	0.913311	1.4624	1.22185	1.80991e-06	2.15262e-05
PA2G4	1.02486	0.723108	0.704674	0.00474472	0.0178187
PAFAH1B3	1.74317	1.7178	1.65716	7.38616e-05	0.000576084
PAICS	4.78353	5.92423	6.62436	0.00782209	0.0272355
PANK4	2.49466	1.8275	2.1271	0.00219322	0.00954228
PCBP1	1.10233	0.738173	0.901853	0.00298595	0.0122169
PCCA	1.09387	1.1734	1.09969	0.010175	0.0337201
PCCB	0.73652	0.589546	0.530429	0.00445901	0.0168688
PCYT1A	1.45767	1.98095	2.15514	0.000187712	0.00121101
PDHB	1.77435	2.83137	2.30019	1.19266e-07	1.81409e-06
PDIA6	0.68871	0.792018	1.0647	0.000417866	0.00229325
PDS5A	1.23149	1.50387	1.16522	0.00217282	0.00947386
PF4	12.6636	19.9458	21.2978	1.42074e-06	1.74992e-05
PF4V1	8.92516	14.5291	15.5441	1.56932e-09	4.08995e-08
PFDN5	4.50446	1.72255	0.947984	6.09514e-22	7.38459e-20
PFKM	4.28373	5.01978	3.30727	0.0111798	0.0363477
PFN1	18.6758	13.7568	10.7594	0.0114958	0.0371402
PGM1	2.4727	3.06297	2.80342	0.000114355	0.000817162
PHB	0.821032	0.592152	0.620849	4.39613e-07	5.88e-06
PHB2	4.08945	3.67228	3.48704	0.000425977	0.00233154
PI4K2A	0.683541	0.709412	0.738129	0.0146473	0.0452354
PIGR	3.16413	3.04821	4.20068	0.000260981	0.00152585
PIK3IP1	1.77973	1.52998	1.35907	0.000337235	0.00191193
PIP	26.8681	18.7035	17.9476	2.52438e-16	1.9208e-14
PIP4K2A	0.433621	0.274315	0.295973	2.99261e-07	4.07511e-06
PITHD1	0.815421	1.37692	1.32221	5.94662e-07	7.75006e-06
PITRM1	1.05404	0.7655	1.19327	5.87738e-05	0.000465425
PKP1	0.51403	0.798033	0.475776	0.0162587	0.0492788
PKP3	0.520103	0.979103	0.862319	1.23317e-07	1.86128e-06
PLCB1	0.410346	0.358355	0.385456	0.00250649	0.0106139
PLEK	5.25199	4.30616	4.30764	0.00290356	0.0119272
PLOD1	0.882425	0.722593	0.924065	0.0010028	0.00491373
POLR2B	0.77867	0.541695	0.557282	5.8977e-11	2.10768e-09
PON2	9.45799	8.00674	5.89158	7.60469e-06	7.62966e-05
POTEE	0.896495	0.654773	0.575703	0.000131064	0.000923732
PPA1	2.19151	1.7565	1.65761	1.27667e-05	0.000122523
PPBP	61.8828	93.2212	75.8701	6.29412e-10	1.79789e-08
PPFIA1	0.740014	1.04128	1.16703	2.70997e-14	1.79909e-12
PPIB	1.62097	3.4852	3.24204	1.39752e-09	3.69385e-08
PPP2CA	0.718281	1.01742	0.729653	0.0105088	0.0345936
PPP2CB	0.981399	1.1195	0.750544	0.00827139	0.0283709
PPP2R5A	1.82373	1.63822	1.48594	0.000686071	0.00355651
PPP2R5C	1.55026	1.2781	1.61932	5.48742e-06	5.6776e-05
PPP2R5E	1.98173	1.47868	1.41054	2.2615e-11	8.94438e-10
PRB3	4.45739	5.93698	6.07464	0.00351089	0.0138418
PRELP	1.21346	1.33767	1.34523	0.00985237	0.0328625
PRG4	1.11213	1.35672	1.28932	0.00240961	0.0102883
PRKACA	1.12041	0.865589	0.862197	0.00812311	0.0280023
PRKCSH	0.578712	1.07625	1.15788	9.53981e-05	0.000713939
PRKRA	3.08013	2.70018	2.43732	0.000432796	0.00235756
PROCR	0.589979	0.641863	0.890168	5.87009e-08	9.7589e-07
PRPH	1.20935	1.06751	0.915796	0.00401564	0.0154182
PRTN3	5.37303	2.83347	1.1954	0.00337427	0.0134578
PSAP	2.19812	3.92336	2.69932	0.00287549	0.0118592
PSMA2	1.29725	1.13949	1.40345	0.00112152	0.00545645
PSMA3	2.60425	2.37342	1.86735	5.83132e-05	0.000465044
PSMA5	1.13262	1.18855	1.53586	0.00458274	0.0173051
PSMA6	22.1192	12.9271	8.906	0.000208003	0.00130029
PSMB1	2.45991	2.02756	1.61262	1.80649e-07	2.58679e-06
PSMB3	1.39402	1.02369	1.515	1.31721e-12	6.7914e-11
PSMC3	3.62428	2.33244	1.84501	0.0165076	0.0498683
PSMC5	6.70326	4.37251	4.75905	7.78824e-12	3.41103e-10
PTBP3	1.87916	1.35075	1.35673	2.15854e-10	6.73527e-09
PTER	2.90718	2.25306	1.9108	6.75518e-09	1.40526e-07
PTGIS	2.57495	4.87864	4.97089	3.70852e-09	8.39031e-08
PTGR1	1.68288	1.38954	1.37991	0.0105226	0.0345936
PTPRA	6.06297	4.33826	3.91015	1.72009e-10	5.61867e-09
PTPRC	0.872447	0.93623	0.842014	0.0089996	0.0304624
PTPRG	0.159848	0.210001	0.232145	0.000890488	0.00444812
PTPRJ	0.452068	0.348234	0.384291	0.00229497	0.00986022
PTX3	0.642944	0.85531	1.00428	8.65373e-06	8.55851e-05
PYCR2	6.50786	8.44535	8.27354	0.00129442	0.00619515
PYGB	2.09457	0.739393	0.308744	1.11792e-07	1.74618e-06
PYGM	1.91097	0.78899	0.402124	7.18254e-09	1.47764e-07
PZP	259.747	305.515	315.062	2.0058e-06	2.31094e-05
QDPR	1.07738	0.897988	1.05085	0.00999423	0.0331744
RAB14	2.37409	2.10855	1.4767	1.11e-07	1.7438e-06
RAB1B	0.684534	0.963591	0.975053	0.000179382	0.00116457
RAB1C	0.530451	0.753203	0.801207	0.0037116	0.0144668
RAB6A	1.38416	1.83636	1.13814	0.000168481	0.0011149
RAB7A	4.35384	6.37807	6.63282	3.50553e-08	6.174e-07
RAC1	5.17772	5.98198	6.28139	0.000222083	0.00136026
RANGAP1	1.19772	1.30571	1.45004	0.0112847	0.0366307
RARRES2	1.61158	1.35522	1.06954	6.8993e-10	1.94523e-08
RBCK1	26.0187	24.4355	21.7446	0.000131615	0.000924449
RBM3	3.20005	4.6886	4.58443	1.66941e-11	6.87372e-10
RBMX	0.341726	0.786899	0.561459	0.000362095	0.00203604
RBP1	2.03251	1.68081	1.1759	1.60233e-06	1.93694e-05
RCC2	3.85138	2.29111	2.03909	9.47051e-11	3.30326e-09
RECQL	0.631135	0.600473	0.584654	0.0165126	0.0498683
RETSAT	0.388047	0.583959	0.633178	0.000150232	0.00103275
RHOA	0.476858	0.553764	0.517818	0.000202126	0.00127972
RHOG	1.07433	1.09939	1.2043	0.00204129	0.00897643
RHOT2	0.39813	0.509895	0.546243	0.000170153	0.00112236
RNH1	2.24496	2.05577	0.631973	0.000213748	0.001321
RPLP0	4.90583	5.78209	5.96849	0.0138036	0.0433045
RPLP0P6	4.70188	5.71611	5.79126	0.0024784	0.0105383
RPRD1B	2.27326	2.01309	1.99978	0.00760515	0.0267545
RPS19	2.28956	1.79797	1.55404	2.33411e-16	1.84428e-14
RPS23	98.6461	110.147	121.943	4.31161e-07	5.79737e-06
RPS25	5.3098	7.69274	8.22119	2.42896e-11	9.43574e-10
RPS3	10.7539	11.9263	7.73344	0.00147152	0.00688269
RPS4X	12.3961	16.1465	16.7164	3.43925e-05	0.000293756
RPS8	4.62267	3.04012	3.63145	1.33699e-08	2.60162e-07
RSU1	2.10995	1.93553	2.39319	0.000826836	0.00418091
RTRAF	0.634293	0.993162	0.724217	0.00785307	0.027254
RUVBL1	0.892861	1.14355	0.980818	9.72387e-05	0.000724774
RUVBL2	5.90587	4.34657	6.41675	0.00209142	0.00913832
S100A11	2.94177	2.07559	2.06578	8.81736e-09	1.77956e-07
S100A6	7.48384	5.61828	5.78489	2.71175e-05	0.000238341
SAA4	243.895	275.485	269.956	0.0015077	0.00703593
SCRIB	8.82909	7.69087	6.99857	0.000671422	0.003516
SEC22B	1.11994	0.694228	0.715376	0.000791758	0.0040233
SELENOP	21.5268	24.359	25.796	0.00227036	0.00977489
SELL	3.90381	6.5924	6.3994	5.46115e-05	0.000440654
SEPHS2	113.758	141.136	153.145	2.03111e-08	3.79795e-07
SEPTIN11	0.626835	4.03466	0.659001	9.42819e-05	0.000708282
SERPINA4	37.0329	39.7675	41.0514	0.000278241	0.00160848
SERPINA7	43.5671	47.5781	49.3478	0.00131739	0.0062614
SERPINC1	300.589	265.591	264.059	7.20261e-06	7.29931e-05
SERPINF2	205.489	182.27	186.024	9.8423e-05	0.000726915
SET	1.7721	1.70298	2.61574	0.000216182	0.00133204
SETSIP	0.840691	1.23227	1.21209	0.000435743	0.00236612
SF3B2	2.85306	3.66275	3.15751	0.00367654	0.0143573
SF3B3	1.93912	2.04483	2.72694	0.00877648	0.0297773
SH3BGRL3	8.80569	3.02932	2.73856	5.85836e-19	5.7428e-17
SHBG	25.8124	29.4023	28.8208	0.00987066	0.0328703
SIAE	0.772757	1.06684	1.34449	3.32262e-05	0.00028469
SKAP2	2.68617	2.08588	3.32981	0.0122714	0.0391543
SLC25A1	2.55889	1.97636	2.49955	3.91216e-13	2.17481e-11
SLC25A13	0.801519	1.54671	0.880959	0.0036538	0.0142957
SLC27A1	4.56771	1.96714	3.13335	4.16812e-08	7.21165e-07
SLC33A1	0.978012	1.28686	1.46128	0.00162478	0.00748052
SLC35B2	24.023	28.9681	26.0306	5.06562e-06	5.26973e-05
SLK	1.0785	0.622138	0.43851	0.0119676	0.0384234
SMARCA2	4.37142	5.37612	5.35435	0.0130982	0.0414072
SMARCA4	4.0855	5.23641	4.48915	0.00764604	0.0268067
SMARCA5	4.24496	3.33417	2.4215	0.00174737	0.00789327
SMARCC1	0.801287	0.424771	0.391693	2.60592e-13	1.49205e-11
SMARCC2	0.583438	0.499179	0.467112	0.000539754	0.0029003
SMARCD2	1.15976	1.52214	1.3238	0.000150546	0.00103275
SMC1A	0.372647	0.576209	0.549766	0.000242089	0.00143994
SMC3	0.815517	1.07176	1.04207	0.00561794	0.0205359
SMPDL3A	8.69512	6.82934	6.18324	0.000176803	0.00115146
SNTB2	16.4612	12.2191	11.4131	3.10784e-10	9.44259e-09
SNX27	138.48	79.3066	41.0564	3.1038e-09	7.11153e-08
SP100	0.689271	0.57507	0.41637	0.000247244	0.00146636
SPAG9	0.1892	0.170675	0.156203	0.000100838	0.000738522
SPARC	0.442444	1.06205	0.564565	0.00119642	0.0057935
SPRYD4	6.49596	5.61837	6.23119	2.86928e-05	0.000249218
SQOR	0.756099	0.619502	0.650056	0.000105297	0.000760355
SRI	2.20199	1.68784	1.39508	1.5832e-06	1.92405e-05
SRSF1	1.88017	2.43185	2.84953	9.85514e-05	0.000726915
SRSF3	0.541959	0.88322	1.16364	1.68794e-10	5.60971e-09
SRSF5	1.89526	1.61539	1.70729	0.0019986	0.00884543
SRSF7	0.35931	0.501954	0.58739	0.00289014	0.0118958
SSB	4.11375	4.72458	4.70788	0.00134632	0.00636949
SSH3	1.03112	1.15988	1.05367	7.48765e-05	0.000581676
ST13P5	6.17136	5.9128	6.31396	0.000881843	0.00441565
STARD10	1.20041	1.20693	1.25509	0.00230149	0.00986765
STAT3	1.33072	0.654127	0.620027	0.00244056	0.0103989
STIM1	4.84668	3.13324	3.03774	1.00635e-09	2.80889e-08
STRN	1.09731	0.609955	0.56097	1.55567e-11	6.552e-10
STX12	0.857121	0.985772	0.928915	4.93623e-08	8.33321e-07
SULT1A1	0.321553	0.596444	0.558029	3.50507e-06	3.74279e-05
SULT1A3	0.243557	0.596831	0.649783	1.64442e-09	4.2189e-08
SUPT6H	0.452085	0.291274	0.223526	1.97712e-07	2.81023e-06
SYNPO2	2.04428	2.32727	2.85887	0.000142436	0.000990315
TBCE	4.3546	5.43252	6.53864	4.25714e-05	0.000360785
TFG	1.91361	1.43824	1.30558	6.49153e-08	1.06003e-06
TGFB1	0.237378	0.346326	0.302834	2.98688e-07	4.07511e-06
TGM2	0.752907	0.887645	0.738975	0.0162319	0.0492704
THBS3	0.402751	0.493301	0.455683	0.00124973	0.0060186
THOC6	79.647	71.5337	75.5472	0.00174895	0.00789327
TMEM198	9.654	8.66813	8.69163	0.00913604	0.0307725
TMSB4X	152.038	144.813	128.306	0.00542766	0.0200541
TNS2	1.47929	1.1033	2.26922	0.00757151	0.0266818
TNS3	1.0613	1.23481	1.24287	0.0145852	0.0451372
TOP2B	1.0297	0.742933	0.726612	0.000856201	0.00430822
TPR	0.461471	0.303338	0.418078	1.1059e-05	0.000106747
TRADD	3.11051	2.43507	2.05738	0.00311428	0.0126915
TRAP1	0.424952	0.54808	0.576902	2.00331e-06	2.31094e-05
TRIM28	0.633583	0.373456	0.544581	2.66124e-09	6.29228e-08
TRNT1	0.185936	0.294659	0.202985	0.00203672	0.00897551
TSN	0.938714	0.776745	0.804174	0.00173443	0.00786224
TUBG1	0.311375	0.547649	0.499148	0.000556526	0.00297523
TUBG2	0.310519	0.550005	0.499148	0.00020969	0.00130375
TWF2	1.16495	0.889374	0.616946	0.0148568	0.0457031
TXN	2.26615	1.86832	1.52712	0.00306952	0.0125339
UBA1	3.09266	4.08809	2.92547	0.0140885	0.0439304
UBE2A	61.5915	28.4701	25.6127	3.78636e-50	3.89991e-47
UBE2L5	0.740476	0.936782	1.09904	0.000319935	0.00182896
UBQLN1	0.65075	0.796131	0.55232	0.000789166	0.00402006
UBR4	0.583177	0.359661	0.37341	0.00391289	0.0151367
UMOD	0.334066	0.430095	0.548873	0.000199318	0.00126604
UQCC3	4.941	4.58818	3.93087	0.000287516	0.0016541
USP11	0.78491	1.28058	1.30303	1.26818e-13	7.4676e-12
VDAC1	1.53646	2.87896	1.28982	0.000737189	0.00380234
VWA8	4.52177	4.90154	4.87635	0.0141488	0.0440472
VWF	2.81442	4.35188	3.93147	1.38212e-08	2.62967e-07
WDFY1	0.576477	0.591039	0.617257	0.00806802	0.027859
WDR1	3.97279	2.65478	3.0305	0.00717613	0.0253532
WDR3	2.00954	1.84791	1.46874	3.57507e-12	1.79699e-10
WDR61	47.7072	32.0707	33.5884	3.48685e-10	1.04093e-08
WDR7	3.72635	4.45864	4.10805	0.000594025	0.00315078
XAB2	1.41364	1.17691	1.2614	2.41117e-05	0.000213784
XPNPEP1	0.868823	1.02767	0.532323	6.61957e-09	1.3902e-07
XPO5	2.50251	2.28712	2.94874	0.00254397	0.0107505
YBX3	2.51402	1.86846	1.71095	8.27681e-06	8.27196e-05
YWHAZ	5.85709	4.56308	4.68946	0.00336614	0.0134515
ZC3HAV1	2.92628	2.06916	2.21205	0.00064345	0.00338675
ZMYM3	0.438602	0.563029	0.610519	0.00205919	0.00903585
ZYX	1.99327	2.6164	2.5963	0.000156904	0.0010622

## Sheet: Figure 2D
Symbol	mean_HC	mean_non-Genetic CP	mean_Genetic CP		Symbol	mean_HC	mean_non-Genetic CP	mean_Genetic CP
ARHGAP17	0.569529	0.692894	0.700452		UBE2A	61.5915	28.4701	25.6127
PI4K2A	0.683541	0.709412	0.738129		PFDN5	4.50446	1.72255	0.947984
ATP6V0A1	0.647105	0.788377	0.837185		FCGR2A	2.68903	1.13531	0.726481
ICAM1	2.38972	2.82152	4.06602		SH3BGRL3	8.80569	3.02932	2.73856
RPLP0	4.90583	5.78209	5.96849		RPS19	2.28956	1.79797	1.55404
CDH13	0.556272	0.896789	0.934654		PIP	26.8681	18.7035	17.9476
ALDH1B1	0.602796	0.920077	0.929005		LRBA	1.35826	0.370322	0.332171
TNS3	1.0613	1.23481	1.24287		CLPX	71.1557	41.5174	38.0852
RANGAP1	1.19772	1.30571	1.45004		HECTD1	0.30371	0.238283	0.183593
FCSK	0.513588	0.547746	0.632908		GIPC1	2.26545	1.50329	1.01433
DHRS7B	5.19464	5.77576	6.39641		ORM1	515.48	332.4	326.583
CSNK2A3	0.525713	0.737233	0.914852		SMARCC1	0.801287	0.424771	0.391693
DYNC1H1	0.877867	0.900164	1.04573		CYB5R1	2.65698	1.52327	1.51912
PAICS	4.78353	5.92423	6.62436		WDR3	2.00954	1.84791	1.46874
CRYZ	2.26969	2.75597	3.01188		CPM	3.31986	1.84702	1.19779
IGHM	657.095	763.506	837.248		HPRT1	4.87576	2.36013	2.02404
PRELP	1.21346	1.33767	1.34523		STRN	1.09731	0.609955	0.56097
C1QC	49.8653	56.2116	58.8985		CMAS	2.18529	1.75448	1.26347
ASCC3	0.485124	0.614956	0.694784		PPP2R5E	1.98173	1.47868	1.41054
CAPZA1	1.36691	1.58012	1.7697		CAMK1D	1.96151	1.60911	1.54227
GK3P	7.07593	8.78366	9.27436		FLT4	0.649345	0.268564	0.252327
HPR	302.177	350.104	355.43		RCC2	3.85138	2.29111	2.03909
FAM83H	0.365879	0.448921	0.632596		PTPRA	6.06297	4.33826	3.91015
SF3B3	1.93912	2.04483	2.72694		KRT12	0.371315	0.359704	0.329664
ICOSLG	1.6298	1.90674	2.05728		MANBA	4.06647	2.23989	1.91804
CPA2	0.828262	0.985048	1.05629		SNTB2	16.4612	12.2191	11.4131
LUC7L2	4.42944	4.85339	6.1471		GATM	4.96723	1.68116	1.62388
RAB1C	0.530451	0.753203	0.801207		RARRES2	1.61158	1.35522	1.06954
GK	6.84215	8.53095	9.0146		STIM1	4.84668	3.13324	3.03774
AFM	55.2202	60.5341	61.3073		HSPA8	10.5651	3.48527	2.81398
PRB3	4.45739	5.93698	6.07464		APEX1	5.55311	2.87931	2.13344
WDFY1	0.576477	0.591039	0.617257		ELP1	2.18237	1.53742	1.52609
RPLP0P6	4.70188	5.71611	5.79126		SNX27	138.48	79.3066	41.0564
GOT2	1.08468	1.67287	1.76941		MAP2K7	15.7539	9.83621	9.35284
EHD2	0.442995	0.642952	0.897811		LCN1	2.45199	2.06554	1.58169
FMNL1	0.443896	0.527309	0.529477		ILK	1.1185	0.764144	0.660371
C7	43.9743	47.163	51.1085		PTER	2.90718	2.25306	1.9108
CADPS	0.528569	0.645254	0.758409		PYGM	1.91097	0.78899	0.402124
ZMYM3	0.438602	0.563029	0.610519		S100A11	2.94177	2.07559	2.06578
PSMA5	1.13262	1.18855	1.53586		ARG1	7.67098	5.4011	3.77865
CEACAM6	1.12096	1.22141	1.31524		H1-0	115.516	84.8099	75.051
GNE	0.60978	0.729458	0.756886		LPCAT4	21.0651	16.708	16.1724
EIF3L	1.42984	2.23822	3.30185		GLO1	9.99443	6.93913	6.36899
SRSF7	0.35931	0.501954	0.58739		IGF2BP1	27.0557	22.7993	21.7417
EPB42	18.3447	29.0245	33.8854		FKBP1A	2.03652	1.70814	1.21123
HNRNPA1	1.15501	1.39918	1.40045		A2ML1	3.12237	2.46108	2.3361
SLC33A1	0.978012	1.28686	1.46128		DBI	4.55191	3.66827	3.62102
AKR1B1	54.8353	64.4945	64.9631		ABCD3	3.33589	1.32076	1.21536
EFTUD2	0.553869	0.789816	0.841815		TFG	1.91361	1.43824	1.30558
CPQ	1.10336	1.45356	1.71457		GIT1	1.06093	0.930546	0.923354
ITGA2	2.79454	3.25789	3.34931		RAB14	2.37409	2.10855	1.4767
SELENOP	21.5268	24.359	25.796		PYGB	2.09457	0.739393	0.308744
CPVL	1.92152	2.20029	2.22388		MRPS25	0.711176	0.442038	0.377393
STARD10	1.20041	1.20693	1.25509		EIF4G1	0.712328	0.506073	0.464347
RHOG	1.07433	1.09939	1.2043		NUP205	0.625028	0.425333	0.397877
COL5A2	0.196032	0.270718	0.371737		PSMB1	2.45991	2.02756	1.61262
AARS1	0.312956	0.378156	0.439635		SUPT6H	0.452085	0.291274	0.223526
SERPINA7	43.5671	47.5781	49.3478		MVB12B	36.4674	31.2305	28.3478
FKBP2	2.69	3.14305	3.45222		GNAI3	0.920872	0.321872	0.303415
AGRN	0.251361	0.473956	0.507542		MYLK	0.975424	0.539821	0.444868
IGHV1-58	4.84702	6.10359	6.2284		SRI	2.20199	1.68784	1.39508
ILVBL	1.33937	1.66942	1.81272		RBP1	2.03251	1.68081	1.1759
IGHV3-11	34.5512	40.3156	45.2965		AZGP1	46.7851	41.8862	35.2703
IGHV3-13	41.2597	48.1087	54.1587		ENPP7	0.898754	0.7309	0.488223
IGHV3-20	34.5512	40.3122	45.2928		KRT7	1.54899	1.30085	1.09403
IGHV3-21	56.0233	61.8558	68.3569		MME	2.28551	0.777579	0.742943
IGHV3-23	99.1305	114.84	115.123		MRPS9	2.09541	1.68525	1.65275
ABHD11	1.13777	2.11454	2.38888		SERPINC1	300.589	265.591	264.059
IGHV3-30	72.4922	81.3325	83.3098		PON2	9.45799	8.00674	5.89158
IGHV3-30-3	72.4922	81.3316	83.313		YBX3	2.51402	1.86846	1.71095
PTPRG	0.159848	0.210001	0.232145		ORM2	486.365	391.931	368.05
LSAMP	1.34538	1.85789	2.11541		COL6A3	12.1442	9.74364	9.64834
MGAT2	0.714008	0.903673	0.923429		PPA1	2.19151	1.7565	1.65761
IGHV3-30-5	72.4922	81.3325	83.3098		HSPA1A	2.92936	2.53273	2.36632
CCT5	10.2823	14.0294	14.6162		CALM3	1.16662	0.830746	0.73824
IGHV3-33	67.1631	75.7984	77.8934		ARPC3	0.767899	0.578524	0.526169
IGHV3-43	34.3831	40.0906	45.1322		MCM7	1.0023	0.767072	0.618584
ARFGEF3	0.983507	1.14097	1.25855		MCM6	2.26414	1.85855	1.5067
MYEF2	0.426388	0.535225	0.676451		ACTR3	1.54349	1.25481	0.706988
FAF1	0.662978	0.833537	0.908514		EIF4A1	2.68642	2.32972	1.93591
MX1	2.03194	2.33629	2.55984		CEACAM1	3.55361	3.01946	2.50994
ARPC1B	1.34621	1.61496	1.98098		DDX3X	1.01595	0.728691	0.42951
MEGF8	0.131136	0.265437	0.280295		MRPS31	6.70914	5.29442	4.83921
CDC42BPA	3.01472	3.44778	3.66684		PSMA3	2.60425	2.37342	1.86735
RAB1B	0.684534	0.963591	0.975053		AK1	0.919794	0.659803	0.613553
PCYT1A	1.45767	1.98095	2.15514		PAFAH1B3	1.74317	1.7178	1.65716
UBE2L5	0.740476	0.936782	1.09904		CBR1	2.33706	1.98691	1.96948
MBD2	1.22202	1.41688	1.67106		DDX6	1.29427	0.842573	0.781784
DOCK10	0.193614	0.225735	0.235091		NUDCD2	1.63695	1.50162	1.26134
RAC1	5.17772	5.98198	6.28139		SPAG9	0.1892	0.170675	0.156203
ARHGEF10	0.172023	0.687799	0.726059		CSTA	4.89448	4.85043	4.75782
HK2	0.703455	0.982365	1.39461		POTEE	0.896495	0.654773	0.575703
UMOD	0.334066	0.430095	0.548873		RBCK1	26.0187	24.4355	21.7446
HLA-DRB1	0.38092	0.418352	0.488474		CPN1	24.7436	15.4802	13.495
HNRNPD	0.863544	1.05777	1.12646		ACTB	13.6506	11.2317	10.1604
SIAE	0.772757	1.06684	1.34449		SMPDL3A	8.69512	6.82934	6.18324
LYZ	4.17785	5.35389	5.49232		EMC1	0.52706	0.431989	0.378617
PRKCSH	0.578712	1.07625	1.15788		PSMA6	22.1192	12.9271	8.906
MAN1A1	0.75422	0.851392	0.958145		CTSH	2.67344	2.35644	2.17836
AKR7L	6.09162	9.01146	9.32413		RNH1	2.24496	2.05577	0.631973
CD5L	15.606	21.7529	23.5678		MGST1	3.5307	2.91356	2.50899
SRSF1	1.88017	2.43185	2.84953		AOC1	1.29411	1.04839	0.979117
RHOT2	0.39813	0.509895	0.546243		SP100	0.689271	0.57507	0.41637
SYNPO2	2.04428	2.32727	2.85887		GTF3C4	0.374134	0.26695	0.265098
SERPINA4	37.0329	39.7675	41.0514		UQCC3	4.941	4.58818	3.93087
NIT1	4.88978	7.97278	8.62834		DHX15	5.82143	5.32847	4.53033
MSLN	2.99734	3.87821	3.94608		PIK3IP1	1.77973	1.52998	1.35907
RETSAT	0.388047	0.583959	0.633178		ADSL	38.764	30.7433	30.2123
INPP5K	0.774421	0.967633	0.986418		DBH	2.02818	1.55793	1.40323
ACTR2	0.772434	1.06113	1.87271		PHB2	4.08945	3.67228	3.48704
MNDA	13.4507	14.5617	14.5784		PRKRA	3.08013	2.70018	2.43732
ILF3	1.03642	1.15926	1.20123		SMARCC2	0.583438	0.499179	0.467112
MTREX	2.31761	2.57762	2.97887		ADAR	1.70993	1.4753	1.45533
MAP1S	0.374381	0.456947	1.28313		KRT73	2.05588	1.7411	1.31487
TBCE	4.3546	5.43252	6.53864		SCRIB	8.82909	7.69087	6.99857
APOB	109.378	122.049	124.505		GPRC5C	1.45908	0.90184	0.652695
RPS4X	12.3961	16.1465	16.7164		PPP2R5A	1.82373	1.63822	1.48594
DYSF	0.549672	0.945079	1.07811		CTSB	2.86757	2.28996	1.92468
PTX3	0.642944	0.85531	1.00428		TOP2B	1.0297	0.742933	0.726612
CAP1	2.92487	5.01491	5.69247		KRT1	85.8403	75.7581	69.8356
PDIA6	0.68871	0.792018	1.0647		EHD4	1.00145	0.919739	0.660377
PF4	12.6636	19.9458	21.2978		GLIPR2	6.45314	3.96417	2.64383
PF4V1	8.92516	14.5291	15.5441		MRPL15	10.4293	9.84892	8.62316
EXOC3	2.48636	3.10702	3.27452		APCS	44.8565	42.6782	35.7517
IGHV3-43D	34.3831	40.0906	45.1322		CSE1L	1.10003	0.941213	0.680999
IGHV3-48	69.3681	80.7455	90.1629		SMARCA5	4.24496	3.33417	2.4215
IGHV3-49	57.8974	68.9894	73.9348		GOLGB1	0.419101	0.383743	0.333082
IGHV3-53	86.2109	95.898	100.251		FUBP3	3.71753	3.56148	3.31808
IGHV3-64	13.1739	14.8456	16.7979		ANXA2P2	0.903659	0.448847	0.324212
IGHV3-64D	28.803	36.1209	38.5851		MVP	3.6075	3.08398	2.0898
IGHV3-66	69.6553	79.7397	82.2553		DNM1L	1.14404	0.815873	0.7837
IGHV3-7	191.214	223.293	234.751		STAT3	1.33072	0.654127	0.620027
IGHV3-74	113.945	127.64	138.479		OGDH	0.662961	0.635496	0.454281
IGHV5-10-1	47.0418	61.2442	65.6545		GAPVD1	0.484462	0.441718	0.348317
IGKV1-12	50.1739	60.4833	63.4374		TXN	2.26615	1.86832	1.52712
IGKV1-16	27.5223	36.0653	36.7358		TRADD	3.11051	2.43507	2.05738
IGKV1-17	7.83546	13.1755	13.8925		BASP1	2.30511	1.96398	1.73675
IGKV1-39	50.4064	64.2945	68.3109		PRTN3	5.37303	2.83347	1.1954
IGKV1-6	26.6839	32.6674	33.8322		ACAA2	19.2663	17.4925	17.4792
IGKV1D-12	50.1739	60.4833	63.4374		IKBKG	1.01003	0.964989	0.856949
IGKV1D-16	10.1169	12.3209	12.6504		PRPH	1.20935	1.06751	0.915796
IGKV1D-39	50.4064	64.2945	68.3109		MAN2B1	1.83453	1.67768	1.64414
IGLL5	389.926	411.009	429.919		IFIT1	1.76438	1.62363	1.52759
IGLV1-40	45.6443	54.3945	56.1794		MACF1	0.618011	0.615031	0.452674
IGLV1-44	34.7249	41.6716	41.9799		PCCB	0.73652	0.589546	0.530429
IGLV1-47	142.65	166.331	170.982		PA2G4	1.02486	0.723108	0.704674
IGLV2-18	27.0196	32.5786	34.0715		GNL1	2.2914	2.14005	1.91799
IGLV3-9	44.8862	54.711	56.4359		TMSB4X	152.038	144.813	128.306
IGLV5-45	10.3175	15.2698	16.0693		MDH1	16.048	13.3113	7.30072
IGLV9-49	16.3216	21.731	23.6045		EMILIN2	0.755276	0.72749	0.589997
ABCD1	0.545813	0.646593	0.652903		FUCA1	4.28673	3.75077	1.25458
HK1	0.620375	0.923323	1.04803		ITPR3	0.478319	0.255904	0.239203
PZP	259.747	305.515	315.062		RPRD1B	2.27326	2.01309	1.99978
CAPRIN1	4.76544	6.67302	9.57061		MBOAT7	1.54505	1.3282	1.23181
CDK1	1.04474	1.23235	1.41132		IL6ST	0.73893	0.673425	0.634912
CAVIN2	0.242755	0.395035	0.466423		PRKACA	1.12041	0.865589	0.862197
DHX9	0.569903	0.862399	1.1757		CFP	0.473919	0.439568	0.382452
TRAP1	0.424952	0.54808	0.576902		NPEPPS	0.448202	0.358899	0.266954
CCT7	0.267742	0.411861	0.478784		COPB2	0.485294	0.284526	0.221383
AGO1	0.559641	0.796389	0.841044		PTGR1	1.68288	1.38954	1.37991
RPS23	98.6461	110.147	121.943		PFN1	18.6758	13.7568	10.7594
CSK	0.953794	1.36471	1.58666		LMNA	3.17333	2.00284	1.83549
RAB7A	4.35384	6.37807	6.63282		SLK	1.0785	0.622138	0.43851
PROCR	0.589979	0.641863	0.890168		COMT	2.98719	2.2115	2.03468
HEXA	0.717511	1.17153	1.2708		TWF2	1.16495	0.889374	0.616946
ANXA7	0.242583	0.640286	0.746401		PSMC3	3.62428	2.33244	1.84501
SEPHS2	113.758	141.136	153.145		RECQL	0.631135	0.600473	0.584654
PTGIS	2.57495	4.87864	4.97089
SULT1A3	0.243557	0.596831	0.649783
H3-3A	42.5964	59.9417	66.1791
LUC7L	2.20403	4.29249	5.04702
SRSF3	0.541959	0.88322	1.16364
LONP1	1.0636	1.97757	2.84616
RPS25	5.3098	7.69274	8.22119
CMPK1	0.913205	1.28753	1.36882
USP11	0.78491	1.28058	1.30303
PPFIA1	0.740014	1.04128	1.16703

## Sheet: Figure 2E
pathway	p-value	FDR	source	members_input_overlap	Group
RAC1 GTPase cycle	0.000223868	0.00137951	Reactome	ARHGEF10; RAB7A; RAC1; FMNL1; ARHGAP17; CDC42BPA; DOCK10	upregulation in genetic CP
Protein binding	0.000755584	0.00358902	m	CCT7; FKBP2; CAPRIN1; CPQ; H3-3A; EIF3L; CSNK2A3; FMNL1; PZP; LYZ; GOT2; LUC7L2; ARHGEF10; DHX9; RPLP0; DYSF; HK2; HLA-DRB1; RANGAP1; ILVBL; GK; PCYT1A; ARPC1B; INPP5K; C1QC; ARHGAP17; LSAMP; SYNPO2; STARD10; CAVIN2; MTREX; ITGA2; PI4K2A; EPB42; MX1; LONP1; ICOSLG; LUC7L; SRSF7; SRSF1; CRYZ; SRSF3; TRAP1; CAP1; CCT5; EFTUD2; PAICS; CDC42BPA; CEACAM6; TNS3; PROCR; AFM; RAB7A; CSK; FAF1; MAP1S; RHO…	upregulation in genetic CP
Phagosome - Homo sapiens (human)	0.00214123	0.00652323	KEGG	RAB7A; RAC1; ITGA2; HLA-DRB1; ATP6V0A1; DYNC1H1	upregulation in genetic CP
Spliceosome - Homo sapiens (human)	0.00214123	0.00652323	KEGG	SRSF7; SRSF1; SRSF3; HNRNPA1; SF3B3; EFTUD2	upregulation in genetic CP
Galactose metabolism - Homo sapiens (human)	0.00248197	0.0073492	KEGG	HK2; AKR1B1; HK1	upregulation in genetic CP
Dopaminergic synapse - Homo sapiens (human)	0.000613923	0.00259695	KEGG	CALM3; COMT; GNAI3; PRKACA; PPP2R5E; ITPR3; PPP2R5A	upregulation in HC
Adherens junction	0.000826363	0.00326448	c	SCRIB; SNTB2; ARPC3; RPS19; HSPA1A; ILK; CEACAM1; S100A11; DDX6; GIT1; PTPRA; MME; ACTR3	upregulation in HC
Proteasome - Homo sapiens (human)	0.0015718	0.00536656	KEGG	PSMA3; PSMC3; PSMA6; PSMB1	upregulation in HC
Calcium signaling pathway - Homo sapiens (human)	0.0161054	0.0240819	KEGG	STIM1; CAMK1D; MYLK; PRKACA; ITPR3; FLT4; CALM3	upregulation in HC
neuron part	0.0339516	0.0393905	c	SMARCC2; SMARCC1; PHB2; RPS19; IL6ST; ITPR3; CALM3; GIT1; ARPC3; SRI; COMT; IGF2BP1; GIPC1; TWF2; ARG1; PRPH; SCRIB; BASP1; PRKACA; STRN; MME; DNM1L	upregulation in HC
Muscle contraction	0.042361	0.0445035	Reactome	STIM1; ITPR3; PRKACA; CALM3; MYLK	upregulation in HC

## Sheet: Figure 2F
#node1	node2	node1_string_id	node2_string_id	neighborhood_on_chromosome	gene_fusion	phylogenetic_cooccurrence	homology	coexpression	experimentally_determined_interaction	database_annotated	automated_textmining	combined_score
ACTR3	ARPC3	9606.ENSP00000263238	9606.ENSP00000228825	0	0	0	0	0.741	0.997	0.9	0.991	0.999
ATP1A2	SLC1A2	9606.ENSP00000354490	9606.ENSP00000278379	0	0	0	0	0.179	0.067	0	0.397	0.498
ATP1A2	PRKACA	9606.ENSP00000354490	9606.ENSP00000309591	0	0	0	0	0.059	0.046	0.65	0.135	0.692
ATP1A2	CACNA1A	9606.ENSP00000354490	9606.ENSP00000489829	0	0	0	0	0.138	0.094	0	0.931	0.941
ATP2B3	CTNNB1	9606.ENSP00000263519	9606.ENSP00000495360	0.042	0	0	0	0.055	0	0	0.394	0.403
ATP2B3	ITPR1	9606.ENSP00000263519	9606.ENSP00000306253	0	0	0	0	0.082	0.091	0	0.353	0.413
ATP2B3	FRMPD4	9606.ENSP00000263519	9606.ENSP00000370057	0	0	0	0	0.334	0	0	0.158	0.415
ATP2B3	CACNA1A	9606.ENSP00000263519	9606.ENSP00000489829	0	0	0	0	0.233	0.091	0	0.283	0.457
ATP2B3	CALM3	9606.ENSP00000263519	9606.ENSP00000291295	0	0	0	0	0.1	0.094	0	0.719	0.751
ATP2B3	CACNA1D	9606.ENSP00000263519	9606.ENSP00000288139	0	0	0	0	0.103	0.091	0	0.807	0.829
ATP2B3	PRKACA	9606.ENSP00000263519	9606.ENSP00000309591	0	0	0	0	0.118	0.046	0.9	0.293	0.932
BASP1	CALM3	9606.ENSP00000319281	9606.ENSP00000291295	0	0	0	0	0.048	0	0	0.602	0.604
BASP1	SMARCA4	9606.ENSP00000319281	9606.ENSP00000343896	0	0	0	0	0	0	0	0.439	0.439
CACNA1A	GNAO1	9606.ENSP00000489829	9606.ENSP00000262494	0	0	0	0	0.131	0	0	0.557	0.599
CACNA1A	CACNA1D	9606.ENSP00000489829	9606.ENSP00000288139	0	0	0.103	0.852	0.116	0.097	0.54	0.161	0.673
CACNA1A	CALM3	9606.ENSP00000489829	9606.ENSP00000291295	0	0	0	0	0	0.927	0	0.707	0.977
CACNA1A	ITPR1	9606.ENSP00000489829	9606.ENSP00000306253	0	0	0	0	0	0.059	0	0.558	0.566
CACNA1A	CACNA1G	9606.ENSP00000489829	9606.ENSP00000352011	0	0	0	0.61	0.139	0.189	0.54	0.391	0.778
CACNA1A	GNAI3	9606.ENSP00000489829	9606.ENSP00000358867	0	0	0	0	0	0	0.65	0.085	0.666
CACNA1D	GABBR2	9606.ENSP00000288139	9606.ENSP00000259455	0	0	0	0	0.054	0.095	0	0.469	0.505
CACNA1D	PPP2R5A	9606.ENSP00000288139	9606.ENSP00000261461	0	0	0	0	0	0	0.65	0.117	0.677
CACNA1D	GIPC1	9606.ENSP00000288139	9606.ENSP00000376753	0	0	0	0	0	0	0	0.424	0.424
CACNA1D	ITPR3	9606.ENSP00000288139	9606.ENSP00000363435	0	0	0	0	0	0.059	0	0.635	0.642
CACNA1D	PPP2R5E	9606.ENSP00000288139	9606.ENSP00000337641	0	0	0	0	0	0	0.65	0	0.65
CACNA1D	GNAI3	9606.ENSP00000288139	9606.ENSP00000358867	0	0	0	0	0	0	0.65	0.064	0.658
CACNA1D	STIM1	9606.ENSP00000288139	9606.ENSP00000478059	0	0	0	0	0	0	0	0.667	0.667
CACNA1D	ITPR1	9606.ENSP00000288139	9606.ENSP00000306253	0	0	0	0	0	0.059	0	0.748	0.753
CACNA1D	CACNA1G	9606.ENSP00000288139	9606.ENSP00000352011	0	0	0	0.622	0.074	0.189	0.54	0.622	0.852
CACNA1D	PRKACA	9606.ENSP00000288139	9606.ENSP00000309591	0	0	0	0	0	0	0.9	0.382	0.935
CACNA1D	CALM3	9606.ENSP00000288139	9606.ENSP00000291295	0	0	0	0	0	0.423	0.9	0.851	0.99
CACNA1G	CALM3	9606.ENSP00000352011	9606.ENSP00000291295	0	0	0	0	0.044	0.097	0.9	0.802	0.98
CACNA1G	SCN8A	9606.ENSP00000352011	9606.ENSP00000346534	0	0	0	0.646	0.117	0.189	0.54	0.247	0.719
CACNA1G	STIM1	9606.ENSP00000352011	9606.ENSP00000478059	0	0	0	0	0	0	0	0.644	0.644
CALM3	CEACAM1	9606.ENSP00000291295	9606.ENSP00000161559	0	0	0	0	0	0.104	0	0.48	0.514
CALM3	GNAO1	9606.ENSP00000291295	9606.ENSP00000262494	0	0	0	0	0.067	0.073	0	0.388	0.424
CALM3	STRN	9606.ENSP00000291295	9606.ENSP00000263918	0	0	0	0	0.044	0	0	0.932	0.933
CALM3	KCNH1	9606.ENSP00000291295	9606.ENSP00000271751	0	0	0	0	0.074	0.799	0	0.701	0.939
CALM3	TCF4	9606.ENSP00000291295	9606.ENSP00000381382	0	0	0	0	0	0	0	0.48	0.48
CALM3	CTNNB1	9606.ENSP00000291295	9606.ENSP00000495360	0	0	0	0	0.067	0	0	0.515	0.528
CALM3	DNM1L	9606.ENSP00000291295	9606.ENSP00000449089	0	0	0	0	0.049	0.304	0	0.406	0.573
CALM3	STIM1	9606.ENSP00000291295	9606.ENSP00000478059	0	0	0	0	0.063	0	0	0.79	0.794
CALM3	SCN8A	9606.ENSP00000291295	9606.ENSP00000346534	0	0	0	0	0	0.295	0	0.859	0.896
CALM3	CAMK1D	9606.ENSP00000291295	9606.ENSP00000478874	0	0	0	0	0.067	0.473	0.65	0.804	0.961
CALM3	ITPR1	9606.ENSP00000291295	9606.ENSP00000306253	0	0	0	0	0	0.078	0.9	0.834	0.983
CALM3	ITPR3	9606.ENSP00000291295	9606.ENSP00000363435	0	0	0	0	0.042	0.208	0.9	0.826	0.985
CALM3	PRKACA	9606.ENSP00000291295	9606.ENSP00000309591	0	0	0	0	0.08	0	0.65	0.97	0.989
CALM3	CAMK2G	9606.ENSP00000291295	9606.ENSP00000319060	0	0	0	0	0.121	0.649	0	0.981	0.993
CALM3	MYLK	9606.ENSP00000291295	9606.ENSP00000353452	0	0	0	0	0.044	0.925	0.65	0.993	0.999
CAMK2G	ITPR1	9606.ENSP00000319060	9606.ENSP00000306253	0	0	0	0	0.042	0.196	0	0.481	0.565
CAMK2G	ITPR3	9606.ENSP00000319060	9606.ENSP00000363435	0	0	0	0	0.042	0.33	0	0.455	0.62
CEACAM1	CTNNB1	9606.ENSP00000161559	9606.ENSP00000495360	0	0	0	0	0.098	0.053	0	0.442	0.481
CEP152	WDR62	9606.ENSP00000370337	9606.ENSP00000384792	0	0	0	0	0.09	0.292	0	0.72	0.803
COMT	SCN8A	9606.ENSP00000354511	9606.ENSP00000346534	0	0	0	0	0	0.074	0	0.385	0.406
COMT	CTNNB1	9606.ENSP00000354511	9606.ENSP00000495360	0.057	0	0	0	0.146	0	0.259	0.187	0.45
CTNNB1	PPP2R5A	9606.ENSP00000495360	9606.ENSP00000261461	0	0	0	0	0.044	0	0.5	0.253	0.611
CTNNB1	FLT4	9606.ENSP00000495360	9606.ENSP00000261937	0	0	0	0	0.095	0	0	0.398	0.431
CTNNB1	PRKACA	9606.ENSP00000495360	9606.ENSP00000309591	0	0	0	0	0.044	0	0.9	0.588	0.957
CTNNB1	PPP2R5E	9606.ENSP00000495360	9606.ENSP00000337641	0	0	0	0	0.047	0	0.5	0.167	0.568
CTNNB1	SMARCA4	9606.ENSP00000495360	9606.ENSP00000343896	0	0	0	0	0.062	0.644	0.5	0.991	0.998
CTNNB1	SCRIB	9606.ENSP00000495360	9606.ENSP00000349486	0	0	0	0	0.065	0.325	0.36	0.737	0.88
CTNNB1	MACF1	9606.ENSP00000495360	9606.ENSP00000354573	0	0	0	0	0.08	0.091	0	0.356	0.415
CTNNB1	TCF4	9606.ENSP00000495360	9606.ENSP00000381382	0	0	0	0	0.052	0.994	0.9	0.993	0.999
DNM1L	ITPR1	9606.ENSP00000449089	9606.ENSP00000306253	0	0	0	0	0.055	0	0	0.447	0.455
DNM1L	PRKACA	9606.ENSP00000449089	9606.ENSP00000309591	0	0	0	0	0.059	0.091	0	0.505	0.54
DNM1L	ITPR3	9606.ENSP00000449089	9606.ENSP00000363435	0	0	0	0	0.042	0	0	0.463	0.464
GABBR2	ITPR1	9606.ENSP00000259455	9606.ENSP00000306253	0	0	0	0	0	0	0	0.432	0.432
GABBR2	GNAO1	9606.ENSP00000259455	9606.ENSP00000262494	0	0	0	0	0.109	0	0	0.547	0.579
GABBR2	SLC1A2	9606.ENSP00000259455	9606.ENSP00000278379	0	0	0	0	0.153	0	0	0.583	0.631
GABBR2	GNAI3	9606.ENSP00000259455	9606.ENSP00000358867	0	0	0	0	0	0	0.9	0.393	0.936
GIPC1	STRN	9606.ENSP00000376753	9606.ENSP00000263918	0	0	0	0	0.049	0	0	0.415	0.419
GIT1	SCRIB	9606.ENSP00000378338	9606.ENSP00000349486	0	0	0	0	0.131	0.646	0.4	0.92	0.983
GIT1	ITPR3	9606.ENSP00000378338	9606.ENSP00000363435	0	0	0	0	0.049	0	0	0.401	0.405
GNAI3	GNAO1	9606.ENSP00000358867	9606.ENSP00000262494	0	0	0.054	0.973	0	0.68	0.54	0.392	0.904
GNAI3	STRN	9606.ENSP00000358867	9606.ENSP00000263918	0	0	0	0	0.099	0.052	0.5	0	0.535
GNAI3	ITPR1	9606.ENSP00000358867	9606.ENSP00000306253	0	0	0	0	0.042	0	0	0.442	0.443
GNAI3	PRKACA	9606.ENSP00000358867	9606.ENSP00000309591	0	0	0	0	0.068	0.071	0.65	0.188	0.721
GNAO1	SCN8A	9606.ENSP00000262494	9606.ENSP00000346534	0	0	0	0	0.109	0	0	0.384	0.427
GNAO1	PRKACA	9606.ENSP00000262494	9606.ENSP00000309591	0	0	0	0	0.063	0.091	0	0.43	0.472
GNAO1	ITPR1	9606.ENSP00000262494	9606.ENSP00000306253	0	0	0	0	0	0	0	0.486	0.486
ITPR1	PPP2R5A	9606.ENSP00000306253	9606.ENSP00000261461	0	0	0	0	0.049	0	0.36	0.145	0.434
ITPR1	STIM1	9606.ENSP00000306253	9606.ENSP00000478059	0	0	0	0	0.074	0.071	0.5	0.904	0.953
ITPR1	ITPR3	9606.ENSP00000306253	9606.ENSP00000363435	0	0	0.058	0.964	0.042	0.627	0.9	0.137	0.965
ITPR1	PRKACA	9606.ENSP00000306253	9606.ENSP00000309591	0	0	0	0	0.054	0.171	0.9	0.715	0.974
ITPR3	PRKACA	9606.ENSP00000363435	9606.ENSP00000309591	0	0	0	0	0.042	0.168	0.9	0.693	0.972
ITPR3	STIM1	9606.ENSP00000363435	9606.ENSP00000478059	0	0	0	0	0.049	0.169	0.5	0.893	0.952
KCNH1	PPP2R5A	9606.ENSP00000271751	9606.ENSP00000261461	0	0.004	0	0	0	0	0	0.781	0.781
KCNH1	SYNGAP1	9606.ENSP00000271751	9606.ENSP00000496007	0	0	0	0	0.067	0	0	0.403	0.419
KCNH1	SCN8A	9606.ENSP00000271751	9606.ENSP00000346534	0	0	0	0	0.139	0	0	0.391	0.454
MYLK	PRKACA	9606.ENSP00000353452	9606.ENSP00000309591	0	0	0	0.707	0.072	0.066	0.9	0.073	0.908
PPP2R5A	STRN	9606.ENSP00000261461	9606.ENSP00000263918	0	0	0	0	0.209	0.081	0	0.531	0.63
PPP2R5A	PPP2R5E	9606.ENSP00000261461	9606.ENSP00000337641	0	0	0.05	0.98	0.067	0.48	0.54	0.662	0.915
PPP2R5E	STRN	9606.ENSP00000337641	9606.ENSP00000263918	0	0	0	0	0.159	0.081	0	0.531	0.606
SCN8A	SYNGAP1	9606.ENSP00000346534	9606.ENSP00000496007	0	0	0	0	0.063	0	0	0.54	0.55
SLC1A2	SLC6A5	9606.ENSP00000278379	9606.ENSP00000434364	0.046	0	0	0	0.117	0	0	0.447	0.493
SPAST	TCF4	9606.ENSP00000320885	9606.ENSP00000381382	0	0	0	0	0	0	0	0.495	0.495

## Sheet: Figure 2G
GMFCS	gobp_positive_regulation_of_muscle_contraction	gobp_regulation_of_synapse_structural_plasticity
Level I	0.116994	0.0920837
Level I	0.111435	0.00114116
Level I	0.152436	0.115759
Level I	0.0960192	0.0193757
Level I	0.166817	0.0472106
Level I	0.105668	0.00161388
Level I	0.1136	0.106959
Level I	0.0307038	0.105471
Level I	0.108742	0.0591778
Level I	0.154147	0.117286
Level I	0.161763	0.231222
Level I	0.124436	0.17986
Level I	0.118901	0.150999
Level I	0.129247	0.0262823
Level I	0.0112221	-0.0662269
Level I	0.00560981	0.03419
Level I	0.119135	0.123203
Level I	0.150616	0.0529481
Level I	0.0739986	-0.0119133
Level I	0.1565	-0.0119779
Level I	0.146391	-0.0667383
Level I	-0.0399807	-0.113783
Level I	0.114768	0.127126
Level I	0.0985182	-0.170325
Level I	0.0932294	0.0849201
Level I	0.154709	-0.0694163
Level I	0.0965298	-0.0569111
Level I	0.0765532	0.0288578
Level I	0.132457	0.238585
Level I	0.131494	-0.238928
Level I	0.226511	0.0643607
Level I	0.17446	-0.193201
Level I	0.114647	0.0152175
Level I	0.138193	-0.202429
Level I	0.0781114	0.0451544
Level I	0.069174	-0.0109958
Level I	0.103896	0.0414047
Level I	0.171263	-0.349089
Level I	0.150886	0.122097
Level I	0.11752	0.0551227
Level I	0.119336	0.0569512
Level I	0.141562	0.103141
Level I	0.101039	0.111687
Level I	0.0826068	-0.133028
Level I	0.137839	0.195068
Level I	0.130163	0.0695271
Level I	0.148008	-0.046338
Level I	0.0862163	0.089758
Level I	-0.0811712	0.0824756
Level I	-0.00729688	0.155365
Level I	0.0434923	0.0696107
Level I	0.110444	0.206434
Level I	0.135579	0.0668002
Level I	0.0896662	-0.0316058
Level I	0.126926	0.122665
Level I	0.0756811	-0.0639183
Level I	0.0927261	0.0317221
Level I	0.160945	0.191356
Level I	0.101728	-0.00320496
Level I	0.107175	0.200112
Level I	0.130685	0.0641239
Level I	0.0489667	0.143201
Level I	0.10939	0.0278034
Level I	0.0897297	-0.0367875
Level I	0.0747207	-0.158207
Level I	0.150674	-0.028624
Level I	0.0838382	0.129833
Level I	0.148919	0.0487043
Level I	0.121554	0.0666772
Level I	0.0757093	-0.00232521
Level I	0.0887293	0.17025
Level I	0.00610057	-0.0272978
Level I	0.0127035	0.14961
Level I	0.15678	-0.112934
Level I	0.0847754	0.0597584
Level I	0.107832	0.109946
Level I	0.0926457	0.0781573
Level I	0.0897136	0.0626112
Level I	0.0311645	0.0849195
Level I	0.113748	0.0867885
Level I	0.105642	-0.0441307
Level I	0.00712475	0.0478148
Level I	0.124971	-0.0360399
Level I	0.152594	0.0813468
Level I	0.0614251	-0.021329
Level I	0.121227	-0.0175629
Level I	0.157486	-0.0649126
Level I	0.159323	0.0638813
Level I	0.0885895	-0.107092
Level I	0.021006	-0.0564059
Level II	0.0851026	0.114686
Level II	0.0941014	-0.0265459
Level II	0.0788592	0.142355
Level II	0.140924	0.0197648
Level II	0.131154	0.0182889
Level II	0.1199	0.0344774
Level II	0.0842898	0.118446
Level II	0.0816149	0.0785405
Level II	0.106302	-0.0241802
Level II	0.130145	0.136426
Level II	0.122703	0.198512
Level II	0.0717913	0.153409
Level II	0.136569	-0.0641435
Level II	0.160595	0.14028
Level II	0.104249	-0.0204256
Level II	-0.0168265	0.0913075
Level II	0.120073	0.0467136
Level II	0.118873	-0.0590052
Level II	0.0776181	0.0525894
Level II	0.192887	-0.0417217
Level II	0.061898	0.0617985
Level II	0.147939	-0.0958105
Level II	0.164905	-0.0871779
Level II	0.170465	0.126109
Level II	0.103125	0.0759874
Level II	0.121843	0.0714311
Level II	0.0695971	-0.102172
Level II	0.176251	0.00394783
Level II	0.0961371	0.184639
Level II	0.0404585	0.275183
Level II	0.231208	-0.289135
Level II	0.135831	0.0104736
Level II	0.163359	-0.0481363
Level II	0.145437	-0.026936
Level II	0.108887	0.0160129
Level II	0.108077	0.0645424
Level II	0.12001	0.0407846
Level II	0.120699	-0.0527793
Level II	0.133731	0.106902
Level II	0.0554415	0.348161
Level II	0.119086	0.134534
Level II	0.0992357	0.0821623
Level II	0.130445	0.0221913
Level II	0.102243	0.0765872
Level II	0.121999	0.0596516
Level II	0.0849517	0.0697493
Level II	0.116033	-0.0739169
Level II	0.128077	0.0650255
Level II	0.128664	-0.0310276
Level II	0.119946	0.121453
Level II	0.153074	-0.000530132
Level II	0.0788596	0.0648331
Level II	0.084668	0.0114762
Level II	0.118786	-0.17287
Level II	0.10118	-0.128882
Level II	0.154203	0.0132181
Level II	0.0905267	0.0339969
Level II	0.132327	0.11449
Level II	0.154994	-0.0416988
Level II	0.0576375	0.0346501
Level II	0.0815696	0.20316
Level II	0.150039	0.106795
Level II	0.118096	-0.00787682
Level II	0.0184998	-0.0704406
Level II	0.106465	0.112627
Level II	0.07958	0.0256167
Level II	0.0342465	0.140628
Level II	0.0366488	0.0499485
Level II	0.0583739	0.160336
Level II	0.0811101	-0.0796849
Level II	0.119269	-0.0588725
Level II	0.141965	-0.102541
Level II	0.160532	-0.0969228
Level II	0.145651	-0.0269405
Level II	0.0969195	0.0325304
Level II	0.153397	0.0996306
Level II	0.0958713	0.0855632
Level II	0.063082	-0.0411557
Level II	0.167682	-0.181798
Level II	0.0580759	-0.217678
Level II	0.130027	-0.13964
Level II	0.0922214	0.00635361
Level II	0.118807	0.181229
Level II	0.120302	0.0419615
Level III	0.156921	0.22229
Level III	0.0921343	0.185948
Level III	0.128082	-0.122736
Level III	0.132915	0.0425504
Level III	0.102142	0.112193
Level III	0.1132	0.0858266
Level III	0.132577	0.180061
Level III	0.147184	0.0576601
Level III	0.110135	-0.15521
Level III	0.0789869	-0.00837565
Level III	0.116153	-0.0474391
Level III	0.121919	0.105929
Level III	0.10735	-0.136455
Level III	0.14622	-0.0145205
Level III	0.135862	-0.154691
Level III	0.160513	0.088027
Level III	0.231624	0.131249
Level III	0.187705	0.0872242
Level III	0.196145	-0.175092
Level III	0.189137	0.0645091
Level III	0.125936	0.0356595
Level III	0.144557	-0.0299567
Level III	0.119742	0.110128
Level III	0.0292235	-0.0176275
Level III	0.139227	0.0451966
Level III	0.14766	-0.0198747
Level III	0.0919044	-0.124681
Level III	0.0132576	-0.0602598
Level III	0.140615	0.0481947
Level III	0.123722	-0.0342911
Level III	0.141045	0.000971231
Level III	0.0728919	-0.0821692
Level III	0.110182	-0.142934
Level III	0.0449194	-0.0798988
Level III	0.0683522	-0.0231999
Level III	0.0452456	0.251361
Level III	0.129122	0.0090481
Level III	0.141444	0.0505257
Level III	0.0648789	0.0591243
Level III	0.0733052	0.011918
Level III	0.0696885	0.0545397
Level III	0.015738	-0.133896
Level III	0.0924295	0.0176253
Level III	0.099593	0.188072
Level III	0.092536	0.0963913
Level III	0.1922	0.219655
Level III	0.0680083	0.0902353
Level III	0.100199	0.131039
Level III	-0.0768751	-0.0537227
Level III	-0.00988516	0.0453293
Level III	0.0891853	0.0534943
Level III	0.101102	-0.00986906
Level III	0.047418	0.110933
Level III	0.0727614	-0.0423392
Level III	0.0636871	-0.115158
Level III	0.107983	-0.0780545
Level III	0.0797115	0.0119
Level III	0.114571	-0.0475674
Level III	0.0379668	-0.00887455
Level III	0.15617	-0.0829959
Level IV	0.0879237	-0.143096
Level IV	0.0885248	-0.155137
Level IV	0.13229	-0.129215
Level IV	0.141286	0.0216839
Level IV	0.155919	0.0709373
Level IV	0.121668	0.0436902
Level IV	0.16964	0.0654748
Level IV	0.0833791	0.0929863
Level IV	0.109506	0.0529076
Level IV	0.165247	-0.105135
Level IV	0.123294	0.0444094
Level IV	0.133592	0.016365
Level IV	0.127568	0.0138966
Level IV	0.126867	0.00969302
Level IV	0.111515	0.0118062
Level IV	0.116906	0.0676638
Level IV	0.0485776	0.186308
Level IV	0.179234	0.00747125
Level IV	0.104368	0.0244739
Level IV	0.0741976	-0.0684925
Level IV	0.0075408	0.0449658
Level IV	0.0814667	0.0612713
Level IV	0.0476736	0.171606
Level IV	0.0702424	-0.0526764
Level IV	0.104355	-0.0506359
Level IV	0.128479	0.0256663
Level IV	0.107738	0.116663
Level IV	0.112869	0.100531
Level IV	0.0612407	0.111463
Level IV	0.0253275	-0.151607
Level IV	0.110147	-0.0936242
Level IV	0.067314	-0.0291413
Level IV	0.0896028	0.0989287
Level IV	0.122462	0.131033
Level IV	0.030639	0.127666
Level IV	0.0794529	-0.122718
Level IV	0.110209	-0.0508244
Level IV	0.144358	-0.0159046
Level IV	0.0612162	0.138259
Level IV	-0.0288267	-0.132977
Level IV	0.043139	-0.138564
Level IV	0.110889	0.0415887
Level IV	0.0487041	-0.165576
Level IV	0.11077	-0.102224
Level IV	0.110197	-0.168878
Level IV	0.0882262	-0.197028
Level IV	0.08229	-0.0461194
Level V	0.0954685	0.120302
Level V	0.0526169	0.0257105
Level V	0.107482	-0.140236
Level V	0.171693	0.060595
Level V	0.162393	0.0204508
Level V	0.0835196	-0.0545309
Level V	0.100055	0.0656022
Level V	0.0632249	-0.103346
Level V	0.145611	0.039336
Level V	0.117193	0.0922568
Level V	0.124083	-0.0970729
Level V	0.129089	0.0279196
Level V	0.0544076	-0.132724
Level V	0.116139	-0.105757
Level V	0.129864	-0.0322947
Level V	0.0399123	-0.238849
Level V	0.115534	0.0933817
Level V	0.0537954	0.146046
Level V	0.0486071	-0.285221
Level V	0.10522	0.0220347
Level V	0.142467	0.0491599
Level V	0.123039	-0.0878133
Level V	0.135389	0.0130857
Level V	0.0824219	-0.0643617
Level V	0.0950814	-0.0842131
Level V	0.0833795	0.073279
Level V	0.0786883	-0.18309
Level V	0.169794	0.0333047
Level V	0.0978464	-0.000826729
Level V	0.129316	0.0322698
Level V	0.0699799	0.018198
Level V	0.0833605	0.0607807
Level V	0.0579848	0.0789194
Level V	0.0634185	-0.0384779
Level V	0.14842	0.0883697
Level V	0.130346	-0.0980631
Level V	0.0948575	-0.0535171
Level V	0.12713	-0.0243865
Level V	0.074649	0.0800992
Level V	0.00891638	0.000472837
Level V	0.0931682	0.0468603
Level V	0.0511086	-0.110038
Level V	0.0535383	-0.115032
Level V	-0.0292595	-0.027856
Level V	0.0374504	-0.07771
Level V	0.0146468	0.096957
Level V	0.0444827	0.161812
Level V	0.0660335	0.0462578
Level V	0.109766	0.00237041
Level V	0.0997165	-0.132906
Level V	-0.0142966	-0.0868808
Level V	0.0620441	-0.0294346
Level V	0.138127	0.104842
Level V	0.0442278	-0.213221
Level V	0.0147539	-0.206862
Level V	0.110049	-0.00315906
Level V	0.162777	0.0902299
Level V	0.0890993	-0.0117036
Level V	0.0429705	0.0286716
Level V	0.0958929	0.0249146
Level V	0.100858	0.00554145
Level V	0.120006	0.174733
Level V	0.0919985	-0.0224265
